# Supplementary material for: Two-way transcriptome approach for the identification of common gene targets across four insect orders and its validation in Oxycarenus laetus
Source: Sci Rep. 2025 Jul 9;15:24721. doi: 10.1038/s41598-025-08880-9 (PMC12241319; doi:10.1038/s41598-025-08880-9)
Supplement: Supplementary file 1 — Supplementary Material 1 [file 41598_2025_8880_MOESM1_ESM.xlsx]

## Sheet: S.T1
	For read length 2X100:
Sr No	Species Sr No	Name	Order	Accession numbers	Published on	Name of study	Number of bases (G)	Size of sample (Gb)	Number of spots (M)	References
1	1	Bemisia tabaci	Hemiptera	SRR1104130	2014-01-08	De novo characterization and comparison of the whitefly transcriptome	10.4	6.3	52.2	Yang, C., Long, C., Guo, J., Cheng, D., & Wan, F. (2016). Molecular cloning, sequence analysis and expression of ecdysone receptor gene from Bemisia tabaci Mediterranean (Hemiptera: Aleyrodidae). Acta Phytophylacica Sinica, 43(1), 40-47.
2				SRR1930109	2016-03-24	Bemisia tabaci Transcriptome or Gene expression	5	3.1	25.2	Guo, L., Liang, P., Fang, K., & Chu, D. (2017). Silence of inositol 1, 4, 5-trisphosphate receptor expression decreases cyantraniliprole susceptibility in Bemisia tabaci. Pesticide Biochemistry and Physiology, 142, 162-169.
3				SRR1943311	2016-03-24		4.8	2.9	23.8
4				SRR4039449	2016-10-31	Transcriptome of whitefly MED on cotton and tobacco	18.6	12.4	93	Xia, W. Q., Wang, X. R., Liang, Y., Liu, S. S., & Wang, X. W. (2017). Transcriptome analyses suggest a novel hypothesis for whitefly adaptation to tobacco. Scientific reports, 7(1), 12102.
5				SRR4039450	2016-10-31		16.3	10.8	81.3
6				SRR5110306	2017-09-04	African Whitefly and Transmitted Viruses Project	8.6	2.7	42.9	Sseruwagi, P., Wainaina, J., Ndunguru, J., Tumuhimbise, R., Tairo, F., Guo, J. Y., Vrielink, A., Blythe, A., Kinene, T., De Marchi, B., Kehoe, M. A., Tanz, S., & Boykin, L. M. (2018). The first transcriptomes from field-collected individual whiteflies ( Bemisia tabaci, Hemiptera: Aleyrodidae): a case study of the endosymbiont composition. Gates open research, 1, 16. https://doi.org/10.12688/gates…
7				SRR5109958	2017-09-04		8.5	2.6	42.6
8				SRR9141102	2020-06-01	Sex-biased transcriptomic study of three cryptic species of the Bemisia tabaci whitefly	8.8	5.8	44.1	Wang, Y. J., Wang, H. L., Wang, X. W., & Liu, S. S. (2020). Evolutionary Patterns of Sex-Biased Genes in Three Species of Haplodiploid Insects. Insects, 11(6), 326.
9				SRR9141103	2020-06-01		10.4	6.8	52.1
10				SRR9141104	2020-06-01		8.8	5.8	44.1
11				SRR9141105	2020-06-01		9.7	6.4	48.5
12	2	Phenacoccus solenopsis		SRR6782023	2018-07-30	Transcriptome based Denovo characterization of four developmental stages of cotton mealybug Phenacoccus solenopsis	5.6	3.7	28.1	Arya, S. K., Dhar, Y. V., Upadhyay, S. K., Asif, M. H., & Verma, P. C. (2018). De novo characterization of Phenacoccus solenopsis transcriptome and analysis of gene expression profiling during development and hormone biosynthesis. Scientific Reports, 8(1), 7573.
13	3	Maconellicoccus hirsutus		SRR13590441	2021-01-31	Maconellicoccus hirsutus isolate:vbl2512 Genome sequencing and assembly	8.9	5.5	44.7	Kohli, S., Gulati, P., Narang, A., Maini, J., Shamsudheen, K. V., Pandey, R., ... & Brahmachari, V. (2021). Genome and transcriptome analysis of the mealybug Maconellicoccus hirsutus: Correlation with its unique phenotypes. Genomics, 113(4), 2483-2494.
14				SRR13590442	2021-01-31		7.7	4.7	38.3
15				SRR13590444	2021-01-31		5.4	3.3	26.8
16				SRR13590443	2021-01-31		8.1	5	40.5
17	4	Oxycarenus hyalinipennis/ laetus		SRR13328464	2021-02-27	Host-based transcriptome analysis of Oxycarenus laetus	4.7	1.5	23.6	Sureshan, S. C., Mohideen, H. S., & Ramya, M. (2022). Differential expression profiling of Oxycarenus laetus Kirby (Hemiptera: Lygaeidae) upon exposure to gossypol. Molecular Biology Reports, 49(6), 4727-4735.
18				SRR13328465	2021-02-27		3.7	1.2	18.4
19				SRR8526511	2019-08-01	Mitochondrial Genome Sequencing and RNAseq & Small RNAseq Gene Expression Profiling of Oxycarenus laetus from two different locations	3.6	1.2	17.9	Sureshan, S. C., Tanavade, R. V., Ghosh, S., Ghosh, S., Sella, R. N., & Mohideen, H. S. (2021). Complete mitochondrial genome sequencing of Oxycarenus laetus (Hemiptera: Lygaeidae) from two geographically distinct regions of India. Scientific reports, 11(1), 23738.
20				SRR8526512	2019-08-01		4.5	1.5	22.7
21	5	Nezara viridula		SRR7184294	2019-01-02	Nezara viridula Transcriptomics	55.7	18.3	278.5	Lavore, A., Perez-Gianmarco, L., Esponda-Behrens, N., Palacio, V., Catalano, M. I., Rivera-Pomar, R., & Ons, S. (2018). Nezara viridula (Hemiptera: Pentatomidae) transcriptomic analysis and neuropeptidomics. Scientific reports, 8(1), 17244. https://doi.org/10.1038/s41598-018-35386-4
22				SRR7956289	2018-10-02	Transcriptome data from the abdominal sternites of southern green stink bug Nezara viridula	8.3	4.8	41.5	Virginia Tech (2022). Transcriptome data from the abdominal sternites of southern green stink bug Nezara viridula. National Center for Biotechnology Information. https://data.nal.usda.gov/dataset/transcriptome-data-abdominal-sternites-southern-green-stink-bug-nezara-viridula. Accessed 2023-07-25.
23				SRR7961920	2018-10-03		9.1	5.2	45.3
24	6	Halyomorpha halys		SRR8320991	2019-03-01	Comparative metatranscriptome of brown marmorated stink bug with and without the bacterial endosymbiont	54.9	17.8	274.3	Xiong, G. H., Xing, L. S., Lin, Z., Saha, T. T., Wang, C., Jiang, H., & Zou, Z. (2015). High throughput profiling of the cotton bollworm Helicoverpa armigera immunotranscriptome during the fungal and bacterial infections. BMC genomics, 16(1), 1-21.
25	7	Helicoverpa armigera	Lepidoptera	SRR4242253	2017-02-23	Functional opsin retrogene in nocturnal moth	4	2.5	20.2	Xu, P., Feuda, R., Lu, B. et al. Functional opsin retrogene in nocturnal moth. Mobile DNA 7, 18 (2016). https://doi.org/10.1186/s13100-016-0074-8
26				SRR4242254	2017-02-23		5.6	3.5	28.1
27				SRR4242255	2017-02-23		5	3.2	25.2
28				SRR4242256	2017-02-23		5.5	3.4	27.4
29	8	Shistocerca gregaria	Orthoptera	SRR6315672	2017-11-22	Schistocerca gregaria gregaria Transcriptome or Gene expression	7.7	4.8	38.1	Bakkali, M., & Martín-Blázquez, R. (2018). RNA-Seq reveals large quantitative differences between the transcriptomes of outbreak and non-outbreak locusts. Scientific Reports, 8(1), 9207.
30				SRR6315673	2017-11-22		9.6	6.1	47.6
31	9	Poecilocerus pictus		SRR8296279	2019-07-19	Transcriptomes of Pyrgomorphidae grasshoppers	3.1	1.2	15.5	Yang, L., Ravikanthachari, N., Mariño-Pérez, R., Deshmukh, R., Wu, M., Rosenstein, A., ... & Andolfatto, P. (2019). Predictability in the evolution of Orthopteran cardenolide insensitivity. Philosophical Transactions of the Royal Society B, 374(1777), 20180246.
32				SRR8296281	2019-07-19		4.1	1.4	20.4
33				SRR8296282	2019-07-19		4.1	1.5	20.3
34				SRR8296285	2019-07-19		3.8	1.3	19.2
35				SRR8296287	2019-07-19		3.7	1.4	18.3
36	10	Thrips palmi	Thysanoptera	SRR8113222	2018-11-24	Transcriptome response of Thrips palmi (melon thrips) to capsicum chlorosis virus (CaCV)	8.6	3.6	42.8	Widana Gamage, S. M., Rotenberg, D., Schneweis, D. J., Tsai, C. W., & Dietzgen, R. G. (2018). Transcriptome-wide responses of adult melon thrips (Thrips palmi) associated with capsicum chlorosis virus infection. PLoS One, 13(12), e0208538.
37				SRR8113223	2018-11-24		8.5	3.6	42.7
38				SRR8113224	2018-11-24		8	3.4	40.2
39				SRR8113225	2018-11-24		8	3.4	39.9
40				SRR8113226	2018-11-24		8.1	3.4	40.3
41				SRR8113227	2018-11-24		7.5	3.2	37.7
							TOTAL	185	1974.3
	For read length 2X150:
42	1	Amrasca biguttula biguttula	Hemiptera	SRR9705737	2019-07-18	Multiomics data analysis of Amarasca biguttula biguttula	6.2	2.3	20.8	ICAR, Annual report 2021
43				SRR9705738	2019-07-18		12.6	4.4	41.9
44				SRR9705739	2019-07-18		5.8	2.2	19.2
45				SRR9705740	2019-07-18		5.9	2.2	19.5
46				SRR9705741	2019-07-18		4.9	1.9	16.5
47				SRR9705742	2019-07-18		5.8	2.2	19.2
48	2	Aphis gossypii		SRR10389549	2020-11-29	transcriptomic raw data of two color morphs of Aphis gossypii	13.4	3.9	44.6	Guo, S. K., Gong, Y. J., Chen, J. C., Shi, P., Cao, L. J., Yang, Q., ... & Wei, S. J. (2020). Increased density of endosymbiotic Buchnera related to pesticide resistance in yellow morph of melon aphid. Journal of Pest Science, 93, 1281-1294.
49				SRR10389550	2020-11-29		10.2	3.1	33.8
50				SRR10389551	2020-11-29		7.7	2.3	25.6
51				SRR10389552	2020-11-29		7.2	2.2	23.9
52				SRR10389553	2020-11-29		7.4	2.1	24.6
53				SRR10389554	2020-11-29		7	2	23.2
54	3	Bemisia tabaci		SRR12975714	2020-11-03	Transcriptome sequencing	7	2.9	23.4	Shen, X. N., Wang, X. D., Wan, F. H., Lü, Z. C., & Liu, W. X. (2023). Gene Expression Analysis Reveals Potential Regulatory Factors Response to Temperature Stress in Bemisia tabaci Mediterranean. Genes, 14(5), 1013.
55				SRR12975715	2020-11-03		6.7	2.8	22.4
56				SRR12975716	2020-11-03		6.3	2.6	21
57				SRR12975717	2020-11-03		6.9	2.8	22.9
58				SRR12975718	2020-11-03		6.7	2.7	22.2
59				SRR12975719	2020-11-03		7.5	3	24.9
60	4	Phenacoccus solenopsis		SRR7657827	2019-09-01	Phenacoccus solenopsis Raw sequence reads	7.1	2.1	23.5	Omar, M. A., Ao, Y., Li, M., He, K., Xu, L., Tong, H., ... & Li, F. (2019). The functional difference of eight chitinase genes between male and female of the cotton mealybug, Phenacoccus solenopsis. Insect molecular biology, 28(4), 550-567.
61				SRR7657828	2019-09-01		8.7	2.5	29
62				SRR7657829	2019-09-01		8.7	2.6	29.1
63				SRR7657830	2019-09-01		8.8	2.6	29.4
64				SRR7657831	2019-09-01		8.2	2.4	27.3
65				SRR7657832	2019-09-01		7	2	23.2
66	5	Dysdercus cingulatus		SRR5040256	2017-11-21	This BIOPROJECT includes the biosamples and raw sequencing data of 32 species in Hemiptera	4.5	1.8	14.9	Wang, Y. H., Wu, H. Y., Rédei, D., Xie, Q., Chen, Y., Chen, P. P., ... & Bu, W. J. (2019). When did the ancestor of true bugs become stinky? Disentangling the phylogenomics of Hemiptera–Heteroptera. Cladistics, 35(1), 42-66.
67	6	Empoasca onukii		SRR4422921	2017-10-22	Empoasca onukii Transcriptome or Gene expression	10.5	3.8	35	Bian, L., Li, Z. Q., Ma, L., Cai, X. M., Luo, Z. X., & Chen, Z. M. (2018). Identification of the genes in tea leafhopper, Empoasca onukii (Hemiptera: Cicadellidae), that encode odorant-binding proteins and chemosensory proteins using transcriptome analyses of insect heads. Applied entomology and zoology, 53, 93-105.
68				SRR4436881	2017-10-22		8	2.8	26.6
69				SRR4436882	2017-10-22		8.7	3.1	29
70				SRR4436883	2017-10-22		7.4	2.7	24.6
71	7	Nezara viridula		SRR8932991	2019-11-22	RNA-seq data for salivary glands and midgut sections from adult Nezara viridula on corn and green bean diets	9.6	3.9	31.9	Cantón, P. E., & Bonning, B. C. (2019). Proteases and nucleases across midgut tissues of Nezara viridula (Hemiptera: Pentatomidae) display distinct activity profiles that are conserved through life stages. Journal of insect physiology, 119, 103965.
72				SRR8932992	2019-11-22		9.8	4	32.5
73				SRR8932993	2019-11-22		8.7	3.5	28.8
74				SRR8932994	2019-11-22		10.1	4.1	33.8
75				SRR8932995	2019-11-22		9.7	3.9	32.4
76				SRR8932996	2019-11-22		10	4.1	33.5
77	8	Halyomorpha halys		SRR11747758	2020-09-09	Halyomorpha halys Raw sequence reads	12.2	4.2	40.5	Sun, D., Huang, Y., Qin, Z., Zhan, H., Zhang, J., Liu, Y., & Yang, S. (2020). Identification of candidate olfactory genes in the antennal transcriptome of the stink bug Halyomorpha halys. Frontiers in Physiology, 11, 876.
78				SRR11748354	2020-09-09		11.5	4	38.2
79				SRR12286913	2020-07-22	Halyomorpha halys salivary gland transcriptome	6.9	2.6	23.1	Zhao, C., Miao, S., Yin, Y., Zhu, Y., Nabity, P., Bansal, R., & Liu, C. (2021). Tripartite parasitic and symbiotic interactions as a possible mechanism of horizontal gene transfer. Ecology and Evolution, 11(11), 7018-7028.
80				SRR12286914	2020-07-22		6.7	2.5	22.3
81				SRR12286915	2020-07-22		7.1	2.5	23.6
82				SRR12286916	2020-07-22		6.8	2.4	22.7
83	9	Helicoverpa armigera	Lepidoptera	SRR9308190	2020-07-12	cotton bollworm transcriptome	9.6	3.3	32	Yuan, H., Xu, P., Xiao, Y., Yang, L., Yang, X., & Wu, K. (2020). Infection of cotton bollworm by Helicoverpa armigera iflavirus decreases larval fitness. Journal of invertebrate pathology, 173, 107384.
84				SRR9308191	2020-07-12		9.7	3.5	32.2
85				SRR11483256	2021-07-05	Chromosome-level genome assembly of cotton bollworm	6.2	2.5	20.6	Zhang, J., Zhang, F., Tay, W. T., Robin, C., Shi, Y., Guan, F., ... & Wu, Y. (2022). Population genomics provides insights into lineage divergence and local adaptation within the cotton bollworm. Molecular Ecology Resources, 22(5), 1875-1891.
86				SRR11483257	2021-07-05		5.5	2.1	18.4
87				SRR11961687	2021-06-08	cotton bollworm transcriptome after HaDV2 infection	11.8	4.2	39.2	Xiao, Y., Li, W., Yang, X., Xu, P., Jin, M., Yuan, H., ... & Wu, K. (2021). Rapid spread of a densovirus in a major crop pest following wide-scale adoption of Bt-cotton in China. Elife, 10, e66913.
88				SRR11961690	2021-06-08		9	3.2	30
89	10	Pectinophora gossypiella		SRR8755468	2020-01-01	Molecular basis of Bt BG II Cotton Resistance in Pink bollworm, Pectinophora gossypiella: Impact on its management	5.7	2.3	19.1	Agrawal, A., Venkatesan, T., Ramasamy, G. G., Ramesan Syamala, R., Muthugounder, M., & Rai, A. (2020). Transcriptome alterations of field‐evolved resistance in Pectinophora gossypiella against Bt Bollgard II cotton in India. Journal of Applied Entomology, 144(10), 929-940.
90				SRR8755469	2020-01-01		5.7	2.3	18.9
91	11	Spodoptera litura		SRR13664481	2021-02-11	Transcriptome Analysis of the Resistance of Spodoptera litura to Diflufenuron	7.4	2.1	24.7	Gong, C., Wang, X., Huang, Q., Zhang, J., Zhang, Y., Zhan, X., ... & Shen, L. (2021). The fitness advantages of bistrifluron resistance related to chitin synthase A in Spodoptera litura (Fab.)(Noctuidae: Lepidoptera). Pest Management Science, 77(7), 3458-3468.
92				SRR13664482	2021-02-11		6	1.7	20.2
93				SRR13664483	2021-02-11		7.8	2.2	26.1
94				SRR13664484	2021-02-11		7.8	2.2	26
95				SRR13664485	2021-02-11		9.6	2.7	32
96				SRR13664486	2021-02-11		8	2.3	26.7
97	12	Agrotis ipsilon		SRR1811919	2019-11-06	The 1KITE project: evolution of insects	2.6	1.7	8.6	Shelomi, M., Wipfler, B., Zhou, X., & Pauchet, Y. (2020). Multifunctional cellulase enzymes are ancestral in Polyneoptera. Insect molecular biology, 29(1), 124-135.
98	13	Poecilocerus pictus	Orthoptera	SRR2230609	2020-09-08		3.5	2.2	11.6
99	14	Thrips palmi	Thysanoptera	SRR11177268	2020-04-27	Thrips palmi Raw sequence reads of transcriptome	6.8	1.9	22.7	Guo, S. K., Cao, L. J., Song, W., Shi, P., Gao, Y. F., Gong, Y. J., ... & Wei, S. J. (2020). Chromosome‐level assembly of the melon thrips genome yields insights into evolution of a sap‐sucking lifestyle and pesticide resistance. Molecular Ecology Resources, 20(4), 1110-1125.
100				SRR11177269	2020-04-27		10.6	3	35.3
101				SRR11177270	2020-04-27		11.8	3.4	39.5
102				SRR11177271	2020-04-27		10.9	3.1	36.5
103				SRR11177272	2020-04-27		9.9	2.8	32.8
104				SRR11177273	2020-04-27		13.6	4	45.4
							TOTAL:	176.4
	TOTAL DATA:	361.4 Gb

## Sheet: S.T2
	Sr no.	Database name	About the database	# Species	# Genes	# Orders
	1	nEUROSTRESSPEP	novel biocontrol agents using insect neuroendocrinology	400	50	23
	2	InsectBase 2.0	20 orders, 817 insect genomes	817	1434653	20
	4	KONAGABASE	diamondback moth database	1	447	1
	9	4IN	Innate immunity genes in insects	15	2000	6

## Sheet: S.T3
				H	H	H	H	H	H	H	H	H	H	L	L	L	O	O	O	T
Gene IDs	Pathways	Roles	Gene description	BTS	HHS	NVS	PSS	ABS	AGS	DCS	ES	MHS	OLS	HAS	SLS	AS	PPS	SGS	PGS	TPS	H	L	O	T	Total	H	L	O	T	HLOT	HLO	HOT	LOT	HL	HO	HT	LO	LT	OT	H	L	O	T	HLOT	HLO	HOT	LOT	HL	HO
Px007132	MAKP-JNK-p38 pathways			1				1	1		1	1		1	1				1	1	5	2	1	1	9	1	1	1	1	TRUE	TRUE	TRUE	TRUE	TRUE	TRUE	TRUE	TRUE	TRUE	TRUE	TRUE	TRUE	TRUE	TRUE	1	1	1	1	1	1
Px002422	JNK pathway			1				1			1	1		1	1		1			1	4	2	1	1	8	1	1	1	1	TRUE	TRUE	TRUE	TRUE	TRUE	TRUE	TRUE	TRUE	TRUE	TRUE	TRUE	TRUE	TRUE	TRUE	1	1	1	1	1	1
BGIBMGA007730-TA	JNK pathway			1				1			1			1	1	1	1			1	3	3	1	1	8	1	1	1	1	TRUE	TRUE	TRUE	TRUE	TRUE	TRUE	TRUE	TRUE	TRUE	TRUE	TRUE	TRUE	TRUE	TRUE	1	1	1	1	1	1
ACYPI083523	JNK pathway			1				1			1	1	1		1		1			1	5	1	1	1	8	1	1	1	1	TRUE	TRUE	TRUE	TRUE	TRUE	TRUE	TRUE	TRUE	TRUE	TRUE	TRUE	TRUE	TRUE	TRUE	1	1	1	1	1	1
ACYPI009411	Cellular immune response	Recognition	C-type Lectin galactosebinding	1			1				1				1	1	1			1	3	2	1	1	7	1	1	1	1	TRUE	TRUE	TRUE	TRUE	TRUE	TRUE	TRUE	TRUE	TRUE	TRUE	TRUE	TRUE	TRUE	TRUE	1	1	1	1	1	1
Px002615	Cellular immune response	Recognition	C-type lectin	1			1				1				1	1	1			1	3	2	1	1	7	1	1	1	1	TRUE	TRUE	TRUE	TRUE	TRUE	TRUE	TRUE	TRUE	TRUE	TRUE	TRUE	TRUE	TRUE	TRUE	1	1	1	1	1	1
Px013000	Hematopoesis and cellular response	Effectors		1	1	1					1	1		1	1				1	1	5	2	1	1	9	1	1	1	1	TRUE	TRUE	TRUE	TRUE	TRUE	TRUE	TRUE	TRUE	TRUE	TRUE	TRUE	TRUE	TRUE	TRUE	1	1	1	1	1	1
BGIBMGA007929-TA	Hematopoesis and cellular response	Effectors		1	1	1			1		1	1		1	1				1	1	6	2	1	1	10	1	1	1	1	TRUE	TRUE	TRUE	TRUE	TRUE	TRUE	TRUE	TRUE	TRUE	TRUE	TRUE	TRUE	TRUE	TRUE	1	1	1	1	1	1
Px006383	IMD pathway	Effectors		1				1	1	1	1	1		1		1			1	1	6	2	1	1	10	1	1	1	1	TRUE	TRUE	TRUE	TRUE	TRUE	TRUE	TRUE	TRUE	TRUE	TRUE	TRUE	TRUE	TRUE	TRUE	1	1	1	1	1	1
BGIBMGA007507-TA	MAKP-JNK-p38 pathways											1		1					1	1	1	1	1	1	4	1	1	1	1	TRUE	TRUE	TRUE	TRUE	TRUE	TRUE	TRUE	TRUE	TRUE	TRUE	TRUE	TRUE	TRUE	TRUE	1	1	1	1	1	1
BGIBMGA005478-TA	IMD pathway	Effectors		1		1		1	1	1	1	1		1		1			1	1	7	2	1	1	11	1	1	1	1	TRUE	TRUE	TRUE	TRUE	TRUE	TRUE	TRUE	TRUE	TRUE	TRUE	TRUE	TRUE	TRUE	TRUE	1	1	1	1	1	1
ACYPI004568	Apoptosis/ Autophagy (autophagy)	signaling							1		1	1		1					1	1	3	1	1	1	6	1	1	1	1	TRUE	TRUE	TRUE	TRUE	TRUE	TRUE	TRUE	TRUE	TRUE	TRUE	TRUE	TRUE	TRUE	TRUE	1	1	1	1	1	1
ACYPI003304	ROS pathway	signalling, local immunity					1		1		1			1		1	1			1	3	2	1	1	7	1	1	1	1	TRUE	TRUE	TRUE	TRUE	TRUE	TRUE	TRUE	TRUE	TRUE	TRUE	TRUE	TRUE	TRUE	TRUE	1	1	1	1	1	1
Px005825	ROS pathway	signalling, local immunity							1		1			1		1	1			1	2	2	1	1	6	1	1	1	1	TRUE	TRUE	TRUE	TRUE	TRUE	TRUE	TRUE	TRUE	TRUE	TRUE	TRUE	TRUE	TRUE	TRUE	1	1	1	1	1	1
BGIBMGA008283-TA	ROS pathway	signalling, local immunity					1		1		1			1		1	1			1	3	2	1	1	7	1	1	1	1	TRUE	TRUE	TRUE	TRUE	TRUE	TRUE	TRUE	TRUE	TRUE	TRUE	TRUE	TRUE	TRUE	TRUE	1	1	1	1	1	1
BGIBMGA005190-TA	ROS pathway	signalling, local immunity		1										1					1		1	1	1	0	3	1	1	1	0	FALSE	TRUE	FALSE	FALSE	TRUE	TRUE	FALSE	TRUE	FALSE	FALSE	TRUE	TRUE	TRUE	FALSE	0	1	0	0	1	1
ACYPI001032	ROS pathway	Effectors		1					1								1			1	2	0	1	1	4	1	0	1	1	FALSE	FALSE	TRUE	FALSE	FALSE	TRUE	TRUE	FALSE	FALSE	TRUE	TRUE	FALSE	TRUE	TRUE	0	0	1	0	0	1
Px017251	Cellular immune response	Signaling	Cadherin, cytoplasmic domain									1		1					1		1	1	1	0	3	1	1	1	0	FALSE	TRUE	FALSE	FALSE	TRUE	TRUE	FALSE	TRUE	FALSE	FALSE	TRUE	TRUE	TRUE	FALSE	0	1	0	0	1	1
Px006584	Cellular immune response	Signaling	Cadherin, cytoplasmic domain									1		1					1		1	1	1	0	3	1	1	1	0	FALSE	TRUE	FALSE	FALSE	TRUE	TRUE	FALSE	TRUE	FALSE	FALSE	TRUE	TRUE	TRUE	FALSE	0	1	0	0	1	1
BGIBMGA008924-TA	Apoptosis/ Autophagy (autophagy)	signaling									1	1		1					1		2	1	1	0	4	1	1	1	0	FALSE	TRUE	FALSE	FALSE	TRUE	TRUE	FALSE	TRUE	FALSE	FALSE	TRUE	TRUE	TRUE	FALSE	0	1	0	0	1	1
Px007548	Apoptosis/ Autophagy (autophagy)	signaling									1	1		1		1			1		2	2	1	0	5	1	1	1	0	FALSE	TRUE	FALSE	FALSE	TRUE	TRUE	FALSE	TRUE	FALSE	FALSE	TRUE	TRUE	TRUE	FALSE	0	1	0	0	1	1
BGIBMGA010266-TA	Cellular immune response	Signaling	Cadherin precursor									1		1					1		1	1	1	0	3	1	1	1	0	FALSE	TRUE	FALSE	FALSE	TRUE	TRUE	FALSE	TRUE	FALSE	FALSE	TRUE	TRUE	TRUE	FALSE	0	1	0	0	1	1
Px004973	JAK/STAT pathway	Recognition										1		1					1		1	1	1	0	3	1	1	1	0	FALSE	TRUE	FALSE	FALSE	TRUE	TRUE	FALSE	TRUE	FALSE	FALSE	TRUE	TRUE	TRUE	FALSE	0	1	0	0	1	1
Px008301	JAK/STAT pathway	Recognition										1		1					1		1	1	1	0	3	1	1	1	0	FALSE	TRUE	FALSE	FALSE	TRUE	TRUE	FALSE	TRUE	FALSE	FALSE	TRUE	TRUE	TRUE	FALSE	0	1	0	0	1	1
BGIBMGA008952-TA	Apoptosis/ Autophagy (autophagy)	signaling										1		1		1			1		1	2	1	0	4	1	1	1	0	FALSE	TRUE	FALSE	FALSE	TRUE	TRUE	FALSE	TRUE	FALSE	FALSE	TRUE	TRUE	TRUE	FALSE	0	1	0	0	1	1
Px007638	Apoptosis/ Autophagy (autophagy)	signaling										1		1		1			1		1	2	1	0	4	1	1	1	0	FALSE	TRUE	FALSE	FALSE	TRUE	TRUE	FALSE	TRUE	FALSE	FALSE	TRUE	TRUE	TRUE	FALSE	0	1	0	0	1	1
BGIBMGA011038-TA	TOLL pathway	Signaling										1		1					1		1	1	1	0	3	1	1	1	0	FALSE	TRUE	FALSE	FALSE	TRUE	TRUE	FALSE	TRUE	FALSE	FALSE	TRUE	TRUE	TRUE	FALSE	0	1	0	0	1	1
BGIBMGA002937-TA	Other Humoral response	Effectors										1		1	1				1		1	2	1	0	4	1	1	1	0	FALSE	TRUE	FALSE	FALSE	TRUE	TRUE	FALSE	TRUE	FALSE	FALSE	TRUE	TRUE	TRUE	FALSE	0	1	0	0	1	1
Px007821	Other Humoral response	Effectors										1		1	1				1		1	2	1	0	4	1	1	1	0	FALSE	TRUE	FALSE	FALSE	TRUE	TRUE	FALSE	TRUE	FALSE	FALSE	TRUE	TRUE	TRUE	FALSE	0	1	0	0	1	1
BGIBMGA011037-TA	TOLL pathway	Signaling										1		1	1	1			1		1	3	1	0	5	1	1	1	0	FALSE	TRUE	FALSE	FALSE	TRUE	TRUE	FALSE	TRUE	FALSE	FALSE	TRUE	TRUE	TRUE	FALSE	0	1	0	0	1	1
Px007926	IMD pathway	Signaling										1		1					1		1	1	1	0	3	1	1	1	0	FALSE	TRUE	FALSE	FALSE	TRUE	TRUE	FALSE	TRUE	FALSE	FALSE	TRUE	TRUE	TRUE	FALSE	0	1	0	0	1	1
BGIBMGA013669-TA	IMD pathway	Signaling										1		1					1		1	1	1	0	3	1	1	1	0	FALSE	TRUE	FALSE	FALSE	TRUE	TRUE	FALSE	TRUE	FALSE	FALSE	TRUE	TRUE	TRUE	FALSE	0	1	0	0	1	1
BGIBMGA012307-TA	Apoptosis/ Autophagy (autophagy)											1		1					1		1	1	1	0	3	1	1	1	0	FALSE	TRUE	FALSE	FALSE	TRUE	TRUE	FALSE	TRUE	FALSE	FALSE	TRUE	TRUE	TRUE	FALSE	0	1	0	0	1	1
BGIBMGA010363-TA	Cellular immune response	Recognition	Down syndrome cell adhesion molecule-like protein 1 [Camponotus floridanus]					1			1	1		1	1	1			1		3	3	1	0	7	1	1	1	0	FALSE	TRUE	FALSE	FALSE	TRUE	TRUE	FALSE	TRUE	FALSE	FALSE	TRUE	TRUE	TRUE	FALSE	0	1	0	0	1	1
Px014604	Cellular immune response	Recognition	Down syndrome cell adhesion molecule-like protein CG42256; similar with DSCL_DROME					1			1	1		1		1			1		3	2	1	0	6	1	1	1	0	FALSE	TRUE	FALSE	FALSE	TRUE	TRUE	FALSE	TRUE	FALSE	FALSE	TRUE	TRUE	TRUE	FALSE	0	1	0	0	1	1
Px006674	Cellular immune response	Recognition	Immunoglobulin						1			1		1		1			1		2	2	1	0	5	1	1	1	0	FALSE	TRUE	FALSE	FALSE	TRUE	TRUE	FALSE	TRUE	FALSE	FALSE	TRUE	TRUE	TRUE	FALSE	0	1	0	0	1	1
Px017521	Cellular immune response	Recognition	Down syndrome cell adhesion molecule-like protein CG42256; similar with DSCL_DROME						1			1		1		1			1		2	2	1	0	5	1	1	1	0	FALSE	TRUE	FALSE	FALSE	TRUE	TRUE	FALSE	TRUE	FALSE	FALSE	TRUE	TRUE	TRUE	FALSE	0	1	0	0	1	1
Px007636	Apoptosis/ Autophagy (autophagy)	signaling									1	1		1					1		2	1	1	0	4	1	1	1	0	FALSE	TRUE	FALSE	FALSE	TRUE	TRUE	FALSE	TRUE	FALSE	FALSE	TRUE	TRUE	TRUE	FALSE	0	1	0	0	1	1
Px012094	IMD pathway	Signaling										1		1					1		1	1	1	0	3	1	1	1	0	FALSE	TRUE	FALSE	FALSE	TRUE	TRUE	FALSE	TRUE	FALSE	FALSE	TRUE	TRUE	TRUE	FALSE	0	1	0	0	1	1
BGIBMGA013478-TA	JNK pathway	Signaling									1			1			1		1		1	1	2	0	4	1	1	1	0	FALSE	TRUE	FALSE	FALSE	TRUE	TRUE	FALSE	TRUE	FALSE	FALSE	TRUE	TRUE	TRUE	FALSE	0	1	0	0	1	1
ACYPI009258	JNK pathway	Signaling									1			1			1		1		1	1	2	0	4	1	1	1	0	FALSE	TRUE	FALSE	FALSE	TRUE	TRUE	FALSE	TRUE	FALSE	FALSE	TRUE	TRUE	TRUE	FALSE	0	1	0	0	1	1
Px007318	JNK pathway	Signaling									1			1			1		1		1	1	2	0	4	1	1	1	0	FALSE	TRUE	FALSE	FALSE	TRUE	TRUE	FALSE	TRUE	FALSE	FALSE	TRUE	TRUE	TRUE	FALSE	0	1	0	0	1	1
ACYPI001674	Serine Proteases/Serpins	Signaling	similar to CG9095 CG9095-PB (LOC100160374)							1	1				1		1				2	1	1	0	4	1	1	1	0	FALSE	TRUE	FALSE	FALSE	TRUE	TRUE	FALSE	TRUE	FALSE	FALSE	TRUE	TRUE	TRUE	FALSE	0	1	0	0	1	1
Px014545	IMD pathway	Signaling						1						1					1		1	1	1	0	3	1	1	1	0	FALSE	TRUE	FALSE	FALSE	TRUE	TRUE	FALSE	TRUE	FALSE	FALSE	TRUE	TRUE	TRUE	FALSE	0	1	0	0	1	1
ACYPI003566	IMD pathway	Signaling						1											1	1	1	0	1	1	3	1	0	1	1	FALSE	FALSE	TRUE	FALSE	FALSE	TRUE	TRUE	FALSE	FALSE	TRUE	TRUE	FALSE	TRUE	TRUE	0	0	1	0	0	1
Px016782	ROS pathway	signalling, local immunity							1		1			1		1	1				2	2	1	0	5	1	1	1	0	FALSE	TRUE	FALSE	FALSE	TRUE	TRUE	FALSE	TRUE	FALSE	FALSE	TRUE	TRUE	TRUE	FALSE	0	1	0	0	1	1
ACYPI008226	MAKP-JNK-p38 pathways			1					1		1						1			1	3	0	1	1	5	1	0	1	1	FALSE	FALSE	TRUE	FALSE	FALSE	TRUE	TRUE	FALSE	FALSE	TRUE	TRUE	FALSE	TRUE	TRUE	0	0	1	0	0	1
Px009959	Serine Proteases/Serpins	Signaling	Serine protease							1	1				1		1				2	1	1	0	4	1	1	1	0	FALSE	TRUE	FALSE	FALSE	TRUE	TRUE	FALSE	TRUE	FALSE	FALSE	TRUE	TRUE	TRUE	FALSE	0	1	0	0	1	1
BGIBMGA002021-TA	Serine Proteases/Serpins	Signaling	similar to CG9095 ( calcium-dependent cell-cell adhesion)							1	1				1		1				2	1	1	0	4	1	1	1	0	FALSE	TRUE	FALSE	FALSE	TRUE	TRUE	FALSE	TRUE	FALSE	FALSE	TRUE	TRUE	TRUE	FALSE	0	1	0	0	1	1
BGIBMGA005071-TA	IMD pathway	Signaling												1					1	1	0	1	1	1	3	0	1	1	1	FALSE	FALSE	FALSE	TRUE	FALSE	FALSE	FALSE	TRUE	TRUE	TRUE	FALSE	TRUE	TRUE	TRUE	0	0	0	1	0	0
BGIBMGA006725-TA	Cellular immune response	Signaling	Mitogen-activated protein kinase	1					1					1						1	2	1	0	1	4	1	1	0	1	FALSE	FALSE	FALSE	FALSE	TRUE	FALSE	TRUE	FALSE	TRUE	FALSE	TRUE	TRUE	FALSE	TRUE	0	0	0	0	1	0
Px014553	MAKP-JNK-p38 pathways	Signaling		1					1					1						1	2	1	0	1	4	1	1	0	1	FALSE	FALSE	FALSE	FALSE	TRUE	FALSE	TRUE	FALSE	TRUE	FALSE	TRUE	TRUE	FALSE	TRUE	0	0	0	0	1	0
ACYPI009292	ROS pathway	signalling, local immunity		1				1	1		1				1					1	4	1	0	1	6	1	1	0	1	FALSE	FALSE	FALSE	FALSE	TRUE	FALSE	TRUE	FALSE	TRUE	FALSE	TRUE	TRUE	FALSE	TRUE	0	0	0	0	1	0
BGIBMGA007583-TA	ROS pathway	signalling, local immunity		1				1	1		1	1		1	1					1	5	2	0	1	8	1	1	0	1	FALSE	FALSE	FALSE	FALSE	TRUE	FALSE	TRUE	FALSE	TRUE	FALSE	TRUE	TRUE	FALSE	TRUE	0	0	0	0	1	0
BGIBMGA007110-TA	JNK pathway	Pleiotropic, phagocytosis		1	1	1								1						1	3	1	0	1	5	1	1	0	1	FALSE	FALSE	FALSE	FALSE	TRUE	FALSE	TRUE	FALSE	TRUE	FALSE	TRUE	TRUE	FALSE	TRUE	0	0	0	0	1	0
ACYPI009526	JNK pathway	Pleiotropic, phagocytosis		1	1	1								1						1	3	1	0	1	5	1	1	0	1	FALSE	FALSE	FALSE	FALSE	TRUE	FALSE	TRUE	FALSE	TRUE	FALSE	TRUE	TRUE	FALSE	TRUE	0	0	0	0	1	0
ACYPI000078	IMD pathway			1		1	1				1		1		1					1	5	1	0	1	7	1	1	0	1	FALSE	FALSE	FALSE	FALSE	TRUE	FALSE	TRUE	FALSE	TRUE	FALSE	TRUE	TRUE	FALSE	TRUE	0	0	0	0	1	0
ACYPI002118	IMD pathway	Effectors		1				1	1	1		1		1						1	5	1	0	1	7	1	1	0	1	FALSE	FALSE	FALSE	FALSE	TRUE	FALSE	TRUE	FALSE	TRUE	FALSE	TRUE	TRUE	FALSE	TRUE	0	0	0	0	1	0
BGIBMGA011783-TA	Apoptosis/ Autophagy (autophagy)	Signaling									1	1		1	1					1	2	2	0	1	5	1	1	0	1	FALSE	FALSE	FALSE	FALSE	TRUE	FALSE	TRUE	FALSE	TRUE	FALSE	TRUE	TRUE	FALSE	TRUE	0	0	0	0	1	0
ACYPI004701	Apoptosis/ Autophagy (autophagy)	Signaling									1	1		1	1					1	2	2	0	1	5	1	1	0	1	FALSE	FALSE	FALSE	FALSE	TRUE	FALSE	TRUE	FALSE	TRUE	FALSE	TRUE	TRUE	FALSE	TRUE	0	0	0	0	1	0
ACYPI003204	MAKP-JNK-p38 pathways			1	1		1	1	1	1	1			1						1	7	1	0	1	9	1	1	0	1	FALSE	FALSE	FALSE	FALSE	TRUE	FALSE	TRUE	FALSE	TRUE	FALSE	TRUE	TRUE	FALSE	TRUE	0	0	0	0	1	0
ACYPI004372	JNK pathway	Signaling		1					1		1				1	1				1	3	2	0	1	6	1	1	0	1	FALSE	FALSE	FALSE	FALSE	TRUE	FALSE	TRUE	FALSE	TRUE	FALSE	TRUE	TRUE	FALSE	TRUE	0	0	0	0	1	0
BGIBMGA007358-TA	JNK pathway	Signaling							1		1				1	1				1	2	2	0	1	5	1	1	0	1	FALSE	FALSE	FALSE	FALSE	TRUE	FALSE	TRUE	FALSE	TRUE	FALSE	TRUE	TRUE	FALSE	TRUE	0	0	0	0	1	0
ACYPI006403	Protease	Effector					1		1	1	1		1	1		1				1	5	2	0	1	8	1	1	0	1	FALSE	FALSE	FALSE	FALSE	TRUE	FALSE	TRUE	FALSE	TRUE	FALSE	TRUE	TRUE	FALSE	TRUE	0	0	0	0	1	0
Px016832	JNK pathway	Signaling							1		1				1	1				1	2	2	0	1	5	1	1	0	1	FALSE	FALSE	FALSE	FALSE	TRUE	FALSE	TRUE	FALSE	TRUE	FALSE	TRUE	TRUE	FALSE	TRUE	0	0	0	0	1	0
Px016566	JNK pathway	Signaling							1		1				1	1				1	2	2	0	1	5	1	1	0	1	FALSE	FALSE	FALSE	FALSE	TRUE	FALSE	TRUE	FALSE	TRUE	FALSE	TRUE	TRUE	FALSE	TRUE	0	0	0	0	1	0
ACYPI070323	TOLL pathway						1		1		1			1						1	3	1	0	1	5	1	1	0	1	FALSE	FALSE	FALSE	FALSE	TRUE	FALSE	TRUE	FALSE	TRUE	FALSE	TRUE	TRUE	FALSE	TRUE	0	0	0	0	1	0
Px017002	Protease	Effector					1		1	1	1		1	1	1	1				1	5	3	0	1	9	1	1	0	1	FALSE	FALSE	FALSE	FALSE	TRUE	FALSE	TRUE	FALSE	TRUE	FALSE	TRUE	TRUE	FALSE	TRUE	0	0	0	0	1	0
ACYPI007884	MAKP-JNK-p38 pathways			1			1	1			1			1						1	4	1	0	1	6	1	1	0	1	FALSE	FALSE	FALSE	FALSE	TRUE	FALSE	TRUE	FALSE	TRUE	FALSE	TRUE	TRUE	FALSE	TRUE	0	0	0	0	1	0
ACYPI002364	JNK pathway	MAP kinase kinase						1								1				1	1	1	0	1	3	1	1	0	1	FALSE	FALSE	FALSE	FALSE	TRUE	FALSE	TRUE	FALSE	TRUE	FALSE	TRUE	TRUE	FALSE	TRUE	0	0	0	0	1	0
ACYPI005150	Hematopoesis and cellular response	Effectors			1	1			1		1			1						1	4	1	0	1	6	1	1	0	1	FALSE	FALSE	FALSE	FALSE	TRUE	FALSE	TRUE	FALSE	TRUE	FALSE	TRUE	TRUE	FALSE	TRUE	0	0	0	0	1	0
ACYPI002470	Cellular immune response	Signaling	similar to Extracellular regulated MAP kinase (LOC100161230)	1					1											1	2	0	0	1	3	1	0	0	1	FALSE	FALSE	FALSE	FALSE	FALSE	FALSE	TRUE	FALSE	FALSE	FALSE	TRUE	FALSE	FALSE	TRUE	0	0	0	0	0	0
ACYPI007731	Cellular immune response	Signaling	similar to Ras-like protein 3 precursor (Protein roughened) (LOC100166893)	1	1				1		1				1						4	1	0	0	5	1	1	0	0	FALSE	FALSE	FALSE	FALSE	TRUE	FALSE	FALSE	FALSE	FALSE	FALSE	TRUE	TRUE	FALSE	FALSE	0	0	0	0	1	0
Px003648	Cellular immune response	Signaling	Ras-related protein Rap-1b; similar with RAP1B_DANR	1	1						1				1						3	1	0	0	4	1	1	0	0	FALSE	FALSE	FALSE	FALSE	TRUE	FALSE	FALSE	FALSE	FALSE	FALSE	TRUE	TRUE	FALSE	FALSE	0	0	0	0	1	0
BGIBMGA006257-TA	Cellular immune response	Signaling	small monomeric GTPase	1	1				1		1				1						4	1	0	0	5	1	1	0	0	FALSE	FALSE	FALSE	FALSE	TRUE	FALSE	FALSE	FALSE	FALSE	FALSE	TRUE	TRUE	FALSE	FALSE	0	0	0	0	1	0
Px016883	MAKP-JNK-p38 pathways	MAP kinase kinase kinase kinase activity		1															1		1	0	1	0	2	1	0	1	0	FALSE	FALSE	FALSE	FALSE	FALSE	TRUE	FALSE	FALSE	FALSE	FALSE	TRUE	FALSE	TRUE	FALSE	0	0	0	0	0	1
ACYPI003850	Microbial recognition	Recognition	similar to AGAP005350-PA (LOC100162711)	1																1	1	0	0	1	2	1	0	0	1	FALSE	FALSE	FALSE	FALSE	FALSE	FALSE	TRUE	FALSE	FALSE	FALSE	TRUE	FALSE	FALSE	TRUE	0	0	0	0	0	0
BGIBMGA000701-TA	ROS pathway	Effectors		1					1								1				2	0	1	0	3	1	0	1	0	FALSE	FALSE	FALSE	FALSE	FALSE	TRUE	FALSE	FALSE	FALSE	FALSE	TRUE	FALSE	TRUE	FALSE	0	0	0	0	0	1
ACYPI002147	TOLL pathway	signaling		1		1			1	1	1						1				5	0	1	0	6	1	0	1	0	FALSE	FALSE	FALSE	FALSE	FALSE	TRUE	FALSE	FALSE	FALSE	FALSE	TRUE	FALSE	TRUE	FALSE	0	0	0	0	0	1
Px016038	IMD pathway			1									1		1						2	1	0	0	3	1	1	0	0	FALSE	FALSE	FALSE	FALSE	TRUE	FALSE	FALSE	FALSE	FALSE	FALSE	TRUE	TRUE	FALSE	FALSE	0	0	0	0	1	0
Px015452	IMD pathway			1									1		1						2	1	0	0	3	1	1	0	0	FALSE	FALSE	FALSE	FALSE	TRUE	FALSE	FALSE	FALSE	FALSE	FALSE	TRUE	TRUE	FALSE	FALSE	0	0	0	0	1	0
BGIBMGA010541-TA	IMD pathway			1									1		1						2	1	0	0	3	1	1	0	0	FALSE	FALSE	FALSE	FALSE	TRUE	FALSE	FALSE	FALSE	FALSE	FALSE	TRUE	TRUE	FALSE	FALSE	0	0	0	0	1	0
BGIBMGA013962-TA	Serine Proteases/Serpins	Signaling	serine protease									1		1							1	1	0	0	2	1	1	0	0	FALSE	FALSE	FALSE	FALSE	TRUE	FALSE	FALSE	FALSE	FALSE	FALSE	TRUE	TRUE	FALSE	FALSE	0	0	0	0	1	0
BGIBMGA001268-TA	Apoptosis/ Autophagy (autophagy)										1	1		1							2	1	0	0	3	1	1	0	0	FALSE	FALSE	FALSE	FALSE	TRUE	FALSE	FALSE	FALSE	FALSE	FALSE	TRUE	TRUE	FALSE	FALSE	0	0	0	0	1	0
BGIBMGA004082-TA	JAK/STAT pathway	Signaling										1		1		1					1	2	0	0	3	1	1	0	0	FALSE	FALSE	FALSE	FALSE	TRUE	FALSE	FALSE	FALSE	FALSE	FALSE	TRUE	TRUE	FALSE	FALSE	0	0	0	0	1	0
Px001581	JNK pathway	Signaling										1		1		1					1	2	0	0	3	1	1	0	0	FALSE	FALSE	FALSE	FALSE	TRUE	FALSE	FALSE	FALSE	FALSE	FALSE	TRUE	TRUE	FALSE	FALSE	0	0	0	0	1	0
Px004037	JNK pathway	Signaling										1		1		1					1	2	0	0	3	1	1	0	0	FALSE	FALSE	FALSE	FALSE	TRUE	FALSE	FALSE	FALSE	FALSE	FALSE	TRUE	TRUE	FALSE	FALSE	0	0	0	0	1	0
BGIBMGA010267-TA	Cellular immune response	Signaling	homophilic cell adhesion									1		1		1					1	2	0	0	3	1	1	0	0	FALSE	FALSE	FALSE	FALSE	TRUE	FALSE	FALSE	FALSE	FALSE	FALSE	TRUE	TRUE	FALSE	FALSE	0	0	0	0	1	0
BGIBMGA009558-TA	Serine Proteases/Serpins	Signaling	serine/threonine protein kinase									1		1							1	1	0	0	2	1	1	0	0	FALSE	FALSE	FALSE	FALSE	TRUE	FALSE	FALSE	FALSE	FALSE	FALSE	TRUE	TRUE	FALSE	FALSE	0	0	0	0	1	0
Px006855	Serine Proteases/Serpins	Signaling	STE20-like serine/threonine-protein kinase; similar with SLK_HUMAN									1		1							1	1	0	0	2	1	1	0	0	FALSE	FALSE	FALSE	FALSE	TRUE	FALSE	FALSE	FALSE	FALSE	FALSE	TRUE	TRUE	FALSE	FALSE	0	0	0	0	1	0
Px004097	Microbial recognition	Recognition	C3 and PZP-like alpha-2-macroglobulin domain-containing protein 8; similar with CPMD8_HUMAN									1		1							1	1	0	0	2	1	1	0	0	FALSE	FALSE	FALSE	FALSE	TRUE	FALSE	FALSE	FALSE	FALSE	FALSE	TRUE	TRUE	FALSE	FALSE	0	0	0	0	1	0
BGIBMGA006306-TA	Microbial recognition	Recognition	similar to C3 and PZP-like alpha-2-macroglobulin domain-containing protein 8									1		1	1						1	2	0	0	3	1	1	0	0	FALSE	FALSE	FALSE	FALSE	TRUE	FALSE	FALSE	FALSE	FALSE	FALSE	TRUE	TRUE	FALSE	FALSE	0	0	0	0	1	0
BGIBMGA005967-TA	Apoptosis/ Autophagy (autophagy)											1		1							1	1	0	0	2	1	1	0	0	FALSE	FALSE	FALSE	FALSE	TRUE	FALSE	FALSE	FALSE	FALSE	FALSE	TRUE	TRUE	FALSE	FALSE	0	0	0	0	1	0
Px017908	Apoptosis/ Autophagy (autophagy)											1		1							1	1	0	0	2	1	1	0	0	FALSE	FALSE	FALSE	FALSE	TRUE	FALSE	FALSE	FALSE	FALSE	FALSE	TRUE	TRUE	FALSE	FALSE	0	0	0	0	1	0
BGIBMGA005747-TA	Cellular immune response	Recognition	Putative uncharacterized protein n=2 Tax=Tribolium castaneum RepID=D7GY92_TRICA									1		1	1						1	2	0	0	3	1	1	0	0	FALSE	FALSE	FALSE	FALSE	TRUE	FALSE	FALSE	FALSE	FALSE	FALSE	TRUE	TRUE	FALSE	FALSE	0	0	0	0	1	0
Px009865	Microbial recognition	Recognition	C-type lectin; similar with C5MKD8_HELVI									1		1							1	1	0	0	2	1	1	0	0	FALSE	FALSE	FALSE	FALSE	TRUE	FALSE	FALSE	FALSE	FALSE	FALSE	TRUE	TRUE	FALSE	FALSE	0	0	0	0	1	0
BGIBMGA000783-TA	Cellular immune response	Effectors	serrate protein									1		1	1						1	2	0	0	3	1	1	0	0	FALSE	FALSE	FALSE	FALSE	TRUE	FALSE	FALSE	FALSE	FALSE	FALSE	TRUE	TRUE	FALSE	FALSE	0	0	0	0	1	0
BGIBMGA007634-TA	MAKP-JNK-p38 pathways	signaling										1		1							1	1	0	0	2	1	1	0	0	FALSE	FALSE	FALSE	FALSE	TRUE	FALSE	FALSE	FALSE	FALSE	FALSE	TRUE	TRUE	FALSE	FALSE	0	0	0	0	1	0
Px002498	IMD pathway	Signaling										1		1							1	1	0	0	2	1	1	0	0	FALSE	FALSE	FALSE	FALSE	TRUE	FALSE	FALSE	FALSE	FALSE	FALSE	TRUE	TRUE	FALSE	FALSE	0	0	0	0	1	0
BGIBMGA012116-TA	TOLL pathway											1		1							1	1	0	0	2	1	1	0	0	FALSE	FALSE	FALSE	FALSE	TRUE	FALSE	FALSE	FALSE	FALSE	FALSE	TRUE	TRUE	FALSE	FALSE	0	0	0	0	1	0
BGIBMGA001976-TA	Coagulation	Effectors										1		1							1	1	0	0	2	1	1	0	0	FALSE	FALSE	FALSE	FALSE	TRUE	FALSE	FALSE	FALSE	FALSE	FALSE	TRUE	TRUE	FALSE	FALSE	0	0	0	0	1	0
Px011438	JNK pathway	Signaling										1		1							1	1	0	0	2	1	1	0	0	FALSE	FALSE	FALSE	FALSE	TRUE	FALSE	FALSE	FALSE	FALSE	FALSE	TRUE	TRUE	FALSE	FALSE	0	0	0	0	1	0
Px006494	JNK pathway	Signaling										1		1							1	1	0	0	2	1	1	0	0	FALSE	FALSE	FALSE	FALSE	TRUE	FALSE	FALSE	FALSE	FALSE	FALSE	TRUE	TRUE	FALSE	FALSE	0	0	0	0	1	0
BGIBMGA001218-TA	Stress response	Effectors										1		1		1					1	2	0	0	3	1	1	0	0	FALSE	FALSE	FALSE	FALSE	TRUE	FALSE	FALSE	FALSE	FALSE	FALSE	TRUE	TRUE	FALSE	FALSE	0	0	0	0	1	0
BGIBMGA002938-TA	Other Humoral response	Effectors										1		1	1						1	2	0	0	3	1	1	0	0	FALSE	FALSE	FALSE	FALSE	TRUE	FALSE	FALSE	FALSE	FALSE	FALSE	TRUE	TRUE	FALSE	FALSE	0	0	0	0	1	0
BGIBMGA003997-TA	JAK/STAT pathway	Signaling										1		1							1	1	0	0	2	1	1	0	0	FALSE	FALSE	FALSE	FALSE	TRUE	FALSE	FALSE	FALSE	FALSE	FALSE	TRUE	TRUE	FALSE	FALSE	0	0	0	0	1	0
Px012404	Protease	Effector										1		1		1					1	2	0	0	3	1	1	0	0	FALSE	FALSE	FALSE	FALSE	TRUE	FALSE	FALSE	FALSE	FALSE	FALSE	TRUE	TRUE	FALSE	FALSE	0	0	0	0	1	0
Px010035	Microbial recognition	Recognition	Scavenger receptor class B member 1; similar with SCRB1_PIG									1		1							1	1	0	0	2	1	1	0	0	FALSE	FALSE	FALSE	FALSE	TRUE	FALSE	FALSE	FALSE	FALSE	FALSE	TRUE	TRUE	FALSE	FALSE	0	0	0	0	1	0
Px017422	Microbial recognition	Recognition	C3 and PZP-like alpha-2-macroglobulin domain-containing protein 8; similar with CPMD8_HUMAN									1		1	1						1	2	0	0	3	1	1	0	0	FALSE	FALSE	FALSE	FALSE	TRUE	FALSE	FALSE	FALSE	FALSE	FALSE	TRUE	TRUE	FALSE	FALSE	0	0	0	0	1	0
Px012685	Cellular immune response	Recognition	Down syndrome cell adhesion molecule-like protein CG42256; similar with DSCL_DROME									1		1							1	1	0	0	2	1	1	0	0	FALSE	FALSE	FALSE	FALSE	TRUE	FALSE	FALSE	FALSE	FALSE	FALSE	TRUE	TRUE	FALSE	FALSE	0	0	0	0	1	0
BGIBMGA013795-TA	Cellular immune response	Recognition	Down syndrome cell adhesion molecule-like protein CG42256-like									1		1							1	1	0	0	2	1	1	0	0	FALSE	FALSE	FALSE	FALSE	TRUE	FALSE	FALSE	FALSE	FALSE	FALSE	TRUE	TRUE	FALSE	FALSE	0	0	0	0	1	0
Px008037	MAKP-JNK-p38 pathways										1	1		1							2	1	0	0	3	1	1	0	0	FALSE	FALSE	FALSE	FALSE	TRUE	FALSE	FALSE	FALSE	FALSE	FALSE	TRUE	TRUE	FALSE	FALSE	0	0	0	0	1	0
BGIBMGA001167-TA	MAKP-JNK-p38 pathways										1	1		1							2	1	0	0	3	1	1	0	0	FALSE	FALSE	FALSE	FALSE	TRUE	FALSE	FALSE	FALSE	FALSE	FALSE	TRUE	TRUE	FALSE	FALSE	0	0	0	0	1	0
Px003328	Cellular immune response	Recognition	Down syndrome cell adhesion molecule-like protein CG42256; similar with DSCL_DROME									1		1	1						1	2	0	0	3	1	1	0	0	FALSE	FALSE	FALSE	FALSE	TRUE	FALSE	FALSE	FALSE	FALSE	FALSE	TRUE	TRUE	FALSE	FALSE	0	0	0	0	1	0
BGIBMGA013794-TA	Cellular immune response	Recognition	Fasciclin II transmembrane isoform n=3 Tax=Manduca sexta									1		1							1	1	0	0	2	1	1	0	0	FALSE	FALSE	FALSE	FALSE	TRUE	FALSE	FALSE	FALSE	FALSE	FALSE	TRUE	TRUE	FALSE	FALSE	0	0	0	0	1	0
Px007324	Cellular immune response	Recognition	Down syndrome cell adhesion molecule-like protein CG42256; similar with DSCL_DROME									1		1							1	1	0	0	2	1	1	0	0	FALSE	FALSE	FALSE	FALSE	TRUE	FALSE	FALSE	FALSE	FALSE	FALSE	TRUE	TRUE	FALSE	FALSE	0	0	0	0	1	0
Px012530	Cellular immune response	Recognition	Down syndrome cell adhesion molecule-like protein CG42256; similar with DSCL_DROME									1		1							1	1	0	0	2	1	1	0	0	FALSE	FALSE	FALSE	FALSE	TRUE	FALSE	FALSE	FALSE	FALSE	FALSE	TRUE	TRUE	FALSE	FALSE	0	0	0	0	1	0
Px012002	Cellular immune response	Recognition	Down syndrome cell adhesion molecule; similar with DSCAM_HUMAN									1		1							1	1	0	0	2	1	1	0	0	FALSE	FALSE	FALSE	FALSE	TRUE	FALSE	FALSE	FALSE	FALSE	FALSE	TRUE	TRUE	FALSE	FALSE	0	0	0	0	1	0
BGIBMGA003199-TA	Other Humoral response	Effectors										1		1	1						1	2	0	0	3	1	1	0	0	FALSE	FALSE	FALSE	FALSE	TRUE	FALSE	FALSE	FALSE	FALSE	FALSE	TRUE	TRUE	FALSE	FALSE	0	0	0	0	1	0
BGIBMGA010130-TA	Coagulation	Effectors										1		1							1	1	0	0	2	1	1	0	0	FALSE	FALSE	FALSE	FALSE	TRUE	FALSE	FALSE	FALSE	FALSE	FALSE	TRUE	TRUE	FALSE	FALSE	0	0	0	0	1	0
BGIBMGA011962-TA	Microbial recognition	Recognition	Non-message RNA									1		1	1						1	2	0	0	3	1	1	0	0	FALSE	FALSE	FALSE	FALSE	TRUE	FALSE	FALSE	FALSE	FALSE	FALSE	TRUE	TRUE	FALSE	FALSE	0	0	0	0	1	0
Px013271	Cellular immune response	Recognition	Down syndrome cell adhesion molecule-like protein CG42256; similar with DSCL_DROME									1		1							1	1	0	0	2	1	1	0	0	FALSE	FALSE	FALSE	FALSE	TRUE	FALSE	FALSE	FALSE	FALSE	FALSE	TRUE	TRUE	FALSE	FALSE	0	0	0	0	1	0
BGIBMGA014559-TA	ROS pathway	Effectors			1			1			1			1							3	1	0	0	4	1	1	0	0	FALSE	FALSE	FALSE	FALSE	TRUE	FALSE	FALSE	FALSE	FALSE	FALSE	TRUE	TRUE	FALSE	FALSE	0	0	0	0	1	0
ACYPI001259	MAKP-JNK-p38 pathways			1			1	1			1									1	4	0	0	1	5	1	0	0	1	FALSE	FALSE	FALSE	FALSE	FALSE	FALSE	TRUE	FALSE	FALSE	FALSE	TRUE	FALSE	FALSE	TRUE	0	0	0	0	0	0
ACYPI003261	Cellular immune response	cellular immunity, melanisation	similar to putative Rho1 (LOC100162082)		1			1	1		1		1							1	5	0	0	1	6	1	0	0	1	FALSE	FALSE	FALSE	FALSE	FALSE	FALSE	TRUE	FALSE	FALSE	FALSE	TRUE	FALSE	FALSE	TRUE	0	0	0	0	0	0
ACYPI001372	Cellular immune response	cellular immunity, melanisation	similar to RhoA (LOC100160039)		1			1	1		1		1							1	5	0	0	1	6	1	0	0	1	FALSE	FALSE	FALSE	FALSE	FALSE	FALSE	TRUE	FALSE	FALSE	FALSE	TRUE	FALSE	FALSE	TRUE	0	0	0	0	0	0
Px014458	Other Humoral response	protein ubiquitination							1		1								1		2	0	1	0	3	1	0	1	0	FALSE	FALSE	FALSE	FALSE	FALSE	TRUE	FALSE	FALSE	FALSE	FALSE	TRUE	FALSE	TRUE	FALSE	0	0	0	0	0	1
BGIBMGA003192-TA	Other Humoral response	protein ubiquitination						1	1										1		2	0	1	0	3	1	0	1	0	FALSE	FALSE	FALSE	FALSE	FALSE	TRUE	FALSE	FALSE	FALSE	FALSE	TRUE	FALSE	TRUE	FALSE	0	0	0	0	0	1
ACYPI002168	IDM pathway										1									1	1	0	0	1	2	1	0	0	1	FALSE	FALSE	FALSE	FALSE	FALSE	FALSE	TRUE	FALSE	FALSE	FALSE	TRUE	FALSE	FALSE	TRUE	0	0	0	0	0	0
BGIBMGA013166-TA	MAKP-JNK-p38 pathways			1										1		1					1	2	0	0	3	1	1	0	0	FALSE	FALSE	FALSE	FALSE	TRUE	FALSE	FALSE	FALSE	FALSE	FALSE	TRUE	TRUE	FALSE	FALSE	0	0	0	0	1	0
Px006649	MAKP-JNK-p38 pathways			1										1		1					1	2	0	0	3	1	1	0	0	FALSE	FALSE	FALSE	FALSE	TRUE	FALSE	FALSE	FALSE	FALSE	FALSE	TRUE	TRUE	FALSE	FALSE	0	0	0	0	1	0
Px010753	TOLL pathway										1									1	1	0	0	1	2	1	0	0	1	FALSE	FALSE	FALSE	FALSE	FALSE	FALSE	TRUE	FALSE	FALSE	FALSE	TRUE	FALSE	FALSE	TRUE	0	0	0	0	0	0
BGIBMGA002406-TA	ROS pathway	Effectors		1										1							1	1	0	0	2	1	1	0	0	FALSE	FALSE	FALSE	FALSE	TRUE	FALSE	FALSE	FALSE	FALSE	FALSE	TRUE	TRUE	FALSE	FALSE	0	0	0	0	1	0
BGIBMGA003601-TA	TOLL pathway															1			1		0	1	1	0	2	0	1	1	0	FALSE	FALSE	FALSE	FALSE	FALSE	FALSE	FALSE	TRUE	FALSE	FALSE	FALSE	TRUE	TRUE	FALSE	0	0	0	0	0	0
ACYPI002882	MAKP-JNK-p38 pathways	MAP kinase kinase kinase kinase activity							1										1		1	0	1	0	2	1	0	1	0	FALSE	FALSE	FALSE	FALSE	FALSE	TRUE	FALSE	FALSE	FALSE	FALSE	TRUE	FALSE	TRUE	FALSE	0	0	0	0	0	1
ACYPI000084	TOLL pathway						1													1	1	0	0	1	2	1	0	0	1	FALSE	FALSE	FALSE	FALSE	FALSE	FALSE	TRUE	FALSE	FALSE	FALSE	TRUE	FALSE	FALSE	TRUE	0	0	0	0	0	0
BGIBMGA005425-TA	TOLL pathway						1				1									1	2	0	0	1	3	1	0	0	1	FALSE	FALSE	FALSE	FALSE	FALSE	FALSE	TRUE	FALSE	FALSE	FALSE	TRUE	FALSE	FALSE	TRUE	0	0	0	0	0	0
Px007216	TOLL pathway						1				1									1	2	0	0	1	3	1	0	0	1	FALSE	FALSE	FALSE	FALSE	FALSE	FALSE	TRUE	FALSE	FALSE	FALSE	TRUE	FALSE	FALSE	TRUE	0	0	0	0	0	0
Px013445	MAKP-JNK-p38 pathways			1			1	1	1		1									1	5	0	0	1	6	1	0	0	1	FALSE	FALSE	FALSE	FALSE	FALSE	FALSE	TRUE	FALSE	FALSE	FALSE	TRUE	FALSE	FALSE	TRUE	0	0	0	0	0	0
ACYPI006180	MAKP-JNK-p38 pathways			1			1	1			1			1							4	1	0	0	5	1	1	0	0	FALSE	FALSE	FALSE	FALSE	TRUE	FALSE	FALSE	FALSE	FALSE	FALSE	TRUE	TRUE	FALSE	FALSE	0	0	0	0	1	0
Px015291	JNK pathway	Signaling						1			1									1	2	0	0	1	3	1	0	0	1	FALSE	FALSE	FALSE	FALSE	FALSE	FALSE	TRUE	FALSE	FALSE	FALSE	TRUE	FALSE	FALSE	TRUE	0	0	0	0	0	0
BGIBMGA011747-TA	MAKP-JNK-p38 pathways							1			1									1	2	0	0	1	3	1	0	0	1	FALSE	FALSE	FALSE	FALSE	FALSE	FALSE	TRUE	FALSE	FALSE	FALSE	TRUE	FALSE	FALSE	TRUE	0	0	0	0	0	0
BGIBMGA003561-TA	JNK pathway	Signaling						1			1									1	2	0	0	1	3	1	0	0	1	FALSE	FALSE	FALSE	FALSE	FALSE	FALSE	TRUE	FALSE	FALSE	FALSE	TRUE	FALSE	FALSE	TRUE	0	0	0	0	0	0
ACYPI081647	JNK pathway	Signaling						1												1	1	0	0	1	2	1	0	0	1	FALSE	FALSE	FALSE	FALSE	FALSE	FALSE	TRUE	FALSE	FALSE	FALSE	TRUE	FALSE	FALSE	TRUE	0	0	0	0	0	0
ACYPI010107	JNK pathway	Signaling						1												1	1	0	0	1	2	1	0	0	1	FALSE	FALSE	FALSE	FALSE	FALSE	FALSE	TRUE	FALSE	FALSE	FALSE	TRUE	FALSE	FALSE	TRUE	0	0	0	0	0	0
ACYPI000776	MAKP-JNK-p38 pathways	Pleiotropic						1	1		1									1	3	0	0	1	4	1	0	0	1	FALSE	FALSE	FALSE	FALSE	FALSE	FALSE	TRUE	FALSE	FALSE	FALSE	TRUE	FALSE	FALSE	TRUE	0	0	0	0	0	0
BGIBMGA007169-TA	MAKP-JNK-p38 pathways	Pleiotropic						1	1		1									1	3	0	0	1	4	1	0	0	1	FALSE	FALSE	FALSE	FALSE	FALSE	FALSE	TRUE	FALSE	FALSE	FALSE	TRUE	FALSE	FALSE	TRUE	0	0	0	0	0	0
Px002093	MAKP-JNK-p38 pathways	Pleiotropic						1	1		1									1	3	0	0	1	4	1	0	0	1	FALSE	FALSE	FALSE	FALSE	FALSE	FALSE	TRUE	FALSE	FALSE	FALSE	TRUE	FALSE	FALSE	TRUE	0	0	0	0	0	0
ACYPI006436	Coagulation	Effectors						1									1				1	0	1	0	2	1	0	1	0	FALSE	FALSE	FALSE	FALSE	FALSE	TRUE	FALSE	FALSE	FALSE	FALSE	TRUE	FALSE	TRUE	FALSE	0	0	0	0	0	1
Px012986	Serine Proteases/Serpins	Signaling	Casein kinase II subunit beta; similar with CSK2B_XENLA					1	1		1									1	3	0	0	1	4	1	0	0	1	FALSE	FALSE	FALSE	FALSE	FALSE	FALSE	TRUE	FALSE	FALSE	FALSE	TRUE	FALSE	FALSE	TRUE	0	0	0	0	0	0
Px002756	Serine Proteases/Serpins	Signaling	Casein kinase II subunit beta; similar with CSK2B_XENLA					1	1		1									1	3	0	0	1	4	1	0	0	1	FALSE	FALSE	FALSE	FALSE	FALSE	FALSE	TRUE	FALSE	FALSE	FALSE	TRUE	FALSE	FALSE	TRUE	0	0	0	0	0	0
ACYPI005996	Cellular immune response	Cellular immune response	similar to AGAP003092-PA (LOC100165022)					1												1	1	0	0	1	2	1	0	0	1	FALSE	FALSE	FALSE	FALSE	FALSE	FALSE	TRUE	FALSE	FALSE	FALSE	TRUE	FALSE	FALSE	TRUE	0	0	0	0	0	0
ACYPI000089	Serine Proteases/Serpins	Signaling	casein kinase II beta subunit (Ckiibeta)					1	1		1									1	3	0	0	1	4	1	0	0	1	FALSE	FALSE	FALSE	FALSE	FALSE	FALSE	TRUE	FALSE	FALSE	FALSE	TRUE	FALSE	FALSE	TRUE	0	0	0	0	0	0
Px006617	ROS pathway	Effectors			1			1			1			1	1						3	2	0	0	5	1	1	0	0	FALSE	FALSE	FALSE	FALSE	TRUE	FALSE	FALSE	FALSE	FALSE	FALSE	TRUE	TRUE	FALSE	FALSE	0	0	0	0	1	0
ACYPI005376	TOLL pathway	Recognition							1											1	1	0	0	1	2	1	0	0	1	FALSE	FALSE	FALSE	FALSE	FALSE	FALSE	TRUE	FALSE	FALSE	FALSE	TRUE	FALSE	FALSE	TRUE	0	0	0	0	0	0
Px006614	MAKP-JNK-p38 pathways			1					1	1										1	3	0	0	1	4	1	0	0	1	FALSE	FALSE	FALSE	FALSE	FALSE	FALSE	TRUE	FALSE	FALSE	FALSE	TRUE	FALSE	FALSE	TRUE	0	0	0	0	0	0
ACYPI004155	TOLL pathway	Signaling							1											1	1	0	0	1	2	1	0	0	1	FALSE	FALSE	FALSE	FALSE	FALSE	FALSE	TRUE	FALSE	FALSE	FALSE	TRUE	FALSE	FALSE	TRUE	0	0	0	0	0	0
ACYPI006968	TOLL pathway	Signaling							1											1	1	0	0	1	2	1	0	0	1	FALSE	FALSE	FALSE	FALSE	FALSE	FALSE	TRUE	FALSE	FALSE	FALSE	TRUE	FALSE	FALSE	TRUE	0	0	0	0	0	0
ACYPI001573	Microbial recognition	Recognition	similar to serine protease (LOC100160261)						1											1	1	0	0	1	2	1	0	0	1	FALSE	FALSE	FALSE	FALSE	FALSE	FALSE	TRUE	FALSE	FALSE	FALSE	TRUE	FALSE	FALSE	TRUE	0	0	0	0	0	0
ACYPI004464	Cellular immune response	Recognition	similar to Dscam family member AbsCAM-Ig7A (LOC100163371)						1											1	1	0	0	1	2	1	0	0	1	FALSE	FALSE	FALSE	FALSE	FALSE	FALSE	TRUE	FALSE	FALSE	FALSE	TRUE	FALSE	FALSE	TRUE	0	0	0	0	0	0
ACYPI008467	JNK pathway	trancription regulation							1											1	1	0	0	1	2	1	0	0	1	FALSE	FALSE	FALSE	FALSE	FALSE	FALSE	TRUE	FALSE	FALSE	FALSE	TRUE	FALSE	FALSE	TRUE	0	0	0	0	0	0
ACYPI082338	Detoxification	Effectors							1											1	1	0	0	1	2	1	0	0	1	FALSE	FALSE	FALSE	FALSE	FALSE	FALSE	TRUE	FALSE	FALSE	FALSE	TRUE	FALSE	FALSE	TRUE	0	0	0	0	0	0
ACYPI008349	Detoxification	Effectors	similar to Bm cdc2 (LOC100167559)						1											1	1	0	0	1	2	1	0	0	1	FALSE	FALSE	FALSE	FALSE	FALSE	FALSE	TRUE	FALSE	FALSE	FALSE	TRUE	FALSE	FALSE	TRUE	0	0	0	0	0	0
ACYPI009520	Detoxification	Effectors	similar to cell division protein kinase 2, transcript variant 1						1											1	1	0	0	1	2	1	0	0	1	FALSE	FALSE	FALSE	FALSE	FALSE	FALSE	TRUE	FALSE	FALSE	FALSE	TRUE	FALSE	FALSE	TRUE	0	0	0	0	0	0
Px002107	Apoptosis/ Autophagy (autophagy)								1					1							1	1	0	0	2	1	1	0	0	FALSE	FALSE	FALSE	FALSE	TRUE	FALSE	FALSE	FALSE	FALSE	FALSE	TRUE	TRUE	FALSE	FALSE	0	0	0	0	1	0
Px002045	Apoptosis/ Autophagy (autophagy)								1					1							1	1	0	0	2	1	1	0	0	FALSE	FALSE	FALSE	FALSE	TRUE	FALSE	FALSE	FALSE	FALSE	FALSE	TRUE	TRUE	FALSE	FALSE	0	0	0	0	1	0
ACYPI007477	Apoptosis/ Autophagy (autophagy)								1					1							1	1	0	0	2	1	1	0	0	FALSE	FALSE	FALSE	FALSE	TRUE	FALSE	FALSE	FALSE	FALSE	FALSE	TRUE	TRUE	FALSE	FALSE	0	0	0	0	1	0
BGIBMGA007158-TA	Apoptosis/ Autophagy (autophagy)								1					1		1					1	2	0	0	3	1	1	0	0	FALSE	FALSE	FALSE	FALSE	TRUE	FALSE	FALSE	FALSE	FALSE	FALSE	TRUE	TRUE	FALSE	FALSE	0	0	0	0	1	0
BGIBMGA000152-TA	MAKP-JNK-p38 pathways									1				1		1					1	2	0	0	3	1	1	0	0	FALSE	FALSE	FALSE	FALSE	TRUE	FALSE	FALSE	FALSE	FALSE	FALSE	TRUE	TRUE	FALSE	FALSE	0	0	0	0	1	0
BGIBMGA009557-TA	Serine Proteases/Serpins	Signaling	protein serine/threonine kinase activity													1			1		0	1	1	0	2	0	1	1	0	FALSE	FALSE	FALSE	FALSE	FALSE	FALSE	FALSE	TRUE	FALSE	FALSE	FALSE	TRUE	TRUE	FALSE	0	0	0	0	0	0
BGIBMGA011025-TA	TOLL pathway	Signaling												1	1	1			1		0	3	1	0	4	0	1	1	0	FALSE	FALSE	FALSE	FALSE	FALSE	FALSE	FALSE	TRUE	FALSE	FALSE	FALSE	TRUE	TRUE	FALSE	0	0	0	0	0	0
BGIBMGA006818-TA	JAK/STAT pathway	signalling												1		1			1		0	2	1	0	3	0	1	1	0	FALSE	FALSE	FALSE	FALSE	FALSE	FALSE	FALSE	TRUE	FALSE	FALSE	FALSE	TRUE	TRUE	FALSE	0	0	0	0	0	0
BGIBMGA007042-TA	ROS pathway	Effectors												1	1	1			1		0	3	1	0	4	0	1	1	0	FALSE	FALSE	FALSE	FALSE	FALSE	FALSE	FALSE	TRUE	FALSE	FALSE	FALSE	TRUE	TRUE	FALSE	0	0	0	0	0	0
BGIBMGA011082-TA	TOLL pathway	Signaling														1			1		0	1	1	0	2	0	1	1	0	FALSE	FALSE	FALSE	FALSE	FALSE	FALSE	FALSE	TRUE	FALSE	FALSE	FALSE	TRUE	TRUE	FALSE	0	0	0	0	0	0
Px004786	Antiviral defense	Effectors	Ribonuclease 3; similar with RNC_MOUSE											1		1			1		0	2	1	0	3	0	1	1	0	FALSE	FALSE	FALSE	FALSE	FALSE	FALSE	FALSE	TRUE	FALSE	FALSE	FALSE	TRUE	TRUE	FALSE	0	0	0	0	0	0
Px007264	TOLL pathway	Signaling												1	1	1			1		0	3	1	0	4	0	1	1	0	FALSE	FALSE	FALSE	FALSE	FALSE	FALSE	FALSE	TRUE	FALSE	FALSE	FALSE	TRUE	TRUE	FALSE	0	0	0	0	0	0
BGIBMGA006027-TA	TOLL pathway	Effectors												1		1			1		0	2	1	0	3	0	1	1	0	FALSE	FALSE	FALSE	FALSE	FALSE	FALSE	FALSE	TRUE	FALSE	FALSE	FALSE	TRUE	TRUE	FALSE	0	0	0	0	0	0
ACYPI004385	MAKP-JNK-p38 pathways			1						1										1	2	0	0	1	3	1	0	0	1	FALSE	FALSE	FALSE	FALSE	FALSE	FALSE	TRUE	FALSE	FALSE	FALSE	TRUE	FALSE	FALSE	TRUE	0	0	0	0	0	0
ACYPI010047	MAKP-JNK-p38 pathways			1										1							1	1	0	0	2	1	1	0	0	FALSE	FALSE	FALSE	FALSE	TRUE	FALSE	FALSE	FALSE	FALSE	FALSE	TRUE	TRUE	FALSE	FALSE	0	0	0	0	1	0
BGIBMGA011084-TA	TOLL pathway	Signaling								1									1		1	0	1	0	2	1	0	1	0	FALSE	FALSE	FALSE	FALSE	FALSE	TRUE	FALSE	FALSE	FALSE	FALSE	TRUE	FALSE	TRUE	FALSE	0	0	0	0	0	1
ACYPI002051	Apoptosis/ Autophagy (autophagy)										1			1							1	1	0	0	2	1	1	0	0	FALSE	FALSE	FALSE	FALSE	TRUE	FALSE	FALSE	FALSE	FALSE	FALSE	TRUE	TRUE	FALSE	FALSE	0	0	0	0	1	0
Px013497	Apoptosis/ Autophagy (autophagy)										1			1							1	1	0	0	2	1	1	0	0	FALSE	FALSE	FALSE	FALSE	TRUE	FALSE	FALSE	FALSE	FALSE	FALSE	TRUE	TRUE	FALSE	FALSE	0	0	0	0	1	0
Px015688	Apoptosis/ Autophagy (autophagy)										1			1							1	1	0	0	2	1	1	0	0	FALSE	FALSE	FALSE	FALSE	TRUE	FALSE	FALSE	FALSE	FALSE	FALSE	TRUE	TRUE	FALSE	FALSE	0	0	0	0	1	0
ACYPI002835	ROS pathway	ROS									1									1	1	0	0	1	2	1	0	0	1	FALSE	FALSE	FALSE	FALSE	FALSE	FALSE	TRUE	FALSE	FALSE	FALSE	TRUE	FALSE	FALSE	TRUE	0	0	0	0	0	0
ACYPI005540	MAKP-JNK-p38 pathways	Signaling									1									1	1	0	0	1	2	1	0	0	1	FALSE	FALSE	FALSE	FALSE	FALSE	FALSE	TRUE	FALSE	FALSE	FALSE	TRUE	FALSE	FALSE	TRUE	0	0	0	0	0	0
ACYPI000220	Serine Proteases/Serpins	Signaling	similar to trypsin-like serine protease (LOC100158786)								1									1	1	0	0	1	2	1	0	0	1	FALSE	FALSE	FALSE	FALSE	FALSE	FALSE	TRUE	FALSE	FALSE	FALSE	TRUE	FALSE	FALSE	TRUE	0	0	0	0	0	0
BGIBMGA004279-TA	Apoptosis/ Autophagy (autophagy)													1	1				1		0	2	1	0	3	0	1	1	0	FALSE	FALSE	FALSE	FALSE	FALSE	FALSE	FALSE	TRUE	FALSE	FALSE	FALSE	TRUE	TRUE	FALSE	0	0	0	0	0	0
Px011255	IMD pathway	Signaling												1						1	0	1	0	1	2	0	1	0	1	FALSE	FALSE	FALSE	FALSE	FALSE	FALSE	FALSE	FALSE	TRUE	FALSE	FALSE	TRUE	FALSE	TRUE	0	0	0	0	0	0
Px015371	Apoptosis/ Autophagy (autophagy)													1					1		0	1	1	0	2	0	1	1	0	FALSE	FALSE	FALSE	FALSE	FALSE	FALSE	FALSE	TRUE	FALSE	FALSE	FALSE	TRUE	TRUE	FALSE	0	0	0	0	0	0
BGIBMGA004193-TA	JAK/STAT pathway	Recognition												1					1		0	1	1	0	2	0	1	1	0	FALSE	FALSE	FALSE	FALSE	FALSE	FALSE	FALSE	TRUE	FALSE	FALSE	FALSE	TRUE	TRUE	FALSE	0	0	0	0	0	0
BGIBMGA003154-TA	IMD pathway	Signaling												1					1		0	1	1	0	2	0	1	1	0	FALSE	FALSE	FALSE	FALSE	FALSE	FALSE	FALSE	TRUE	FALSE	FALSE	FALSE	TRUE	TRUE	FALSE	0	0	0	0	0	0
BGIBMGA008673-TA	Serine Proteases/Serpins	Signaling	Serine protease											1					1		0	1	1	0	2	0	1	1	0	FALSE	FALSE	FALSE	FALSE	FALSE	FALSE	FALSE	TRUE	FALSE	FALSE	FALSE	TRUE	TRUE	FALSE	0	0	0	0	0	0
Px005657	Serine Proteases/Serpins	Signaling	Proclotting enzyme; similar with PCE_TACTR											1					1		0	1	1	0	2	0	1	1	0	FALSE	FALSE	FALSE	FALSE	FALSE	FALSE	FALSE	TRUE	FALSE	FALSE	FALSE	TRUE	TRUE	FALSE	0	0	0	0	0	0
BGIBMGA007963-TA	MAKP-JNK-p38 pathways													1					1		0	1	1	0	2	0	1	1	0	FALSE	FALSE	FALSE	FALSE	FALSE	FALSE	FALSE	TRUE	FALSE	FALSE	FALSE	TRUE	TRUE	FALSE	0	0	0	0	0	0
Px015389	MAKP-JNK-p38 pathways													1					1		0	1	1	0	2	0	1	1	0	FALSE	FALSE	FALSE	FALSE	FALSE	FALSE	FALSE	TRUE	FALSE	FALSE	FALSE	TRUE	TRUE	FALSE	0	0	0	0	0	0
Px014045	MAKP-JNK-p38 pathways													1					1		0	1	1	0	2	0	1	1	0	FALSE	FALSE	FALSE	FALSE	FALSE	FALSE	FALSE	TRUE	FALSE	FALSE	FALSE	TRUE	TRUE	FALSE	0	0	0	0	0	0
Px013098	MAKP-JNK-p38 pathways													1					1		0	1	1	0	2	0	1	1	0	FALSE	FALSE	FALSE	FALSE	FALSE	FALSE	FALSE	TRUE	FALSE	FALSE	FALSE	TRUE	TRUE	FALSE	0	0	0	0	0	0
BGIBMGA001924-TA	Cellular immune response	Recognition	Argonaute2											1	1				1		0	2	1	0	3	0	1	1	0	FALSE	FALSE	FALSE	FALSE	FALSE	FALSE	FALSE	TRUE	FALSE	FALSE	FALSE	TRUE	TRUE	FALSE	0	0	0	0	0	0
Px009925	Cellular immune response	Recognition	Down syndrome cell adhesion molecule-like protein CG42256; similar with DSCL_DROME											1	1				1		0	2	1	0	3	0	1	1	0	FALSE	FALSE	FALSE	FALSE	FALSE	FALSE	FALSE	TRUE	FALSE	FALSE	FALSE	TRUE	TRUE	FALSE	0	0	0	0	0	0
ACYPI006337	JNK pathway	Signaling												1			1		1		0	1	2	0	3	0	1	1	0	FALSE	FALSE	FALSE	FALSE	FALSE	FALSE	FALSE	TRUE	FALSE	FALSE	FALSE	TRUE	TRUE	FALSE	0	0	0	0	0	0
BGIBMGA006831-TA	Apoptosis/ Autophagy (autophagy)													1					1		0	1	1	0	2	0	1	1	0	FALSE	FALSE	FALSE	FALSE	FALSE	FALSE	FALSE	TRUE	FALSE	FALSE	FALSE	TRUE	TRUE	FALSE	0	0	0	0	0	0
Px008801	Apoptosis/ Autophagy (autophagy)													1					1		0	1	1	0	2	0	1	1	0	FALSE	FALSE	FALSE	FALSE	FALSE	FALSE	FALSE	TRUE	FALSE	FALSE	FALSE	TRUE	TRUE	FALSE	0	0	0	0	0	0
Px007263	TOLL pathway	Signaling													1				1		0	1	1	0	2	0	1	1	0	FALSE	FALSE	FALSE	FALSE	FALSE	FALSE	FALSE	TRUE	FALSE	FALSE	FALSE	TRUE	TRUE	FALSE	0	0	0	0	0	0
ACYPI007605	ROS pathway	signalling, local immunity		1																	1	0	0	0	1	1	0	0	0	FALSE	FALSE	FALSE	FALSE	FALSE	FALSE	FALSE	FALSE	FALSE	FALSE	TRUE	FALSE	FALSE	FALSE	0	0	0	0	0	0
BGIBMGA000779-TA	TOLL pathway	signaling		1		1			1	1											4	0	0	0	4	1	0	0	0	FALSE	FALSE	FALSE	FALSE	FALSE	FALSE	FALSE	FALSE	FALSE	FALSE	TRUE	FALSE	FALSE	FALSE	0	0	0	0	0	0
BGIBMGA011565-TA	Hematopoesis and cellular response	Effectors			1			1													2	0	0	0	2	1	0	0	0	FALSE	FALSE	FALSE	FALSE	FALSE	FALSE	FALSE	FALSE	FALSE	FALSE	TRUE	FALSE	FALSE	FALSE	0	0	0	0	0	0
Px011154	Hematopoesis and cellular response	Effectors			1			1				1									3	0	0	0	3	1	0	0	0	FALSE	FALSE	FALSE	FALSE	FALSE	FALSE	FALSE	FALSE	FALSE	FALSE	TRUE	FALSE	FALSE	FALSE	0	0	0	0	0	0
Px012804	IDM pathway										1										1	0	0	0	1	1	0	0	0	FALSE	FALSE	FALSE	FALSE	FALSE	FALSE	FALSE	FALSE	FALSE	FALSE	TRUE	FALSE	FALSE	FALSE	0	0	0	0	0	0
ACYPI008850	IMD pathway	Signaling						1													1	0	0	0	1	1	0	0	0	FALSE	FALSE	FALSE	FALSE	FALSE	FALSE	FALSE	FALSE	FALSE	FALSE	TRUE	FALSE	FALSE	FALSE	0	0	0	0	0	0
BGIBMGA000918-TA	IMD pathway	Signaling		1				1													2	0	0	0	2	1	0	0	0	FALSE	FALSE	FALSE	FALSE	FALSE	FALSE	FALSE	FALSE	FALSE	FALSE	TRUE	FALSE	FALSE	FALSE	0	0	0	0	0	0
Px007074	IMD pathway	Signaling		1				1	1												3	0	0	0	3	1	0	0	0	FALSE	FALSE	FALSE	FALSE	FALSE	FALSE	FALSE	FALSE	FALSE	FALSE	TRUE	FALSE	FALSE	FALSE	0	0	0	0	0	0
ACYPI52551	Other Humoral response	Effectors					1														1	0	0	0	1	1	0	0	0	FALSE	FALSE	FALSE	FALSE	FALSE	FALSE	FALSE	FALSE	FALSE	FALSE	TRUE	FALSE	FALSE	FALSE	0	0	0	0	0	0
BGIBMGA007238-TA	JNK pathway	MAP kinase kinase														1					0	1	0	0	1	0	1	0	0	FALSE	FALSE	FALSE	FALSE	FALSE	FALSE	FALSE	FALSE	FALSE	FALSE	FALSE	TRUE	FALSE	FALSE	0	0	0	0	0	0
Px012173	TOLL pathway	signaling							1	1	1										3	0	0	0	3	1	0	0	0	FALSE	FALSE	FALSE	FALSE	FALSE	FALSE	FALSE	FALSE	FALSE	FALSE	TRUE	FALSE	FALSE	FALSE	0	0	0	0	0	0
ACYPI007541	Hematopoesis and cellular response	Cellular immunity						1	1												2	0	0	0	2	1	0	0	0	FALSE	FALSE	FALSE	FALSE	FALSE	FALSE	FALSE	FALSE	FALSE	FALSE	TRUE	FALSE	FALSE	FALSE	0	0	0	0	0	0
Px001994	Hematopoesis and cellular response	Cellular immunity						1	1												2	0	0	0	2	1	0	0	0	FALSE	FALSE	FALSE	FALSE	FALSE	FALSE	FALSE	FALSE	FALSE	FALSE	TRUE	FALSE	FALSE	FALSE	0	0	0	0	0	0
ACYPI50903	Hematopoesis and cellular response	Effectors						1													1	0	0	0	1	1	0	0	0	FALSE	FALSE	FALSE	FALSE	FALSE	FALSE	FALSE	FALSE	FALSE	FALSE	TRUE	FALSE	FALSE	FALSE	0	0	0	0	0	0
BGIBMGA003660-TA	Microbial recognition	Recognition	C-type lectin					1													1	0	0	0	1	1	0	0	0	FALSE	FALSE	FALSE	FALSE	FALSE	FALSE	FALSE	FALSE	FALSE	FALSE	TRUE	FALSE	FALSE	FALSE	0	0	0	0	0	0
Px009511	Microbial recognition	Recognition						1													1	0	0	0	1	1	0	0	0	FALSE	FALSE	FALSE	FALSE	FALSE	FALSE	FALSE	FALSE	FALSE	FALSE	TRUE	FALSE	FALSE	FALSE	0	0	0	0	0	0
BGIBMGA009674-TA	IDM pathway							1			1										2	0	0	0	2	1	0	0	0	FALSE	FALSE	FALSE	FALSE	FALSE	FALSE	FALSE	FALSE	FALSE	FALSE	TRUE	FALSE	FALSE	FALSE	0	0	0	0	0	0
ACYPI004792	Serine Proteases/Serpins	Signaling	Putative uncharacterized protein; similar with D6W6W7_TRICA					1			1										2	0	0	0	2	1	0	0	0	FALSE	FALSE	FALSE	FALSE	FALSE	FALSE	FALSE	FALSE	FALSE	FALSE	TRUE	FALSE	FALSE	FALSE	0	0	0	0	0	0
ACYPI066811	ROS pathway	Effectors						1													1	0	0	0	1	1	0	0	0	FALSE	FALSE	FALSE	FALSE	FALSE	FALSE	FALSE	FALSE	FALSE	FALSE	TRUE	FALSE	FALSE	FALSE	0	0	0	0	0	0
ACYPI001907	Antiviral defense	Effectors	similar to ribonuclease iii (LOC100160623)					1													1	0	0	0	1	1	0	0	0	FALSE	FALSE	FALSE	FALSE	FALSE	FALSE	FALSE	FALSE	FALSE	FALSE	TRUE	FALSE	FALSE	FALSE	0	0	0	0	0	0
BGIBMGA008970-TA	Hematopoesis and cellular response	Cellular immunity							1												1	0	0	0	1	1	0	0	0	FALSE	FALSE	FALSE	FALSE	FALSE	FALSE	FALSE	FALSE	FALSE	FALSE	TRUE	FALSE	FALSE	FALSE	0	0	0	0	0	0
ACYPI005014	Microbial recognition	Recognition, phagocytosis	similar to cd36 antigen (LOC100163966)						1												1	0	0	0	1	1	0	0	0	FALSE	FALSE	FALSE	FALSE	FALSE	FALSE	FALSE	FALSE	FALSE	FALSE	TRUE	FALSE	FALSE	FALSE	0	0	0	0	0	0
BGIBMGA006475-TA	MAKP-JNK-p38 pathways								1	1											2	0	0	0	2	1	0	0	0	FALSE	FALSE	FALSE	FALSE	FALSE	FALSE	FALSE	FALSE	FALSE	FALSE	TRUE	FALSE	FALSE	FALSE	0	0	0	0	0	0
ACYPI005743	Apoptosis/ Autophagy (autophagy)								1												1	0	0	0	1	1	0	0	0	FALSE	FALSE	FALSE	FALSE	FALSE	FALSE	FALSE	FALSE	FALSE	FALSE	TRUE	FALSE	FALSE	FALSE	0	0	0	0	0	0
ACYPI001720	Cellular immune response	Recognition	similar to IP13787p (LOC100160422)						1												1	0	0	0	1	1	0	0	0	FALSE	FALSE	FALSE	FALSE	FALSE	FALSE	FALSE	FALSE	FALSE	FALSE	TRUE	FALSE	FALSE	FALSE	0	0	0	0	0	0
ACYPI010045	JAK/STAT pathway	Recognition							1												1	0	0	0	1	1	0	0	0	FALSE	FALSE	FALSE	FALSE	FALSE	FALSE	FALSE	FALSE	FALSE	FALSE	TRUE	FALSE	FALSE	FALSE	0	0	0	0	0	0
ACYPI003972	Serine Proteases/Serpins	Signaling	similar to thymus-specific serine protease (LOC100162849)						1												1	0	0	0	1	1	0	0	0	FALSE	FALSE	FALSE	FALSE	FALSE	FALSE	FALSE	FALSE	FALSE	FALSE	TRUE	FALSE	FALSE	FALSE	0	0	0	0	0	0
ACYPI009802	Cellular immune response	Recognition	similar to Down syndrome cell adhesion molecule (LOC100169160)						1												1	0	0	0	1	1	0	0	0	FALSE	FALSE	FALSE	FALSE	FALSE	FALSE	FALSE	FALSE	FALSE	FALSE	TRUE	FALSE	FALSE	FALSE	0	0	0	0	0	0
ACYPI063394	Cellular immune response	Recognition							1												1	0	0	0	1	1	0	0	0	FALSE	FALSE	FALSE	FALSE	FALSE	FALSE	FALSE	FALSE	FALSE	FALSE	TRUE	FALSE	FALSE	FALSE	0	0	0	0	0	0
ACYPI010057	Microbial recognition	Recognition	similar to neither inactivation nor afterpotential D, putative (LOC100169440)						1												1	0	0	0	1	1	0	0	0	FALSE	FALSE	FALSE	FALSE	FALSE	FALSE	FALSE	FALSE	FALSE	FALSE	TRUE	FALSE	FALSE	FALSE	0	0	0	0	0	0
ACYPI009929	Apoptosis/ Autophagy (autophagy)	Autophagy							1												1	0	0	0	1	1	0	0	0	FALSE	FALSE	FALSE	FALSE	FALSE	FALSE	FALSE	FALSE	FALSE	FALSE	TRUE	FALSE	FALSE	FALSE	0	0	0	0	0	0
BGIBMGA002559-TA	IMD pathway	Signaling							1		1										2	0	0	0	2	1	0	0	0	FALSE	FALSE	FALSE	FALSE	FALSE	FALSE	FALSE	FALSE	FALSE	FALSE	TRUE	FALSE	FALSE	FALSE	0	0	0	0	0	0
Px011189	IMD pathway	Signaling							1		1										2	0	0	0	2	1	0	0	0	FALSE	FALSE	FALSE	FALSE	FALSE	FALSE	FALSE	FALSE	FALSE	FALSE	TRUE	FALSE	FALSE	FALSE	0	0	0	0	0	0
ACYPI006341	IMD pathway	Signaling							1		1										2	0	0	0	2	1	0	0	0	FALSE	FALSE	FALSE	FALSE	FALSE	FALSE	FALSE	FALSE	FALSE	FALSE	TRUE	FALSE	FALSE	FALSE	0	0	0	0	0	0
Px011302	MAKP-JNK-p38 pathways													1		1					0	2	0	0	2	0	1	0	0	FALSE	FALSE	FALSE	FALSE	FALSE	FALSE	FALSE	FALSE	FALSE	FALSE	FALSE	TRUE	FALSE	FALSE	0	0	0	0	0	0
BGIBMGA010906-TA	Other Humoral response	DNA-binding														1					0	1	0	0	1	0	1	0	0	FALSE	FALSE	FALSE	FALSE	FALSE	FALSE	FALSE	FALSE	FALSE	FALSE	FALSE	TRUE	FALSE	FALSE	0	0	0	0	0	0
Px016469	Other Humoral response	DNA-binding														1					0	1	0	0	1	0	1	0	0	FALSE	FALSE	FALSE	FALSE	FALSE	FALSE	FALSE	FALSE	FALSE	FALSE	FALSE	TRUE	FALSE	FALSE	0	0	0	0	0	0
BGIBMGA011085-TA	TOLL pathway	Signaling												1	1	1					0	3	0	0	3	0	1	0	0	FALSE	FALSE	FALSE	FALSE	FALSE	FALSE	FALSE	FALSE	FALSE	FALSE	FALSE	TRUE	FALSE	FALSE	0	0	0	0	0	0
Px001791	TOLL pathway	Signaling												1	1	1					0	3	0	0	3	0	1	0	0	FALSE	FALSE	FALSE	FALSE	FALSE	FALSE	FALSE	FALSE	FALSE	FALSE	FALSE	TRUE	FALSE	FALSE	0	0	0	0	0	0
Px006311	ROS pathway	Effectors												1		1					0	2	0	0	2	0	1	0	0	FALSE	FALSE	FALSE	FALSE	FALSE	FALSE	FALSE	FALSE	FALSE	FALSE	FALSE	TRUE	FALSE	FALSE	0	0	0	0	0	0
BGIBMGA007878-TA	Apoptosis/ Autophagy (autophagy)	Signaling												1		1					0	2	0	0	2	0	1	0	0	FALSE	FALSE	FALSE	FALSE	FALSE	FALSE	FALSE	FALSE	FALSE	FALSE	FALSE	TRUE	FALSE	FALSE	0	0	0	0	0	0
Px003361	Apoptosis/ Autophagy (autophagy)	Effectors														1					0	1	0	0	1	0	1	0	0	FALSE	FALSE	FALSE	FALSE	FALSE	FALSE	FALSE	FALSE	FALSE	FALSE	FALSE	TRUE	FALSE	FALSE	0	0	0	0	0	0
Px010733	Apoptosis/ Autophagy (autophagy)	Signaling												1		1					0	2	0	0	2	0	1	0	0	FALSE	FALSE	FALSE	FALSE	FALSE	FALSE	FALSE	FALSE	FALSE	FALSE	FALSE	TRUE	FALSE	FALSE	0	0	0	0	0	0
BGIBMGA001739-TA	JAK/STAT pathway	Signaling												1		1					0	2	0	0	2	0	1	0	0	FALSE	FALSE	FALSE	FALSE	FALSE	FALSE	FALSE	FALSE	FALSE	FALSE	FALSE	TRUE	FALSE	FALSE	0	0	0	0	0	0
Px003237	TOLL pathway	Signaling														1					0	1	0	0	1	0	1	0	0	FALSE	FALSE	FALSE	FALSE	FALSE	FALSE	FALSE	FALSE	FALSE	FALSE	FALSE	TRUE	FALSE	FALSE	0	0	0	0	0	0
Px007401	Apoptosis/ Autophagy (autophagy)															1					0	1	0	0	1	0	1	0	0	FALSE	FALSE	FALSE	FALSE	FALSE	FALSE	FALSE	FALSE	FALSE	FALSE	FALSE	TRUE	FALSE	FALSE	0	0	0	0	0	0
BGIBMGA001290-TA	JNK pathway	Signaling												1		1					0	2	0	0	2	0	1	0	0	FALSE	FALSE	FALSE	FALSE	FALSE	FALSE	FALSE	FALSE	FALSE	FALSE	FALSE	TRUE	FALSE	FALSE	0	0	0	0	0	0
BGIBMGA002311-TA	ROS pathway	Effectors														1					0	1	0	0	1	0	1	0	0	FALSE	FALSE	FALSE	FALSE	FALSE	FALSE	FALSE	FALSE	FALSE	FALSE	FALSE	TRUE	FALSE	FALSE	0	0	0	0	0	0
ACYPI002754	TOLL pathway	Signaling		1																	1	0	0	0	1	1	0	0	0	FALSE	FALSE	FALSE	FALSE	FALSE	FALSE	FALSE	FALSE	FALSE	FALSE	TRUE	FALSE	FALSE	FALSE	0	0	0	0	0	0
ACYPI008268	TOLL pathway	Signaling								1											1	0	0	0	1	1	0	0	0	FALSE	FALSE	FALSE	FALSE	FALSE	FALSE	FALSE	FALSE	FALSE	FALSE	TRUE	FALSE	FALSE	FALSE	0	0	0	0	0	0
Px004809	TOLL pathway	signaling								1	1										2	0	0	0	2	1	0	0	0	FALSE	FALSE	FALSE	FALSE	FALSE	FALSE	FALSE	FALSE	FALSE	FALSE	TRUE	FALSE	FALSE	FALSE	0	0	0	0	0	0
ACYPI004223	IMD pathway	Signaling									1										1	0	0	0	1	1	0	0	0	FALSE	FALSE	FALSE	FALSE	FALSE	FALSE	FALSE	FALSE	FALSE	FALSE	TRUE	FALSE	FALSE	FALSE	0	0	0	0	0	0
BGIBMGA011803-TA	IMD pathway	Signaling									1										1	0	0	0	1	1	0	0	0	FALSE	FALSE	FALSE	FALSE	FALSE	FALSE	FALSE	FALSE	FALSE	FALSE	TRUE	FALSE	FALSE	FALSE	0	0	0	0	0	0
Px001927	IDM pathway										1										1	0	0	0	1	1	0	0	0	FALSE	FALSE	FALSE	FALSE	FALSE	FALSE	FALSE	FALSE	FALSE	FALSE	TRUE	FALSE	FALSE	FALSE	0	0	0	0	0	0
BGIBMGA007942-TA	Serine Proteases/Serpins	Signaling	Casein kinase								1										1	0	0	0	1	1	0	0	0	FALSE	FALSE	FALSE	FALSE	FALSE	FALSE	FALSE	FALSE	FALSE	FALSE	TRUE	FALSE	FALSE	FALSE	0	0	0	0	0	0
ACYPI008332	MAKP-JNK-p38 pathways										1										1	0	0	0	1	1	0	0	0	FALSE	FALSE	FALSE	FALSE	FALSE	FALSE	FALSE	FALSE	FALSE	FALSE	TRUE	FALSE	FALSE	FALSE	0	0	0	0	0	0
Px000458	Serine Proteases/Serpins	Signaling	Transmembrane protease serine 9; similar with TMPS9_MOUSE											1							0	1	0	0	1	0	1	0	0	FALSE	FALSE	FALSE	FALSE	FALSE	FALSE	FALSE	FALSE	FALSE	FALSE	FALSE	TRUE	FALSE	FALSE	0	0	0	0	0	0
BGIBMGA003461-TA	Serine Proteases/Serpins	Signaling	Serine protease											1							0	1	0	0	1	0	1	0	0	FALSE	FALSE	FALSE	FALSE	FALSE	FALSE	FALSE	FALSE	FALSE	FALSE	FALSE	TRUE	FALSE	FALSE	0	0	0	0	0	0
BGIBMGA009216-TA	TOLL pathway	Signaling												1							0	1	0	0	1	0	1	0	0	FALSE	FALSE	FALSE	FALSE	FALSE	FALSE	FALSE	FALSE	FALSE	FALSE	FALSE	TRUE	FALSE	FALSE	0	0	0	0	0	0
Px009205	ROS pathway	Effectors												1							0	1	0	0	1	0	1	0	0	FALSE	FALSE	FALSE	FALSE	FALSE	FALSE	FALSE	FALSE	FALSE	FALSE	FALSE	TRUE	FALSE	FALSE	0	0	0	0	0	0
BGIBMGA005680-TA	ROS pathway	Effectors												1							0	1	0	0	1	0	1	0	0	FALSE	FALSE	FALSE	FALSE	FALSE	FALSE	FALSE	FALSE	FALSE	FALSE	FALSE	TRUE	FALSE	FALSE	0	0	0	0	0	0
BGIBMGA006874-TA	Protease	Effector												1							0	1	0	0	1	0	1	0	0	FALSE	FALSE	FALSE	FALSE	FALSE	FALSE	FALSE	FALSE	FALSE	FALSE	FALSE	TRUE	FALSE	FALSE	0	0	0	0	0	0
BGIBMGA014080-TA	Apoptosis/ Autophagy (autophagy)	Autophagy												1							0	1	0	0	1	0	1	0	0	FALSE	FALSE	FALSE	FALSE	FALSE	FALSE	FALSE	FALSE	FALSE	FALSE	FALSE	TRUE	FALSE	FALSE	0	0	0	0	0	0
BGIBMGA002625-TA	Apoptosis/ Autophagy (apoptosis)	Signaling												1							0	1	0	0	1	0	1	0	0	FALSE	FALSE	FALSE	FALSE	FALSE	FALSE	FALSE	FALSE	FALSE	FALSE	FALSE	TRUE	FALSE	FALSE	0	0	0	0	0	0
Px010352	Apoptosis/ Autophagy (autophagy)													1							0	1	0	0	1	0	1	0	0	FALSE	FALSE	FALSE	FALSE	FALSE	FALSE	FALSE	FALSE	FALSE	FALSE	FALSE	TRUE	FALSE	FALSE	0	0	0	0	0	0
Px013899	ROS pathway	Effectors												1							0	1	0	0	1	0	1	0	0	FALSE	FALSE	FALSE	FALSE	FALSE	FALSE	FALSE	FALSE	FALSE	FALSE	FALSE	TRUE	FALSE	FALSE	0	0	0	0	0	0
BGIBMGA013118-TA	Apoptosis/ Autophagy (apoptosis)	NADH oxidoreductase												1							0	1	0	0	1	0	1	0	0	FALSE	FALSE	FALSE	FALSE	FALSE	FALSE	FALSE	FALSE	FALSE	FALSE	FALSE	TRUE	FALSE	FALSE	0	0	0	0	0	0
Px002283	Apoptosis/ Autophagy (apoptosis)	NADH oxidoreductase												1							0	1	0	0	1	0	1	0	0	FALSE	FALSE	FALSE	FALSE	FALSE	FALSE	FALSE	FALSE	FALSE	FALSE	FALSE	TRUE	FALSE	FALSE	0	0	0	0	0	0
Px015613	Serine Proteases/Serpins	Signaling	Mini-chromosome maintenance complex-binding protein; similar with MCMBP_XENTR											1							0	1	0	0	1	0	1	0	0	FALSE	FALSE	FALSE	FALSE	FALSE	FALSE	FALSE	FALSE	FALSE	FALSE	FALSE	TRUE	FALSE	FALSE	0	0	0	0	0	0
Px007462	IMD pathway	Signaling												1							0	1	0	0	1	0	1	0	0	FALSE	FALSE	FALSE	FALSE	FALSE	FALSE	FALSE	FALSE	FALSE	FALSE	FALSE	TRUE	FALSE	FALSE	0	0	0	0	0	0
BGIBMGA004180-TA	IMD pathway	Signaling												1							0	1	0	0	1	0	1	0	0	FALSE	FALSE	FALSE	FALSE	FALSE	FALSE	FALSE	FALSE	FALSE	FALSE	FALSE	TRUE	FALSE	FALSE	0	0	0	0	0	0
Px017054	JAK/STAT pathway	Signaling												1							0	1	0	0	1	0	1	0	0	FALSE	FALSE	FALSE	FALSE	FALSE	FALSE	FALSE	FALSE	FALSE	FALSE	FALSE	TRUE	FALSE	FALSE	0	0	0	0	0	0
Px006343	Apoptosis/ Autophagy (apoptosis)	Signaling												1							0	1	0	0	1	0	1	0	0	FALSE	FALSE	FALSE	FALSE	FALSE	FALSE	FALSE	FALSE	FALSE	FALSE	FALSE	TRUE	FALSE	FALSE	0	0	0	0	0	0
Px004757	Apoptosis/ Autophagy (apoptosis)	Signaling												1							0	1	0	0	1	0	1	0	0	FALSE	FALSE	FALSE	FALSE	FALSE	FALSE	FALSE	FALSE	FALSE	FALSE	FALSE	TRUE	FALSE	FALSE	0	0	0	0	0	0
Px007394	ROS pathway	Effectors												1							0	1	0	0	1	0	1	0	0	FALSE	FALSE	FALSE	FALSE	FALSE	FALSE	FALSE	FALSE	FALSE	FALSE	FALSE	TRUE	FALSE	FALSE	0	0	0	0	0	0
Px004768	ROS pathway	Effectors												1	1						0	2	0	0	2	0	1	0	0	FALSE	FALSE	FALSE	FALSE	FALSE	FALSE	FALSE	FALSE	FALSE	FALSE	FALSE	TRUE	FALSE	FALSE	0	0	0	0	0	0
BGIBMGA002186-TA	ROS pathway	Effectors												1	1						0	2	0	0	2	0	1	0	0	FALSE	FALSE	FALSE	FALSE	FALSE	FALSE	FALSE	FALSE	FALSE	FALSE	FALSE	TRUE	FALSE	FALSE	0	0	0	0	0	0
Px006622	Serine Proteases/Serpins	Signaling	Ovochymase-1; similar with OVCH1_HUMAN											1							0	1	0	0	1	0	1	0	0	FALSE	FALSE	FALSE	FALSE	FALSE	FALSE	FALSE	FALSE	FALSE	FALSE	FALSE	TRUE	FALSE	FALSE	0	0	0	0	0	0
BGIBMGA006406-TA	Serine Proteases/Serpins	Signaling	Serine protease											1							0	1	0	0	1	0	1	0	0	FALSE	FALSE	FALSE	FALSE	FALSE	FALSE	FALSE	FALSE	FALSE	FALSE	FALSE	TRUE	FALSE	FALSE	0	0	0	0	0	0
BGIBMGA007453-TA	ROS pathway	Effectors												1							0	1	0	0	1	0	1	0	0	FALSE	FALSE	FALSE	FALSE	FALSE	FALSE	FALSE	FALSE	FALSE	FALSE	FALSE	TRUE	FALSE	FALSE	0	0	0	0	0	0
Px017667	ROS pathway	Effectors												1							0	1	0	0	1	0	1	0	0	FALSE	FALSE	FALSE	FALSE	FALSE	FALSE	FALSE	FALSE	FALSE	FALSE	FALSE	TRUE	FALSE	FALSE	0	0	0	0	0	0
Px007001	ROS pathway	Effectors												1							0	1	0	0	1	0	1	0	0	FALSE	FALSE	FALSE	FALSE	FALSE	FALSE	FALSE	FALSE	FALSE	FALSE	FALSE	TRUE	FALSE	FALSE	0	0	0	0	0	0
Px012437	Microbial recognition	Recognition	Lectin 4 C-type lectin; similar with Q2F5Q5_BOMMO											1							0	1	0	0	1	0	1	0	0	FALSE	FALSE	FALSE	FALSE	FALSE	FALSE	FALSE	FALSE	FALSE	FALSE	FALSE	TRUE	FALSE	FALSE	0	0	0	0	0	0
BGIBMGA005977-TA	Microbial recognition	Recognition												1							0	1	0	0	1	0	1	0	0	FALSE	FALSE	FALSE	FALSE	FALSE	FALSE	FALSE	FALSE	FALSE	FALSE	FALSE	TRUE	FALSE	FALSE	0	0	0	0	0	0
BGIBMGA000064-TA	ROS pathway	Effectors												1							0	1	0	0	1	0	1	0	0	FALSE	FALSE	FALSE	FALSE	FALSE	FALSE	FALSE	FALSE	FALSE	FALSE	FALSE	TRUE	FALSE	FALSE	0	0	0	0	0	0
Px010494	ROS pathway	Effectors												1							0	1	0	0	1	0	1	0	0	FALSE	FALSE	FALSE	FALSE	FALSE	FALSE	FALSE	FALSE	FALSE	FALSE	FALSE	TRUE	FALSE	FALSE	0	0	0	0	0	0
BGIBMGA003170-TA	Coagulation	Effectors												1	1						0	2	0	0	2	0	1	0	0	FALSE	FALSE	FALSE	FALSE	FALSE	FALSE	FALSE	FALSE	FALSE	FALSE	FALSE	TRUE	FALSE	FALSE	0	0	0	0	0	0
BGIBMGA002222-TA	Detoxification	Effectors	glutathione S-transferase											1	1						0	2	0	0	2	0	1	0	0	FALSE	FALSE	FALSE	FALSE	FALSE	FALSE	FALSE	FALSE	FALSE	FALSE	FALSE	TRUE	FALSE	FALSE	0	0	0	0	0	0
Px015896	Detoxification	Effectors	Glutathione S-transferase 1-1; similar with GSTT1_DROME											1							0	1	0	0	1	0	1	0	0	FALSE	FALSE	FALSE	FALSE	FALSE	FALSE	FALSE	FALSE	FALSE	FALSE	FALSE	TRUE	FALSE	FALSE	0	0	0	0	0	0
BGIBMGA005641-TA	MAKP-JNK-p38 pathways	Signaling												1							0	1	0	0	1	0	1	0	0	FALSE	FALSE	FALSE	FALSE	FALSE	FALSE	FALSE	FALSE	FALSE	FALSE	FALSE	TRUE	FALSE	FALSE	0	0	0	0	0	0
Px009355	MAKP-JNK-p38 pathways	Signaling												1							0	1	0	0	1	0	1	0	0	FALSE	FALSE	FALSE	FALSE	FALSE	FALSE	FALSE	FALSE	FALSE	FALSE	FALSE	TRUE	FALSE	FALSE	0	0	0	0	0	0
Px000181	IMD pathway													1							0	1	0	0	1	0	1	0	0	FALSE	FALSE	FALSE	FALSE	FALSE	FALSE	FALSE	FALSE	FALSE	FALSE	FALSE	TRUE	FALSE	FALSE	0	0	0	0	0	0
BGIBMGA001132-TA	IMD pathway													1							0	1	0	0	1	0	1	0	0	FALSE	FALSE	FALSE	FALSE	FALSE	FALSE	FALSE	FALSE	FALSE	FALSE	FALSE	TRUE	FALSE	FALSE	0	0	0	0	0	0
BGIBMGA009619-TA	JAK/STAT pathway	Signaling												1							0	1	0	0	1	0	1	0	0	FALSE	FALSE	FALSE	FALSE	FALSE	FALSE	FALSE	FALSE	FALSE	FALSE	FALSE	TRUE	FALSE	FALSE	0	0	0	0	0	0
Px016174	JAK/STAT pathway	Signaling												1							0	1	0	0	1	0	1	0	0	FALSE	FALSE	FALSE	FALSE	FALSE	FALSE	FALSE	FALSE	FALSE	FALSE	FALSE	TRUE	FALSE	FALSE	0	0	0	0	0	0
BGIBMGA007729-TA	Serine Proteases/Serpins	Signaling	Serine protease											1							0	1	0	0	1	0	1	0	0	FALSE	FALSE	FALSE	FALSE	FALSE	FALSE	FALSE	FALSE	FALSE	FALSE	FALSE	TRUE	FALSE	FALSE	0	0	0	0	0	0
Px002424	Serine Proteases/Serpins	Signaling	Serpin B3; similar with SPB3_HUMAN											1							0	1	0	0	1	0	1	0	0	FALSE	FALSE	FALSE	FALSE	FALSE	FALSE	FALSE	FALSE	FALSE	FALSE	FALSE	TRUE	FALSE	FALSE	0	0	0	0	0	0
BGIBMGA007060-TA	MAKP-JNK-p38 pathways	Signaling												1							0	1	0	0	1	0	1	0	0	FALSE	FALSE	FALSE	FALSE	FALSE	FALSE	FALSE	FALSE	FALSE	FALSE	FALSE	TRUE	FALSE	FALSE	0	0	0	0	0	0
BGIBMGA006265-TA	ROS pathway	Electron transport/ Detoxification of Reactive Oxygen Species												1							0	1	0	0	1	0	1	0	0	FALSE	FALSE	FALSE	FALSE	FALSE	FALSE	FALSE	FALSE	FALSE	FALSE	FALSE	TRUE	FALSE	FALSE	0	0	0	0	0	0
BGIBMGA013115-TA	proPO pathway	Effectors												1							0	1	0	0	1	0	1	0	0	FALSE	FALSE	FALSE	FALSE	FALSE	FALSE	FALSE	FALSE	FALSE	FALSE	FALSE	TRUE	FALSE	FALSE	0	0	0	0	0	0
BGIBMGA008471-TA	Serine Proteases/Serpins	Signaling	Serine protease											1							0	1	0	0	1	0	1	0	0	FALSE	FALSE	FALSE	FALSE	FALSE	FALSE	FALSE	FALSE	FALSE	FALSE	FALSE	TRUE	FALSE	FALSE	0	0	0	0	0	0
Px001667	Serine Proteases/Serpins	Signaling	Serine protease easter; similar with EAST_DROME											1							0	1	0	0	1	0	1	0	0	FALSE	FALSE	FALSE	FALSE	FALSE	FALSE	FALSE	FALSE	FALSE	FALSE	FALSE	TRUE	FALSE	FALSE	0	0	0	0	0	0
Px010499	TOLL pathway	Signaling												1							0	1	0	0	1	0	1	0	0	FALSE	FALSE	FALSE	FALSE	FALSE	FALSE	FALSE	FALSE	FALSE	FALSE	FALSE	TRUE	FALSE	FALSE	0	0	0	0	0	0
Px006837	TOLL pathway	Signaling												1							0	1	0	0	1	0	1	0	0	FALSE	FALSE	FALSE	FALSE	FALSE	FALSE	FALSE	FALSE	FALSE	FALSE	FALSE	TRUE	FALSE	FALSE	0	0	0	0	0	0
BGIBMGA000063-TA	TOLL pathway	Signaling												1							0	1	0	0	1	0	1	0	0	FALSE	FALSE	FALSE	FALSE	FALSE	FALSE	FALSE	FALSE	FALSE	FALSE	FALSE	TRUE	FALSE	FALSE	0	0	0	0	0	0
Px015514	TOLL pathway	Signaling												1							0	1	0	0	1	0	1	0	0	FALSE	FALSE	FALSE	FALSE	FALSE	FALSE	FALSE	FALSE	FALSE	FALSE	FALSE	TRUE	FALSE	FALSE	0	0	0	0	0	0
Px016270	MAKP-JNK-p38 pathways													1							0	1	0	0	1	0	1	0	0	FALSE	FALSE	FALSE	FALSE	FALSE	FALSE	FALSE	FALSE	FALSE	FALSE	FALSE	TRUE	FALSE	FALSE	0	0	0	0	0	0
BGIBMGA013492-TA	TOLL pathway	Signaling												1							0	1	0	0	1	0	1	0	0	FALSE	FALSE	FALSE	FALSE	FALSE	FALSE	FALSE	FALSE	FALSE	FALSE	FALSE	TRUE	FALSE	FALSE	0	0	0	0	0	0
Px000695	Coagulation	Effectors												1							0	1	0	0	1	0	1	0	0	FALSE	FALSE	FALSE	FALSE	FALSE	FALSE	FALSE	FALSE	FALSE	FALSE	FALSE	TRUE	FALSE	FALSE	0	0	0	0	0	0
BGIBMGA003171-TA	Coagulation	Effectors												1							0	1	0	0	1	0	1	0	0	FALSE	FALSE	FALSE	FALSE	FALSE	FALSE	FALSE	FALSE	FALSE	FALSE	FALSE	TRUE	FALSE	FALSE	0	0	0	0	0	0
BGIBMGA007646-TA	JNK pathway	Signaling												1							0	1	0	0	1	0	1	0	0	FALSE	FALSE	FALSE	FALSE	FALSE	FALSE	FALSE	FALSE	FALSE	FALSE	FALSE	TRUE	FALSE	FALSE	0	0	0	0	0	0
BGIBMGA014224-TA	Melanization	Effectors												1	1						0	2	0	0	2	0	1	0	0	FALSE	FALSE	FALSE	FALSE	FALSE	FALSE	FALSE	FALSE	FALSE	FALSE	FALSE	TRUE	FALSE	FALSE	0	0	0	0	0	0
Px007817	Melanization	Effectors												1	1						0	2	0	0	2	0	1	0	0	FALSE	FALSE	FALSE	FALSE	FALSE	FALSE	FALSE	FALSE	FALSE	FALSE	FALSE	TRUE	FALSE	FALSE	0	0	0	0	0	0
Px001462	JNK pathway	trancription regulation												1							0	1	0	0	1	0	1	0	0	FALSE	FALSE	FALSE	FALSE	FALSE	FALSE	FALSE	FALSE	FALSE	FALSE	FALSE	TRUE	FALSE	FALSE	0	0	0	0	0	0
BGIBMGA005640-TA	JNK pathway	trancription regulation												1							0	1	0	0	1	0	1	0	0	FALSE	FALSE	FALSE	FALSE	FALSE	FALSE	FALSE	FALSE	FALSE	FALSE	FALSE	TRUE	FALSE	FALSE	0	0	0	0	0	0
Px011202	Other Humoral response	Effectors												1							0	1	0	0	1	0	1	0	0	FALSE	FALSE	FALSE	FALSE	FALSE	FALSE	FALSE	FALSE	FALSE	FALSE	FALSE	TRUE	FALSE	FALSE	0	0	0	0	0	0
BGIBMGA014011-TA	Melanization	Effectors												1							0	1	0	0	1	0	1	0	0	FALSE	FALSE	FALSE	FALSE	FALSE	FALSE	FALSE	FALSE	FALSE	FALSE	FALSE	TRUE	FALSE	FALSE	0	0	0	0	0	0
BGIBMGA014009-TA	Melanization	Effectors												1							0	1	0	0	1	0	1	0	0	FALSE	FALSE	FALSE	FALSE	FALSE	FALSE	FALSE	FALSE	FALSE	FALSE	FALSE	TRUE	FALSE	FALSE	0	0	0	0	0	0
Px001441	Melanization	Effectors												1							0	1	0	0	1	0	1	0	0	FALSE	FALSE	FALSE	FALSE	FALSE	FALSE	FALSE	FALSE	FALSE	FALSE	FALSE	TRUE	FALSE	FALSE	0	0	0	0	0	0
Px002341	Apoptosis/ Autophagy (autophagy)													1							0	1	0	0	1	0	1	0	0	FALSE	FALSE	FALSE	FALSE	FALSE	FALSE	FALSE	FALSE	FALSE	FALSE	FALSE	TRUE	FALSE	FALSE	0	0	0	0	0	0
Px007449	JAK/STAT pathway	Signaling												1							0	1	0	0	1	0	1	0	0	FALSE	FALSE	FALSE	FALSE	FALSE	FALSE	FALSE	FALSE	FALSE	FALSE	FALSE	TRUE	FALSE	FALSE	0	0	0	0	0	0
Px003409	TOLL pathway	Signaling or receptor?												1							0	1	0	0	1	0	1	0	0	FALSE	FALSE	FALSE	FALSE	FALSE	FALSE	FALSE	FALSE	FALSE	FALSE	FALSE	TRUE	FALSE	FALSE	0	0	0	0	0	0
BGIBMGA008840-TA	TOLL pathway	Signaling or receptor?												1							0	1	0	0	1	0	1	0	0	FALSE	FALSE	FALSE	FALSE	FALSE	FALSE	FALSE	FALSE	FALSE	FALSE	FALSE	TRUE	FALSE	FALSE	0	0	0	0	0	0
Px011561	Protease	Effector												1							0	1	0	0	1	0	1	0	0	FALSE	FALSE	FALSE	FALSE	FALSE	FALSE	FALSE	FALSE	FALSE	FALSE	FALSE	TRUE	FALSE	FALSE	0	0	0	0	0	0
BGIBMGA006039-TA	Stress response	Signaling												1							0	1	0	0	1	0	1	0	0	FALSE	FALSE	FALSE	FALSE	FALSE	FALSE	FALSE	FALSE	FALSE	FALSE	FALSE	TRUE	FALSE	FALSE	0	0	0	0	0	0
Px010019	Apoptosis/ Autophagy (autophagy)	Autophagy												1							0	1	0	0	1	0	1	0	0	FALSE	FALSE	FALSE	FALSE	FALSE	FALSE	FALSE	FALSE	FALSE	FALSE	FALSE	TRUE	FALSE	FALSE	0	0	0	0	0	0
Px015835	Apoptosis/ Autophagy (autophagy)	Autophagy												1							0	1	0	0	1	0	1	0	0	FALSE	FALSE	FALSE	FALSE	FALSE	FALSE	FALSE	FALSE	FALSE	FALSE	FALSE	TRUE	FALSE	FALSE	0	0	0	0	0	0
Px002766	MAKP-JNK-p38 pathways	signaling												1							0	1	0	0	1	0	1	0	0	FALSE	FALSE	FALSE	FALSE	FALSE	FALSE	FALSE	FALSE	FALSE	FALSE	FALSE	TRUE	FALSE	FALSE	0	0	0	0	0	0
ACYPI004100	IMD pathway	Signaling			1																1	0	0	0	1	1	0	0	0	FALSE	FALSE	FALSE	FALSE	FALSE	FALSE	FALSE	FALSE	FALSE	FALSE	TRUE	FALSE	FALSE	FALSE	0	0	0	0	0	0
ACYPI000916	Other Humoral response	Effectors				1															1	0	0	0	1	1	0	0	0	FALSE	FALSE	FALSE	FALSE	FALSE	FALSE	FALSE	FALSE	FALSE	FALSE	TRUE	FALSE	FALSE	FALSE	0	0	0	0	0	0
Px001134	Serine Proteases/Serpins	Signaling	Dual specificity protein phosphatase Mpk3; similar with DUSK3_DROME																1		0	0	1	0	1	0	0	1	0	FALSE	FALSE	FALSE	FALSE	FALSE	FALSE	FALSE	FALSE	FALSE	FALSE	FALSE	FALSE	TRUE	FALSE	0	0	0	0	0	0
Px015236	Apoptosis/ Autophagy (autophagy)																		1		0	0	1	0	1	0	0	1	0	FALSE	FALSE	FALSE	FALSE	FALSE	FALSE	FALSE	FALSE	FALSE	FALSE	FALSE	FALSE	TRUE	FALSE	0	0	0	0	0	0
BGIBMGA012076-TA	JNK pathway	Signaling																	1		0	0	1	0	1	0	0	1	0	FALSE	FALSE	FALSE	FALSE	FALSE	FALSE	FALSE	FALSE	FALSE	FALSE	FALSE	FALSE	TRUE	FALSE	0	0	0	0	0	0
Px014888	TOLL pathway	Signaling																	1		0	0	1	0	1	0	0	1	0	FALSE	FALSE	FALSE	FALSE	FALSE	FALSE	FALSE	FALSE	FALSE	FALSE	FALSE	FALSE	TRUE	FALSE	0	0	0	0	0	0
BGIBMGA011587-TA	Stress response	Signaling																	1		0	0	1	0	1	0	0	1	0	FALSE	FALSE	FALSE	FALSE	FALSE	FALSE	FALSE	FALSE	FALSE	FALSE	FALSE	FALSE	TRUE	FALSE	0	0	0	0	0	0
BGIBMGA000144-TA	MAKP-JNK-p38 pathways	MAP kinase kinase kinase kinase activity																	1		0	0	1	0	1	0	0	1	0	FALSE	FALSE	FALSE	FALSE	FALSE	FALSE	FALSE	FALSE	FALSE	FALSE	FALSE	FALSE	TRUE	FALSE	0	0	0	0	0	0
BGIBMGA004832-TA	Apoptosis/ Autophagy (autophagy)	Autophagy																	1		0	0	1	0	1	0	0	1	0	FALSE	FALSE	FALSE	FALSE	FALSE	FALSE	FALSE	FALSE	FALSE	FALSE	FALSE	FALSE	TRUE	FALSE	0	0	0	0	0	0
Px015833	Apoptosis/ Autophagy (autophagy)	Autophagy																	1		0	0	1	0	1	0	0	1	0	FALSE	FALSE	FALSE	FALSE	FALSE	FALSE	FALSE	FALSE	FALSE	FALSE	FALSE	FALSE	TRUE	FALSE	0	0	0	0	0	0
BGIBMGA012306-TA	Coagulation	Effectors															1		1		0	0	2	0	2	0	0	1	0	FALSE	FALSE	FALSE	FALSE	FALSE	FALSE	FALSE	FALSE	FALSE	FALSE	FALSE	FALSE	TRUE	FALSE	0	0	0	0	0	0
Px007410	Coagulation	Effectors																	1		0	0	1	0	1	0	0	1	0	FALSE	FALSE	FALSE	FALSE	FALSE	FALSE	FALSE	FALSE	FALSE	FALSE	FALSE	FALSE	TRUE	FALSE	0	0	0	0	0	0
Px016242	TOLL pathway	Signaling																	1		0	0	1	0	1	0	0	1	0	FALSE	FALSE	FALSE	FALSE	FALSE	FALSE	FALSE	FALSE	FALSE	FALSE	FALSE	FALSE	TRUE	FALSE	0	0	0	0	0	0
Px016240	TOLL pathway	Signaling																	1		0	0	1	0	1	0	0	1	0	FALSE	FALSE	FALSE	FALSE	FALSE	FALSE	FALSE	FALSE	FALSE	FALSE	FALSE	FALSE	TRUE	FALSE	0	0	0	0	0	0
BGIBMGA001957-TA	TOLL pathway	Signaling																	1		0	0	1	0	1	0	0	1	0	FALSE	FALSE	FALSE	FALSE	FALSE	FALSE	FALSE	FALSE	FALSE	FALSE	FALSE	FALSE	TRUE	FALSE	0	0	0	0	0	0
Px002729	TOLL pathway	Signaling																	1		0	0	1	0	1	0	0	1	0	FALSE	FALSE	FALSE	FALSE	FALSE	FALSE	FALSE	FALSE	FALSE	FALSE	FALSE	FALSE	TRUE	FALSE	0	0	0	0	0	0
BGIBMGA002288-TA	Microbial recognition	Recognition	C-type lectin 21												1						0	1	0	0	1	0	1	0	0	FALSE	FALSE	FALSE	FALSE	FALSE	FALSE	FALSE	FALSE	FALSE	FALSE	FALSE	TRUE	FALSE	FALSE	0	0	0	0	0	0
BGIBMGA009678-TA	Serine Proteases/Serpins	Signaling	Serine protease												1						0	1	0	0	1	0	1	0	0	FALSE	FALSE	FALSE	FALSE	FALSE	FALSE	FALSE	FALSE	FALSE	FALSE	FALSE	TRUE	FALSE	FALSE	0	0	0	0	0	0
Px012813	Serine Proteases/Serpins	Signaling	Serine proteinase stubble; similar with STUB_DROME												1						0	1	0	0	1	0	1	0	0	FALSE	FALSE	FALSE	FALSE	FALSE	FALSE	FALSE	FALSE	FALSE	FALSE	FALSE	TRUE	FALSE	FALSE	0	0	0	0	0	0
BGIBMGA011608-TA	TOLL pathway	Recognition													1						0	1	0	0	1	0	1	0	0	FALSE	FALSE	FALSE	FALSE	FALSE	FALSE	FALSE	FALSE	FALSE	FALSE	FALSE	TRUE	FALSE	FALSE	0	0	0	0	0	0
BGIBMGA014404-TA	Serine Proteases/Serpins	Signaling	Serine protease												1						0	1	0	0	1	0	1	0	0	FALSE	FALSE	FALSE	FALSE	FALSE	FALSE	FALSE	FALSE	FALSE	FALSE	FALSE	TRUE	FALSE	FALSE	0	0	0	0	0	0
ACYPI001689	Other Humoral response	Effectors													1						0	1	0	0	1	0	1	0	0	FALSE	FALSE	FALSE	FALSE	FALSE	FALSE	FALSE	FALSE	FALSE	FALSE	FALSE	TRUE	FALSE	FALSE	0	0	0	0	0	0
BGIBMGA002747-TA	Antimicrobial peptides	Effectors	attacin												1						0	1	0	0	1	0	1	0	0	FALSE	FALSE	FALSE	FALSE	FALSE	FALSE	FALSE	FALSE	FALSE	FALSE	FALSE	TRUE	FALSE	FALSE	0	0	0	0	0	0
BGIBMGA002739-TA	Antimicrobial peptides	Effectors	attacin												1						0	1	0	0	1	0	1	0	0	FALSE	FALSE	FALSE	FALSE	FALSE	FALSE	FALSE	FALSE	FALSE	FALSE	FALSE	TRUE	FALSE	FALSE	0	0	0	0	0	0
BGIBMGA007564-TA	ROS pathway	ROS													1						0	1	0	0	1	0	1	0	0	FALSE	FALSE	FALSE	FALSE	FALSE	FALSE	FALSE	FALSE	FALSE	FALSE	FALSE	TRUE	FALSE	FALSE	0	0	0	0	0	0
BGIBMGA009691-TA	Other Humoral response	Effectors													1						0	1	0	0	1	0	1	0	0	FALSE	FALSE	FALSE	FALSE	FALSE	FALSE	FALSE	FALSE	FALSE	FALSE	FALSE	TRUE	FALSE	FALSE	0	0	0	0	0	0
Px000784	Other Humoral response	Effectors													1						0	1	0	0	1	0	1	0	0	FALSE	FALSE	FALSE	FALSE	FALSE	FALSE	FALSE	FALSE	FALSE	FALSE	FALSE	TRUE	FALSE	FALSE	0	0	0	0	0	0
BGIBMGA010406-TA	Antiviral defense	Effectors	Down syndrome cell adhesion molecule-like protein												1						0	1	0	0	1	0	1	0	0	FALSE	FALSE	FALSE	FALSE	FALSE	FALSE	FALSE	FALSE	FALSE	FALSE	FALSE	TRUE	FALSE	FALSE	0	0	0	0	0	0
BGIBMGA013932-TA	Serine Proteases/Serpins	Signaling	Serpin												1						0	1	0	0	1	0	1	0	0	FALSE	FALSE	FALSE	FALSE	FALSE	FALSE	FALSE	FALSE	FALSE	FALSE	FALSE	TRUE	FALSE	FALSE	0	0	0	0	0	0
BGIBMGA006692-TA	Coagulation	Effectors													1						0	1	0	0	1	0	1	0	0	FALSE	FALSE	FALSE	FALSE	FALSE	FALSE	FALSE	FALSE	FALSE	FALSE	FALSE	TRUE	FALSE	FALSE	0	0	0	0	0	0
BGIBMGA011424-TA	Iron metabolism	Effectors													1						0	1	0	0	1	0	1	0	0	FALSE	FALSE	FALSE	FALSE	FALSE	FALSE	FALSE	FALSE	FALSE	FALSE	FALSE	TRUE	FALSE	FALSE	0	0	0	0	0	0
BGIBMGA010212-TA	Serine Proteases/Serpins	Modulation	serine protease inhibitor 3												1						0	1	0	0	1	0	1	0	0	FALSE	FALSE	FALSE	FALSE	FALSE	FALSE	FALSE	FALSE	FALSE	FALSE	FALSE	TRUE	FALSE	FALSE	0	0	0	0	0	0
Px009245	Cellular immune response	Recognition	Down syndrome cell adhesion molecule-like protein CG42256; similar with DSCL_DROME												1						0	1	0	0	1	0	1	0	0	FALSE	FALSE	FALSE	FALSE	FALSE	FALSE	FALSE	FALSE	FALSE	FALSE	FALSE	TRUE	FALSE	FALSE	0	0	0	0	0	0
BGIBMGA007720-TA	Serine Proteases/Serpins	Signaling	Serine protease												1						0	1	0	0	1	0	1	0	0	FALSE	FALSE	FALSE	FALSE	FALSE	FALSE	FALSE	FALSE	FALSE	FALSE	FALSE	TRUE	FALSE	FALSE	0	0	0	0	0	0
Px017272	Microbial recognition	Recognition	Neuropilin-1a; similar with NRP1A_DANRE												1						0	1	0	0	1	0	1	0	0	FALSE	FALSE	FALSE	FALSE	FALSE	FALSE	FALSE	FALSE	FALSE	FALSE	FALSE	TRUE	FALSE	FALSE	0	0	0	0	0	0
BGIBMGA013849-TA	Serine Proteases/Serpins	Signaling	Serine protease												1						0	1	0	0	1	0	1	0	0	FALSE	FALSE	FALSE	FALSE	FALSE	FALSE	FALSE	FALSE	FALSE	FALSE	FALSE	TRUE	FALSE	FALSE	0	0	0	0	0	0
BGIBMGA011609-TA	Microbial recognition	Recognition	beta-1,3-glucan recognition protein 2												1						0	1	0	0	1	0	1	0	0	FALSE	FALSE	FALSE	FALSE	FALSE	FALSE	FALSE	FALSE	FALSE	FALSE	FALSE	TRUE	FALSE	FALSE	0	0	0	0	0	0
BGIBMGA006694-TA	Coagulation	Effectors													1						0	1	0	0	1	0	1	0	0	FALSE	FALSE	FALSE	FALSE	FALSE	FALSE	FALSE	FALSE	FALSE	FALSE	FALSE	TRUE	FALSE	FALSE	0	0	0	0	0	0
BGIBMGA009107-TA	Detoxification	Effectors	Glutathione S-transferase												1						0	1	0	0	1	0	1	0	0	FALSE	FALSE	FALSE	FALSE	FALSE	FALSE	FALSE	FALSE	FALSE	FALSE	FALSE	TRUE	FALSE	FALSE	0	0	0	0	0	0
ACYPI008100	JAK/STAT pathway	Signaling																		1	0	0	0	1	1	0	0	0	1	FALSE	FALSE	FALSE	FALSE	FALSE	FALSE	FALSE	FALSE	FALSE	FALSE	FALSE	FALSE	FALSE	TRUE	0	0	0	0	0	0
ACYPI48957	Serine Proteases/Serpins	Signaling	Serine protease																	1	0	0	0	1	1	0	0	0	1	FALSE	FALSE	FALSE	FALSE	FALSE	FALSE	FALSE	FALSE	FALSE	FALSE	FALSE	FALSE	FALSE	TRUE	0	0	0	0	0	0
ACYPI38342	Serine Proteases/Serpins	Signaling	Serine protease																	1	0	0	0	1	1	0	0	0	1	FALSE	FALSE	FALSE	FALSE	FALSE	FALSE	FALSE	FALSE	FALSE	FALSE	FALSE	FALSE	FALSE	TRUE	0	0	0	0	0	0
ACYPI007036	Apoptosis/ Autophagy (apoptosis)	Signaling																		1	0	0	0	1	1	0	0	0	1	FALSE	FALSE	FALSE	FALSE	FALSE	FALSE	FALSE	FALSE	FALSE	FALSE	FALSE	FALSE	FALSE	TRUE	0	0	0	0	0	0
ACYPI002408	TOLL pathway																			1	0	0	0	1	1	0	0	0	1	FALSE	FALSE	FALSE	FALSE	FALSE	FALSE	FALSE	FALSE	FALSE	FALSE	FALSE	FALSE	FALSE	TRUE	0	0	0	0	0	0
ACYPI001394	Antimicrobial peptides	Effectors	similar to PR-5-like protein (LOC100160062)																	1	0	0	0	1	1	0	0	0	1	FALSE	FALSE	FALSE	FALSE	FALSE	FALSE	FALSE	FALSE	FALSE	FALSE	FALSE	FALSE	FALSE	TRUE	0	0	0	0	0	0
ACYPI007568	Antimicrobial peptides	Effectors	similar to PR-5-like protein (LOC100166717)																	1	0	0	0	1	1	0	0	0	1	FALSE	FALSE	FALSE	FALSE	FALSE	FALSE	FALSE	FALSE	FALSE	FALSE	FALSE	FALSE	FALSE	TRUE	0	0	0	0	0	0
ACYPI082575	Antimicrobial peptides	Effectors																		1	0	0	0	1	1	0	0	0	1	FALSE	FALSE	FALSE	FALSE	FALSE	FALSE	FALSE	FALSE	FALSE	FALSE	FALSE	FALSE	FALSE	TRUE	0	0	0	0	0	0
ACYPI005507	Other Humoral response	Signaling																		1	0	0	0	1	1	0	0	0	1	FALSE	FALSE	FALSE	FALSE	FALSE	FALSE	FALSE	FALSE	FALSE	FALSE	FALSE	FALSE	FALSE	TRUE	0	0	0	0	0	0
ACYPI004972	MAKP-JNK-p38 pathways																			1	0	0	0	1	1	0	0	0	1	FALSE	FALSE	FALSE	FALSE	FALSE	FALSE	FALSE	FALSE	FALSE	FALSE	FALSE	FALSE	FALSE	TRUE	0	0	0	0	0	0
ACYPI006222	JAK/STAT pathway	signalling																		1	0	0	0	1	1	0	0	0	1	FALSE	FALSE	FALSE	FALSE	FALSE	FALSE	FALSE	FALSE	FALSE	FALSE	FALSE	FALSE	FALSE	TRUE	0	0	0	0	0	0
ACYPI009502	Coagulation	Effectors																		1	0	0	0	1	1	0	0	0	1	FALSE	FALSE	FALSE	FALSE	FALSE	FALSE	FALSE	FALSE	FALSE	FALSE	FALSE	FALSE	FALSE	TRUE	0	0	0	0	0	0
ACYPI005292	JAK/STAT pathway	Recognition																		1	0	0	0	1	1	0	0	0	1	FALSE	FALSE	FALSE	FALSE	FALSE	FALSE	FALSE	FALSE	FALSE	FALSE	FALSE	FALSE	FALSE	TRUE	0	0	0	0	0	0
ACYPI008293	Antiviral defense	Effectors	similar to Argonaute-2b (LOC100167498)																	1	0	0	0	1	1	0	0	0	1	FALSE	FALSE	FALSE	FALSE	FALSE	FALSE	FALSE	FALSE	FALSE	FALSE	FALSE	FALSE	FALSE	TRUE	0	0	0	0	0	0
ACYPI009692	MAKP-JNK-p38 pathways	Signaling																		1	0	0	0	1	1	0	0	0	1	FALSE	FALSE	FALSE	FALSE	FALSE	FALSE	FALSE	FALSE	FALSE	FALSE	FALSE	FALSE	FALSE	TRUE	0	0	0	0	0	0
ACYPI001415	ROS pathway	Effectors																		1	0	0	0	1	1	0	0	0	1	FALSE	FALSE	FALSE	FALSE	FALSE	FALSE	FALSE	FALSE	FALSE	FALSE	FALSE	FALSE	FALSE	TRUE	0	0	0	0	0	0
ACYPI008686	TOLL pathway																			1	0	0	0	1	1	0	0	0	1	FALSE	FALSE	FALSE	FALSE	FALSE	FALSE	FALSE	FALSE	FALSE	FALSE	FALSE	FALSE	FALSE	TRUE	0	0	0	0	0	0
ACYPI002953	JNK pathway	Signaling																		1	0	0	0	1	1	0	0	0	1	FALSE	FALSE	FALSE	FALSE	FALSE	FALSE	FALSE	FALSE	FALSE	FALSE	FALSE	FALSE	FALSE	TRUE	0	0	0	0	0	0
ACYPI001388	Microbial recognition	Recognition	similar to epithelial membrane protein (LOC100160056)																	1	0	0	0	1	1	0	0	0	1	FALSE	FALSE	FALSE	FALSE	FALSE	FALSE	FALSE	FALSE	FALSE	FALSE	FALSE	FALSE	FALSE	TRUE	0	0	0	0	0	0
ACYPI006569	Serine Proteases/Serpins	Signaling	similar to CG31217 CG31217-PA (LOC100165635)																	1	0	0	0	1	1	0	0	0	1	FALSE	FALSE	FALSE	FALSE	FALSE	FALSE	FALSE	FALSE	FALSE	FALSE	FALSE	FALSE	FALSE	TRUE	0	0	0	0	0	0
ACYPI005133	TOLL pathway	Signaling																		1	0	0	0	1	1	0	0	0	1	FALSE	FALSE	FALSE	FALSE	FALSE	FALSE	FALSE	FALSE	FALSE	FALSE	FALSE	FALSE	FALSE	TRUE	0	0	0	0	0	0
ACYPI44101	Serine Proteases/Serpins	Signaling	Serine protease																	1	0	0	0	1	1	0	0	0	1	FALSE	FALSE	FALSE	FALSE	FALSE	FALSE	FALSE	FALSE	FALSE	FALSE	FALSE	FALSE	FALSE	TRUE	0	0	0	0	0	0
ACYPI48423	Serine Proteases/Serpins	Signaling	Serine protease																	1	0	0	0	1	1	0	0	0	1	FALSE	FALSE	FALSE	FALSE	FALSE	FALSE	FALSE	FALSE	FALSE	FALSE	FALSE	FALSE	FALSE	TRUE	0	0	0	0	0	0
ACYPI25955	Serine Proteases/Serpins	Signaling	Serine protease																	1	0	0	0	1	1	0	0	0	1	FALSE	FALSE	FALSE	FALSE	FALSE	FALSE	FALSE	FALSE	FALSE	FALSE	FALSE	FALSE	FALSE	TRUE	0	0	0	0	0	0
ACYPI33205	Serine Proteases/Serpins	Signaling	Serine protease																	1	0	0	0	1	1	0	0	0	1	FALSE	FALSE	FALSE	FALSE	FALSE	FALSE	FALSE	FALSE	FALSE	FALSE	FALSE	FALSE	FALSE	TRUE	0	0	0	0	0	0
ACYPI004544	Stress response	Effectors																		1	0	0	0	1	1	0	0	0	1	FALSE	FALSE	FALSE	FALSE	FALSE	FALSE	FALSE	FALSE	FALSE	FALSE	FALSE	FALSE	FALSE	TRUE	0	0	0	0	0	0
ACYPI006608	Melanization	Effectors																		1	0	0	0	1	1	0	0	0	1	FALSE	FALSE	FALSE	FALSE	FALSE	FALSE	FALSE	FALSE	FALSE	FALSE	FALSE	FALSE	FALSE	TRUE	0	0	0	0	0	0
ACYPI082770	Melanization	Effectors																		1	0	0	0	1	1	0	0	0	1	FALSE	FALSE	FALSE	FALSE	FALSE	FALSE	FALSE	FALSE	FALSE	FALSE	FALSE	FALSE	FALSE	TRUE	0	0	0	0	0	0
ACYPI007414	Melanization	Effectors																		1	0	0	0	1	1	0	0	0	1	FALSE	FALSE	FALSE	FALSE	FALSE	FALSE	FALSE	FALSE	FALSE	FALSE	FALSE	FALSE	FALSE	TRUE	0	0	0	0	0	0
ACYPI005993	JNK pathway	Signaling																		1	0	0	0	1	1	0	0	0	1	FALSE	FALSE	FALSE	FALSE	FALSE	FALSE	FALSE	FALSE	FALSE	FALSE	FALSE	FALSE	FALSE	TRUE	0	0	0	0	0	0
ACYPI088105	Apoptosis/ Autophagy (apoptosis)																			1	0	0	0	1	1	0	0	0	1	FALSE	FALSE	FALSE	FALSE	FALSE	FALSE	FALSE	FALSE	FALSE	FALSE	FALSE	FALSE	FALSE	TRUE	0	0	0	0	0	0
ACYPI000710	TOLL pathway	Recognition																		1	0	0	0	1	1	0	0	0	1	FALSE	FALSE	FALSE	FALSE	FALSE	FALSE	FALSE	FALSE	FALSE	FALSE	FALSE	FALSE	FALSE	TRUE	0	0	0	0	0	0
ACYPI007300	Antiviral defense	Effectors	similar to endoribonuclease Dicer (LOC100166428)																	1	0	0	0	1	1	0	0	0	1	FALSE	FALSE	FALSE	FALSE	FALSE	FALSE	FALSE	FALSE	FALSE	FALSE	FALSE	FALSE	FALSE	TRUE	0	0	0	0	0	0
ACYPI000858	TOLL pathway	Recognition																		1	0	0	0	1	1	0	0	0	1	FALSE	FALSE	FALSE	FALSE	FALSE	FALSE	FALSE	FALSE	FALSE	FALSE	FALSE	FALSE	FALSE	TRUE	0	0	0	0	0	0
ACYPI073835	Serine Proteases/Serpins	Signaling	Serine protease																	1	0	0	0	1	1	0	0	0	1	FALSE	FALSE	FALSE	FALSE	FALSE	FALSE	FALSE	FALSE	FALSE	FALSE	FALSE	FALSE	FALSE	TRUE	0	0	0	0	0	0
ACYPI005149	MAKP-JNK-p38 pathways	signaling																		1	0	0	0	1	1	0	0	0	1	FALSE	FALSE	FALSE	FALSE	FALSE	FALSE	FALSE	FALSE	FALSE	FALSE	FALSE	FALSE	FALSE	TRUE	0	0	0	0	0	0
ACYPI006216	Apoptosis/ Autophagy (autophagy)	autophagy																		1	0	0	0	1	1	0	0	0	1	FALSE	FALSE	FALSE	FALSE	FALSE	FALSE	FALSE	FALSE	FALSE	FALSE	FALSE	FALSE	FALSE	TRUE	0	0	0	0	0	0
ACYPI003478	Coagulation	Effectors																		1	0	0	0	1	1	0	0	0	1	FALSE	FALSE	FALSE	FALSE	FALSE	FALSE	FALSE	FALSE	FALSE	FALSE	FALSE	FALSE	FALSE	TRUE	0	0	0	0	0	0
ACYPI005701	ROS pathway	Effectors																		1	0	0	0	1	1	0	0	0	1	FALSE	FALSE	FALSE	FALSE	FALSE	FALSE	FALSE	FALSE	FALSE	FALSE	FALSE	FALSE	FALSE	TRUE	0	0	0	0	0	0
ACYPI000731	TOLL pathway	Signaling																		1	0	0	0	1	1	0	0	0	1	FALSE	FALSE	FALSE	FALSE	FALSE	FALSE	FALSE	FALSE	FALSE	FALSE	FALSE	FALSE	FALSE	TRUE	0	0	0	0	0	0
ACYPI001174	Iron metabolism	Effectors																		1	0	0	0	1	1	0	0	0	1	FALSE	FALSE	FALSE	FALSE	FALSE	FALSE	FALSE	FALSE	FALSE	FALSE	FALSE	FALSE	FALSE	TRUE	0	0	0	0	0	0
ACYPI000180	Serine Proteases/Serpins	Modulation	similar to mCG117402 (LOC100158742)																	1	0	0	0	1	1	0	0	0	1	FALSE	FALSE	FALSE	FALSE	FALSE	FALSE	FALSE	FALSE	FALSE	FALSE	FALSE	FALSE	FALSE	TRUE	0	0	0	0	0	0
ACYPI002580	Serine Proteases/Serpins	Signaling	similar to CG4527-PB (LOC100161351)																	1	0	0	0	1	1	0	0	0	1	FALSE	FALSE	FALSE	FALSE	FALSE	FALSE	FALSE	FALSE	FALSE	FALSE	FALSE	FALSE	FALSE	TRUE	0	0	0	0	0	0
ACYPI006590	JAK/STAT pathway	Signaling																		1	0	0	0	1	1	0	0	0	1	FALSE	FALSE	FALSE	FALSE	FALSE	FALSE	FALSE	FALSE	FALSE	FALSE	FALSE	FALSE	FALSE	TRUE	0	0	0	0	0	0
ACYPI064026	JAK/STAT pathway	Signaling																		1	0	0	0	1	1	0	0	0	1	FALSE	FALSE	FALSE	FALSE	FALSE	FALSE	FALSE	FALSE	FALSE	FALSE	FALSE	FALSE	FALSE	TRUE	0	0	0	0	0	0
ACYPI004516	Serine Proteases/Serpins	Signaling	similar to serpin-6 (LOC100163427)																	1	0	0	0	1	1	0	0	0	1	FALSE	FALSE	FALSE	FALSE	FALSE	FALSE	FALSE	FALSE	FALSE	FALSE	FALSE	FALSE	FALSE	TRUE	0	0	0	0	0	0
ACYPI006314	Coagulation	Effectors																		1	0	0	0	1	1	0	0	0	1	FALSE	FALSE	FALSE	FALSE	FALSE	FALSE	FALSE	FALSE	FALSE	FALSE	FALSE	FALSE	FALSE	TRUE	0	0	0	0	0	0
ACYPI005625	Serine Proteases/Serpins	Signaling	similar to 41 kDa zymogen (LOC100164631)																	1	0	0	0	1	1	0	0	0	1	FALSE	FALSE	FALSE	FALSE	FALSE	FALSE	FALSE	FALSE	FALSE	FALSE	FALSE	FALSE	FALSE	TRUE	0	0	0	0	0	0
ACYPI000297	Serine Proteases/Serpins	Signaling	similar to CLIP-domain serine protease subfamily C (AGAP008835-PA) (LOC100158876)																	1	0	0	0	1	1	0	0	0	1	FALSE	FALSE	FALSE	FALSE	FALSE	FALSE	FALSE	FALSE	FALSE	FALSE	FALSE	FALSE	FALSE	TRUE	0	0	0	0	0	0
ACYPI066985	JAK/STAT pathway	Signaling																		1	0	0	0	1	1	0	0	0	1	FALSE	FALSE	FALSE	FALSE	FALSE	FALSE	FALSE	FALSE	FALSE	FALSE	FALSE	FALSE	FALSE	TRUE	0	0	0	0	0	0
ACYPI003947	ROS pathway	Effectors																		1	0	0	0	1	1	0	0	0	1	FALSE	FALSE	FALSE	FALSE	FALSE	FALSE	FALSE	FALSE	FALSE	FALSE	FALSE	FALSE	FALSE	TRUE	0	0	0	0	0	0
ACYPI072921	Apoptosis/ Autophagy (autophagy)	Effectors																		1	0	0	0	1	1	0	0	0	1	FALSE	FALSE	FALSE	FALSE	FALSE	FALSE	FALSE	FALSE	FALSE	FALSE	FALSE	FALSE	FALSE	TRUE	0	0	0	0	0	0
ACYPI000445	IMD pathway																			1	0	0	0	1	1	0	0	0	1	FALSE	FALSE	FALSE	FALSE	FALSE	FALSE	FALSE	FALSE	FALSE	FALSE	FALSE	FALSE	FALSE	TRUE	0	0	0	0	0	0
ACYPI001790	Serine Proteases/Serpins	Signaling	similar to serine protease inhibitor, serpin (LOC100160498)																	1	0	0	0	1	1	0	0	0	1	FALSE	FALSE	FALSE	FALSE	FALSE	FALSE	FALSE	FALSE	FALSE	FALSE	FALSE	FALSE	FALSE	TRUE	0	0	0	0	0	0
ACYPI003079	Hematopoesis and cellular response	Effectors																		1	0	0	0	1	1	0	0	0	1	FALSE	FALSE	FALSE	FALSE	FALSE	FALSE	FALSE	FALSE	FALSE	FALSE	FALSE	FALSE	FALSE	TRUE	0	0	0	0	0	0
ACYPI002340	TOLL pathway	Signaling																		1	0	0	0	1	1	0	0	0	1	FALSE	FALSE	FALSE	FALSE	FALSE	FALSE	FALSE	FALSE	FALSE	FALSE	FALSE	FALSE	FALSE	TRUE	0	0	0	0	0	0
ACYPI003287	Antimicrobial peptides	Effectors	similar to PR-5-like protein (LOC100162111)																	1	0	0	0	1	1	0	0	0	1	FALSE	FALSE	FALSE	FALSE	FALSE	FALSE	FALSE	FALSE	FALSE	FALSE	FALSE	FALSE	FALSE	TRUE	0	0	0	0	0	0
ACYPI083990	Serine Proteases/Serpins	Signaling	Serine protease																	1	0	0	0	1	1	0	0	0	1	FALSE	FALSE	FALSE	FALSE	FALSE	FALSE	FALSE	FALSE	FALSE	FALSE	FALSE	FALSE	FALSE	TRUE	0	0	0	0	0	0
ACYPI006143	TOLL pathway	Recognition																		1	0	0	0	1	1	0	0	0	1	FALSE	FALSE	FALSE	FALSE	FALSE	FALSE	FALSE	FALSE	FALSE	FALSE	FALSE	FALSE	FALSE	TRUE	0	0	0	0	0	0
ACYPI008425	ROS pathway	Effectors																		1	0	0	0	1	1	0	0	0	1	FALSE	FALSE	FALSE	FALSE	FALSE	FALSE	FALSE	FALSE	FALSE	FALSE	FALSE	FALSE	FALSE	TRUE	0	0	0	0	0	0
ACYPI010139	IMD pathway	Signaling																		1	0	0	0	1	1	0	0	0	1	FALSE	FALSE	FALSE	FALSE	FALSE	FALSE	FALSE	FALSE	FALSE	FALSE	FALSE	FALSE	FALSE	TRUE	0	0	0	0	0	0
ACYPI009846	MAKP-JNK-p38 pathways																			1	0	0	0	1	1	0	0	0	1	FALSE	FALSE	FALSE	FALSE	FALSE	FALSE	FALSE	FALSE	FALSE	FALSE	FALSE	FALSE	FALSE	TRUE	0	0	0	0	0	0
ACYPI003588	TOLL pathway	Signaling																		1	0	0	0	1	1	0	0	0	1	FALSE	FALSE	FALSE	FALSE	FALSE	FALSE	FALSE	FALSE	FALSE	FALSE	FALSE	FALSE	FALSE	TRUE	0	0	0	0	0	0
ACYPI000409	Apoptosis/ Autophagy (autophagy)																			1	0	0	0	1	1	0	0	0	1	FALSE	FALSE	FALSE	FALSE	FALSE	FALSE	FALSE	FALSE	FALSE	FALSE	FALSE	FALSE	FALSE	TRUE	0	0	0	0	0	0
ACYPI006580	TOLL pathway	Signaling																		1	0	0	0	1	1	0	0	0	1	FALSE	FALSE	FALSE	FALSE	FALSE	FALSE	FALSE	FALSE	FALSE	FALSE	FALSE	FALSE	FALSE	TRUE	0	0	0	0	0	0
ACYPI082181	TOLL pathway	signaling																		1	0	0	0	1	1	0	0	0	1	FALSE	FALSE	FALSE	FALSE	FALSE	FALSE	FALSE	FALSE	FALSE	FALSE	FALSE	FALSE	FALSE	TRUE	0	0	0	0	0	0
BGIBMGA014073-TA	TOLL pathway	signaling																		1	0	0	0	1	1	0	0	0	1	FALSE	FALSE	FALSE	FALSE	FALSE	FALSE	FALSE	FALSE	FALSE	FALSE	FALSE	FALSE	FALSE	TRUE	0	0	0	0	0	0
ACYPI009379	TOLL pathway	Signaling																		1	0	0	0	1	1	0	0	0	1	FALSE	FALSE	FALSE	FALSE	FALSE	FALSE	FALSE	FALSE	FALSE	FALSE	FALSE	FALSE	FALSE	TRUE	0	0	0	0	0	0
		TOTAL		48
[truncated: 9 more columns]

## Sheet: S.T4
									KONAGAbase
		H	H	H	H	H	H	H	H	H	H	L	L	L	O	O	O	T
Gene IDs	Description	BTS	HHS	NVS	PSS	ABS	AGS	DCS	ES	MHS	OLS	HAS	SLS	AS	PPS	SGS	PGS	TPS	H	L	O	T	Total	H	L	O	T	HLOT	HLO	HOT	LOT	HL	HO	HT	LO	LT	OT	H	L	O	T	HLOT	HLO	HOT	LOT	HL	HO	HT	LO
PXUG_V1_000167	alpha-tubulin	1	1	1	1	1	1	1	1	1	1	1	1	1	1	1	1	1	10	3	3	1	17	1	1	1	1	TRUE	TRUE	TRUE	TRUE	TRUE	TRUE	TRUE	TRUE	TRUE	TRUE	TRUE	TRUE	TRUE	TRUE	1	1	1	1	1	1	1	1
PXUG_V1_031806	Ubiquitin	1	1	1	1	1	1	1	1	1	1	1	1	1	1	1	1	1	10	3	3	1	17	1	1	1	1	TRUE	TRUE	TRUE	TRUE	TRUE	TRUE	TRUE	TRUE	TRUE	TRUE	TRUE	TRUE	TRUE	TRUE	1	1	1	1	1	1	1	1
PXUG_V1_077162	TPA_exp: ubiquitin	1	1	1	1	1	1	1	1	1	1	1	1	1	1	1	1	1	10	3	3	1	17	1	1	1	1	TRUE	TRUE	TRUE	TRUE	TRUE	TRUE	TRUE	TRUE	TRUE	TRUE	TRUE	TRUE	TRUE	TRUE	1	1	1	1	1	1	1	1
PXUG_V1_003540	polyubiquitin precursor	1	1	1	1	1	1	1	1	1	1	1	1	1	1	1	1	1	10	3	3	1	17	1	1	1	1	TRUE	TRUE	TRUE	TRUE	TRUE	TRUE	TRUE	TRUE	TRUE	TRUE	TRUE	TRUE	TRUE	TRUE	1	1	1	1	1	1	1	1
PXUG_V1_077163	Ubiquitin	1	1	1	1	1	1	1	1	1	1	1	1	1	1	1	1	1	10	3	3	1	17	1	1	1	1	TRUE	TRUE	TRUE	TRUE	TRUE	TRUE	TRUE	TRUE	TRUE	TRUE	TRUE	TRUE	TRUE	TRUE	1	1	1	1	1	1	1	1
PXUG_V1_003963	predicted protein XP_001624503	1	1	1	1	1	1	1	1	1	1	1	1	1	1	1	1	1	10	3	3	1	17	1	1	1	1	TRUE	TRUE	TRUE	TRUE	TRUE	TRUE	TRUE	TRUE	TRUE	TRUE	TRUE	TRUE	TRUE	TRUE	1	1	1	1	1	1	1	1
PXUG_V1_031788	TPA_exp: ubiquitin	1	1	1	1	1	1	1	1	1	1	1	1	1	1	1	1	1	10	3	3	1	17	1	1	1	1	TRUE	TRUE	TRUE	TRUE	TRUE	TRUE	TRUE	TRUE	TRUE	TRUE	TRUE	TRUE	TRUE	TRUE	1	1	1	1	1	1	1	1
PXUG_V1_075857	ubiquitin	1	1	1	1	1	1	1	1	1	1	1	1	1	1	1	1	1	10	3	3	1	17	1	1	1	1	TRUE	TRUE	TRUE	TRUE	TRUE	TRUE	TRUE	TRUE	TRUE	TRUE	TRUE	TRUE	TRUE	TRUE	1	1	1	1	1	1	1	1
PXUG_V1_003541	polyubiquitin	1	1	1	1	1	1	1	1	1	1	1	1	1	1	1	1	1	10	3	3	1	17	1	1	1	1	TRUE	TRUE	TRUE	TRUE	TRUE	TRUE	TRUE	TRUE	TRUE	TRUE	TRUE	TRUE	TRUE	TRUE	1	1	1	1	1	1	1	1
PXUG_V1_000614	ubiquitin C variant	1	1	1	1	1	1	1	1	1	1	1	1	1	1	1	1	1	10	3	3	1	17	1	1	1	1	TRUE	TRUE	TRUE	TRUE	TRUE	TRUE	TRUE	TRUE	TRUE	TRUE	TRUE	TRUE	TRUE	TRUE	1	1	1	1	1	1	1	1
PXUG_V1_075538	TPA_exp: ubiquitin	1	1	1	1	1	1	1	1	1	1	1	1	1	1	1	1	1	10	3	3	1	17	1	1	1	1	TRUE	TRUE	TRUE	TRUE	TRUE	TRUE	TRUE	TRUE	TRUE	TRUE	TRUE	TRUE	TRUE	TRUE	1	1	1	1	1	1	1	1
PXUG_V1_000838	TPA_exp: ubiquitin	1	1	1	1	1	1	1	1	1	1	1	1	1	1	1	1	1	10	3	3	1	17	1	1	1	1	TRUE	TRUE	TRUE	TRUE	TRUE	TRUE	TRUE	TRUE	TRUE	TRUE	TRUE	TRUE	TRUE	TRUE	1	1	1	1	1	1	1	1
PXUG_V1_000585	ubiquitin	1	1	1	1	1	1	1	1	1	1	1	1	1	1	1	1	1	10	3	3	1	17	1	1	1	1	TRUE	TRUE	TRUE	TRUE	TRUE	TRUE	TRUE	TRUE	TRUE	TRUE	TRUE	TRUE	TRUE	TRUE	1	1	1	1	1	1	1	1
PXUG_V1_000443	beta-tubulin	1	1	1	1	1	1	1	1	1	1	1	1	1	1	1	1	1	10	3	3	1	17	1	1	1	1	TRUE	TRUE	TRUE	TRUE	TRUE	TRUE	TRUE	TRUE	TRUE	TRUE	TRUE	TRUE	TRUE	TRUE	1	1	1	1	1	1	1	1
PXUG_V1_000588	tubulin beta-4 chain	1	1	1	1	1	1	1	1	1	1	1	1	1	1	1	1	1	10	3	3	1	17	1	1	1	1	TRUE	TRUE	TRUE	TRUE	TRUE	TRUE	TRUE	TRUE	TRUE	TRUE	TRUE	TRUE	TRUE	TRUE	1	1	1	1	1	1	1	1
PXUG_V1_001229	beta-tubulin	1	1	1	1	1	1	1	1	1	1	1	1	1	1	1	1	1	10	3	3	1	17	1	1	1	1	TRUE	TRUE	TRUE	TRUE	TRUE	TRUE	TRUE	TRUE	TRUE	TRUE	TRUE	TRUE	TRUE	TRUE	1	1	1	1	1	1	1	1
PXUG_V1_000839	Polyubiquitin	1	1	1	1	1	1	1	1	1	1	1	1	1	1	1	1	1	10	3	3	1	17	1	1	1	1	TRUE	TRUE	TRUE	TRUE	TRUE	TRUE	TRUE	TRUE	TRUE	TRUE	TRUE	TRUE	TRUE	TRUE	1	1	1	1	1	1	1	1
PXUG_V1_000040	actin related protein 1	1	1	1	1	1	1	1	1	1	1	1	1	1	1	1	1	1	10	3	3	1	17	1	1	1	1	TRUE	TRUE	TRUE	TRUE	TRUE	TRUE	TRUE	TRUE	TRUE	TRUE	TRUE	TRUE	TRUE	TRUE	1	1	1	1	1	1	1	1
PXUG_V1_000039	actin	1	1	1	1	1	1	1	1	1	1	1	1	1	1	1	1	1	10	3	3	1	17	1	1	1	1	TRUE	TRUE	TRUE	TRUE	TRUE	TRUE	TRUE	TRUE	TRUE	TRUE	TRUE	TRUE	TRUE	TRUE	1	1	1	1	1	1	1	1
PXUG_V1_000233	actin	1	1	1	1	1	1	1	1	1	1	1	1	1	1	1	1	1	10	3	3	1	17	1	1	1	1	TRUE	TRUE	TRUE	TRUE	TRUE	TRUE	TRUE	TRUE	TRUE	TRUE	TRUE	TRUE	TRUE	TRUE	1	1	1	1	1	1	1	1
PXUG_V1_031171	actin	1	1	1	1	1	1	1	1	1	1	1	1	1	1	1	1	1	10	3	3	1	17	1	1	1	1	TRUE	TRUE	TRUE	TRUE	TRUE	TRUE	TRUE	TRUE	TRUE	TRUE	TRUE	TRUE	TRUE	TRUE	1	1	1	1	1	1	1	1
PXUG_V1_003053	beta-tubulin	1	1	1	1	1	1	1	1	1	1	1	1	1	1	1	1	1	10	3	3	1	17	1	1	1	1	TRUE	TRUE	TRUE	TRUE	TRUE	TRUE	TRUE	TRUE	TRUE	TRUE	TRUE	TRUE	TRUE	TRUE	1	1	1	1	1	1	1	1
PXUG_V1_011089	muscle myosin heavy chain	1	1	1	1	1	1	1	1	1	1	1	1	1	1	1	1	1	10	3	3	1	17	1	1	1	1	TRUE	TRUE	TRUE	TRUE	TRUE	TRUE	TRUE	TRUE	TRUE	TRUE	TRUE	TRUE	TRUE	TRUE	1	1	1	1	1	1	1	1
PXUG_V1_000234	actin	1	1	1	1	1	1	1	1	1	1	1	1	1	1	1	1	1	10	3	3	1	17	1	1	1	1	TRUE	TRUE	TRUE	TRUE	TRUE	TRUE	TRUE	TRUE	TRUE	TRUE	TRUE	TRUE	TRUE	TRUE	1	1	1	1	1	1	1	1
PXUG_V1_001230	beta-tubulin	1	1	1	1	1	1	1	1	1	1	1	1	1	1	1	1	1	10	3	3	1	17	1	1	1	1	TRUE	TRUE	TRUE	TRUE	TRUE	TRUE	TRUE	TRUE	TRUE	TRUE	TRUE	TRUE	TRUE	TRUE	1	1	1	1	1	1	1	1
PXUG_V1_000168	alpha-tubulin	1	1	1	1	1	1	1	1	1	1	1	1	1	1	1		1	10	3	2	1	16	1	1	1	1	TRUE	TRUE	TRUE	TRUE	TRUE	TRUE	TRUE	TRUE	TRUE	TRUE	TRUE	TRUE	TRUE	TRUE	1	1	1	1	1	1	1	1
PXUG_V1_075858	unnamed protein product	1	1	1	1	1	1	1	1	1	1	1	1	1	1		1	1	10	3	2	1	16	1	1	1	1	TRUE	TRUE	TRUE	TRUE	TRUE	TRUE	TRUE	TRUE	TRUE	TRUE	TRUE	TRUE	TRUE	TRUE	1	1	1	1	1	1	1	1
PXUG_V1_003495	heat shock protein 70	1	1	1	1	1	1	1	1		1	1	1	1	1	1	1	1	9	3	3	1	16	1	1	1	1	TRUE	TRUE	TRUE	TRUE	TRUE	TRUE	TRUE	TRUE	TRUE	TRUE	TRUE	TRUE	TRUE	TRUE	1	1	1	1	1	1	1	1
PXUG_V1_003497	heat shock protein 70	1	1	1	1	1	1	1	1		1	1	1	1	1	1	1	1	9	3	3	1	16	1	1	1	1	TRUE	TRUE	TRUE	TRUE	TRUE	TRUE	TRUE	TRUE	TRUE	TRUE	TRUE	TRUE	TRUE	TRUE	1	1	1	1	1	1	1	1
PXUG_V1_004848	heat shock protein 70	1	1	1	1	1	1	1	1		1	1	1	1	1	1	1	1	9	3	3	1	16	1	1	1	1	TRUE	TRUE	TRUE	TRUE	TRUE	TRUE	TRUE	TRUE	TRUE	TRUE	TRUE	TRUE	TRUE	TRUE	1	1	1	1	1	1	1	1
PXUG_V1_003496	heat shock protein 70	1	1	1	1	1	1	1	1		1	1	1	1	1	1	1	1	9	3	3	1	16	1	1	1	1	TRUE	TRUE	TRUE	TRUE	TRUE	TRUE	TRUE	TRUE	TRUE	TRUE	TRUE	TRUE	TRUE	TRUE	1	1	1	1	1	1	1	1
PXUG_V1_000028	elongation factor 1 alpha	1	1	1	1	1	1	1	1	1	1	1	1	1	1		1	1	10	3	2	1	16	1	1	1	1	TRUE	TRUE	TRUE	TRUE	TRUE	TRUE	TRUE	TRUE	TRUE	TRUE	TRUE	TRUE	TRUE	TRUE	1	1	1	1	1	1	1	1
PXUG_V1_000034	elongation factor 1 alpha	1	1	1	1	1	1	1	1	1	1	1	1	1	1		1	1	10	3	2	1	16	1	1	1	1	TRUE	TRUE	TRUE	TRUE	TRUE	TRUE	TRUE	TRUE	TRUE	TRUE	TRUE	TRUE	TRUE	TRUE	1	1	1	1	1	1	1	1
PXUG_V1_000029	GJ23103	1	1	1	1	1	1	1	1	1	1	1	1	1	1		1	1	10	3	2	1	16	1	1	1	1	TRUE	TRUE	TRUE	TRUE	TRUE	TRUE	TRUE	TRUE	TRUE	TRUE	TRUE	TRUE	TRUE	TRUE	1	1	1	1	1	1	1	1
PXUG_V1_075452	predicted protein XP_001630153	1	1	1	1	1	1	1	1	1	1	1	1	1	1		1	1	10	3	2	1	16	1	1	1	1	TRUE	TRUE	TRUE	TRUE	TRUE	TRUE	TRUE	TRUE	TRUE	TRUE	TRUE	TRUE	TRUE	TRUE	1	1	1	1	1	1	1	1
PXUG_V1_000373	heat shock protein 70	1	1	1	1	1	1	1	1	1	1	1	1	1	1		1	1	10	3	2	1	16	1	1	1	1	TRUE	TRUE	TRUE	TRUE	TRUE	TRUE	TRUE	TRUE	TRUE	TRUE	TRUE	TRUE	TRUE	TRUE	1	1	1	1	1	1	1	1
PXUG_V1_000235	actin	1	1	1	1	1	1	1	1	1	1	1	1	1	1	1		1	10	3	2	1	16	1	1	1	1	TRUE	TRUE	TRUE	TRUE	TRUE	TRUE	TRUE	TRUE	TRUE	TRUE	TRUE	TRUE	TRUE	TRUE	1	1	1	1	1	1	1	1
PXUG_V1_027176	ribosomal protein Ubq/L40e	1	1	1	1	1	1	1	1	1	1	1	1	1	1		1	1	10	3	2	1	16	1	1	1	1	TRUE	TRUE	TRUE	TRUE	TRUE	TRUE	TRUE	TRUE	TRUE	TRUE	TRUE	TRUE	TRUE	TRUE	1	1	1	1	1	1	1	1
PXUG_V1_000568	ribosomal protein Ubq/L40e	1	1	1	1	1	1	1	1	1	1	1	1	1	1		1	1	10	3	2	1	16	1	1	1	1	TRUE	TRUE	TRUE	TRUE	TRUE	TRUE	TRUE	TRUE	TRUE	TRUE	TRUE	TRUE	TRUE	TRUE	1	1	1	1	1	1	1	1
PXUG_V1_000783	heat shock cognate 70	1	1	1	1	1	1	1	1	1	1	1	1	1	1			1	10	3	1	1	15	1	1	1	1	TRUE	TRUE	TRUE	TRUE	TRUE	TRUE	TRUE	TRUE	TRUE	TRUE	TRUE	TRUE	TRUE	TRUE	1	1	1	1	1	1	1	1
PXUG_V1_001553	heat shock cognate 70	1	1	1	1	1	1	1	1	1	1	1	1	1	1			1	10	3	1	1	15	1	1	1	1	TRUE	TRUE	TRUE	TRUE	TRUE	TRUE	TRUE	TRUE	TRUE	TRUE	TRUE	TRUE	TRUE	TRUE	1	1	1	1	1	1	1	1
PXUG_V1_000253	actin	1	1	1	1	1	1		1	1	1	1	1	1	1	1		1	9	3	2	1	15	1	1	1	1	TRUE	TRUE	TRUE	TRUE	TRUE	TRUE	TRUE	TRUE	TRUE	TRUE	TRUE	TRUE	TRUE	TRUE	1	1	1	1	1	1	1	1
PXUG_V1_010516	actin	1	1	1	1	1		1	1	1	1	1	1	1	1	1		1	9	3	2	1	15	1	1	1	1	TRUE	TRUE	TRUE	TRUE	TRUE	TRUE	TRUE	TRUE	TRUE	TRUE	TRUE	TRUE	TRUE	TRUE	1	1	1	1	1	1	1	1
PXUG_V1_000663	Ubiquitin-40S ribosomal protein S27a	1	1	1	1	1	1	1	1	1	1	1	1	1	1			1	10	3	1	1	15	1	1	1	1	TRUE	TRUE	TRUE	TRUE	TRUE	TRUE	TRUE	TRUE	TRUE	TRUE	TRUE	TRUE	TRUE	TRUE	1	1	1	1	1	1	1	1
PXUG_V1_000147	QM protein	1	1	1	1	1	1	1	1		1	1	1	1	1		1	1	9	3	2	1	15	1	1	1	1	TRUE	TRUE	TRUE	TRUE	TRUE	TRUE	TRUE	TRUE	TRUE	TRUE	TRUE	TRUE	TRUE	TRUE	1	1	1	1	1	1	1	1
PXUG_V1_012314	tubulin alpha-1C chain-like, partial	1	1	1	1	1	1	1	1	1	1	1	1		1	1		1	10	2	2	1	15	1	1	1	1	TRUE	TRUE	TRUE	TRUE	TRUE	TRUE	TRUE	TRUE	TRUE	TRUE	TRUE	TRUE	TRUE	TRUE	1	1	1	1	1	1	1	1
PXUG_V1_032188	beta tubulin	1	1	1	1	1	1		1			1	1	1	1	1	1	1	7	3	3	1	14	1	1	1	1	TRUE	TRUE	TRUE	TRUE	TRUE	TRUE	TRUE	TRUE	TRUE	TRUE	TRUE	TRUE	TRUE	TRUE	1	1	1	1	1	1	1	1
PXUG_V1_005239	tubulin beta-2C chain-like isoform 3	1	1	1	1	1	1		1	1	1	1	1		1		1	1	9	2	2	1	14	1	1	1	1	TRUE	TRUE	TRUE	TRUE	TRUE	TRUE	TRUE	TRUE	TRUE	TRUE	TRUE	TRUE	TRUE	TRUE	1	1	1	1	1	1	1	1
PXUG_V1_031572	histone H3, putative	1	1	1	1		1	1	1	1	1	1	1		1		1	1	9	2	2	1	14	1	1	1	1	TRUE	TRUE	TRUE	TRUE	TRUE	TRUE	TRUE	TRUE	TRUE	TRUE	TRUE	TRUE	TRUE	TRUE	1	1	1	1	1	1	1	1
PXUG_V1_031314	histone H3.3	1	1	1	1		1	1	1	1	1	1	1		1		1	1	9	2	2	1	14	1	1	1	1	TRUE	TRUE	TRUE	TRUE	TRUE	TRUE	TRUE	TRUE	TRUE	TRUE	TRUE	TRUE	TRUE	TRUE	1	1	1	1	1	1	1	1
PXUG_V1_000642	histone H3.3	1	1	1	1		1	1	1	1	1	1	1		1		1	1	9	2	2	1	14	1	1	1	1	TRUE	TRUE	TRUE	TRUE	TRUE	TRUE	TRUE	TRUE	TRUE	TRUE	TRUE	TRUE	TRUE	TRUE	1	1	1	1	1	1	1	1
PXUG_V1_000231	ribosomal protein S5	1	1	1	1	1	1	1	1		1	1	1	1	1			1	9	3	1	1	14	1	1	1	1	TRUE	TRUE	TRUE	TRUE	TRUE	TRUE	TRUE	TRUE	TRUE	TRUE	TRUE	TRUE	TRUE	TRUE	1	1	1	1	1	1	1	1
PXUG_V1_072348	unnamed protein product	1	1	1	1	1	1	1	1	1	1	1	1		1			1	10	2	1	1	14	1	1	1	1	TRUE	TRUE	TRUE	TRUE	TRUE	TRUE	TRUE	TRUE	TRUE	TRUE	TRUE	TRUE	TRUE	TRUE	1	1	1	1	1	1	1	1
PXUG_V1_010515	cytoplasmic actin	1	1	1	1	1			1	1	1	1	1	1	1	1		1	8	3	2	1	14	1	1	1	1	TRUE	TRUE	TRUE	TRUE	TRUE	TRUE	TRUE	TRUE	TRUE	TRUE	TRUE	TRUE	TRUE	TRUE	1	1	1	1	1	1	1	1
PXUG_V1_075275	actin	1	1	1	1	1			1	1	1	1	1	1	1	1		1	8	3	2	1	14	1	1	1	1	TRUE	TRUE	TRUE	TRUE	TRUE	TRUE	TRUE	TRUE	TRUE	TRUE	TRUE	TRUE	TRUE	TRUE	1	1	1	1	1	1	1	1
PXUG_V1_071966	actin	1	1	1	1	1			1	1	1	1	1	1	1	1		1	8	3	2	1	14	1	1	1	1	TRUE	TRUE	TRUE	TRUE	TRUE	TRUE	TRUE	TRUE	TRUE	TRUE	TRUE	TRUE	TRUE	TRUE	1	1	1	1	1	1	1	1
PXUG_V1_003215	elongation factor 1 alpha	1	1	1	1	1	1	1	1	1	1	1		1	1			1	10	2	1	1	14	1	1	1	1	TRUE	TRUE	TRUE	TRUE	TRUE	TRUE	TRUE	TRUE	TRUE	TRUE	TRUE	TRUE	TRUE	TRUE	1	1	1	1	1	1	1	1
PXUG_V1_007730	beta-tubulin	1	1	1	1	1	1		1		1	1		1	1	1	1	1	8	2	3	1	14	1	1	1	1	TRUE	TRUE	TRUE	TRUE	TRUE	TRUE	TRUE	TRUE	TRUE	TRUE	TRUE	TRUE	TRUE	TRUE	1	1	1	1	1	1	1	1
PXUG_V1_031962	heat shock cognate 70	1	1	1	1	1	1	1	1	1	1	1		1	1			1	10	2	1	1	14	1	1	1	1	TRUE	TRUE	TRUE	TRUE	TRUE	TRUE	TRUE	TRUE	TRUE	TRUE	TRUE	TRUE	TRUE	TRUE	1	1	1	1	1	1	1	1
PXUG_V1_022372	Drosophila melanogaster alphaTub84B	1	1		1	1	1	1	1	1	1		1		1		1	1	9	1	2	1	13	1	1	1	1	TRUE	TRUE	TRUE	TRUE	TRUE	TRUE	TRUE	TRUE	TRUE	TRUE	TRUE	TRUE	TRUE	TRUE	1	1	1	1	1	1	1	1
PXUG_V1_000874	vacuolar ATPase B subunit	1	1	1	1	1	1	1	1			1	1	1	1			1	8	3	1	1	13	1	1	1	1	TRUE	TRUE	TRUE	TRUE	TRUE	TRUE	TRUE	TRUE	TRUE	TRUE	TRUE	TRUE	TRUE	TRUE	1	1	1	1	1	1	1	1
PXUG_V1_005199	elongation factor 1 alpha	1	1	1	1	1	1	1	1	1	1	1			1			1	10	1	1	1	13	1	1	1	1	TRUE	TRUE	TRUE	TRUE	TRUE	TRUE	TRUE	TRUE	TRUE	TRUE	TRUE	TRUE	TRUE	TRUE	1	1	1	1	1	1	1	1
PXUG_V1_001155	protein phosphatase 1 catalytic subunit	1	1		1	1	1	1	1		1		1	1	1	1		1	8	2	2	1	13	1	1	1	1	TRUE	TRUE	TRUE	TRUE	TRUE	TRUE	TRUE	TRUE	TRUE	TRUE	TRUE	TRUE	TRUE	TRUE	1	1	1	1	1	1	1	1
PXUG_V1_001285	ribosomal protein S3	1	1	1		1	1	1	1		1	1	1	1	1			1	8	3	1	1	13	1	1	1	1	TRUE	TRUE	TRUE	TRUE	TRUE	TRUE	TRUE	TRUE	TRUE	TRUE	TRUE	TRUE	TRUE	TRUE	1	1	1	1	1	1	1	1
PXUG_V1_000392	ATP synthase	1		1	1	1	1	1	1		1	1	1	1	1			1	8	3	1	1	13	1	1	1	1	TRUE	TRUE	TRUE	TRUE	TRUE	TRUE	TRUE	TRUE	TRUE	TRUE	TRUE	TRUE	TRUE	TRUE	1	1	1	1	1	1	1	1
PXUG_V1_000179	ribosomal protein L3	1		1	1	1	1	1	1		1	1	1	1	1			1	8	3	1	1	13	1	1	1	1	TRUE	TRUE	TRUE	TRUE	TRUE	TRUE	TRUE	TRUE	TRUE	TRUE	TRUE	TRUE	TRUE	TRUE	1	1	1	1	1	1	1	1
PXUG_V1_002704	ryanodine receptor 44F-like	1	1	1	1			1	1		1	1	1	1	1		1	1	7	3	2	1	13	1	1	1	1	TRUE	TRUE	TRUE	TRUE	TRUE	TRUE	TRUE	TRUE	TRUE	TRUE	TRUE	TRUE	TRUE	TRUE	1	1	1	1	1	1	1	1
PXUG_V1_000139	ryanodine receptor 44F-like	1	1	1	1			1	1		1	1	1	1	1		1	1	7	3	2	1	13	1	1	1	1	TRUE	TRUE	TRUE	TRUE	TRUE	TRUE	TRUE	TRUE	TRUE	TRUE	TRUE	TRUE	TRUE	TRUE	1	1	1	1	1	1	1	1
PXUG_V1_000337	ryanodine receptor 44F-like	1	1	1	1			1	1		1	1	1	1	1		1	1	7	3	2	1	13	1	1	1	1	TRUE	TRUE	TRUE	TRUE	TRUE	TRUE	TRUE	TRUE	TRUE	TRUE	TRUE	TRUE	TRUE	TRUE	1	1	1	1	1	1	1	1
PXUG_V1_031946	heat shock cognate 70	1	1	1	1	1	1		1	1	1	1		1	1			1	9	2	1	1	13	1	1	1	1	TRUE	TRUE	TRUE	TRUE	TRUE	TRUE	TRUE	TRUE	TRUE	TRUE	TRUE	TRUE	TRUE	TRUE	1	1	1	1	1	1	1	1
PXUG_V1_026758	Tubulin alpha chain	1	1	1	1		1		1	1	1	1	1		1	1		1	8	2	2	1	13	1	1	1	1	TRUE	TRUE	TRUE	TRUE	TRUE	TRUE	TRUE	TRUE	TRUE	TRUE	TRUE	TRUE	TRUE	TRUE	1	1	1	1	1	1	1	1
PXUG_V1_000597	heat shock protein 70	1	1	1		1	1		1		1	1	1	1	1			1	7	3	1	1	12	1	1	1	1	TRUE	TRUE	TRUE	TRUE	TRUE	TRUE	TRUE	TRUE	TRUE	TRUE	TRUE	TRUE	TRUE	TRUE	1	1	1	1	1	1	1	1
PXUG_V1_000128	heat shock protein 90	1		1	1	1	1		1		1	1	1	1	1			1	7	3	1	1	12	1	1	1	1	TRUE	TRUE	TRUE	TRUE	TRUE	TRUE	TRUE	TRUE	TRUE	TRUE	TRUE	TRUE	TRUE	TRUE	1	1	1	1	1	1	1	1
PXUG_V1_000322	beta-tubulin	1	1	1	1	1	1		1		1	1	1		1			1	8	2	1	1	12	1	1	1	1	TRUE	TRUE	TRUE	TRUE	TRUE	TRUE	TRUE	TRUE	TRUE	TRUE	TRUE	TRUE	TRUE	TRUE	1	1	1	1	1	1	1	1
PXUG_V1_000116	heat shock cognate 70 protein	1	1	1	1	1	1	1	1			1	1		1			1	8	2	1	1	12	1	1	1	1	TRUE	TRUE	TRUE	TRUE	TRUE	TRUE	TRUE	TRUE	TRUE	TRUE	TRUE	TRUE	TRUE	TRUE	1	1	1	1	1	1	1	1
PXUG_V1_000032	poly A binding protein	1	1	1	1	1	1	1	1			1	1		1			1	8	2	1	1	12	1	1	1	1	TRUE	TRUE	TRUE	TRUE	TRUE	TRUE	TRUE	TRUE	TRUE	TRUE	TRUE	TRUE	TRUE	TRUE	1	1	1	1	1	1	1	1
PXUG_V1_075458	tubulin beta-2C chain-like isoform 5	1	1	1	1	1	1		1		1	1	1		1			1	8	2	1	1	12	1	1	1	1	TRUE	TRUE	TRUE	TRUE	TRUE	TRUE	TRUE	TRUE	TRUE	TRUE	TRUE	TRUE	TRUE	TRUE	1	1	1	1	1	1	1	1
PXUG_V1_001394	ribosomal protein L10A	1		1	1		1	1	1		1	1	1	1	1			1	7	3	1	1	12	1	1	1	1	TRUE	TRUE	TRUE	TRUE	TRUE	TRUE	TRUE	TRUE	TRUE	TRUE	TRUE	TRUE	TRUE	TRUE	1	1	1	1	1	1	1	1
PXUG_V1_000009	translation elongation factor 2 isoform 2	1	1	1	1		1	1	1		1	1		1	1			1	8	2	1	1	12	1	1	1	1	TRUE	TRUE	TRUE	TRUE	TRUE	TRUE	TRUE	TRUE	TRUE	TRUE	TRUE	TRUE	TRUE	TRUE	1	1	1	1	1	1	1	1
PXUG_V1_000201	putative ATP synthase beta subunit	1	1	1	1	1	1		1	1		1	1		1			1	8	2	1	1	12	1	1	1	1	TRUE	TRUE	TRUE	TRUE	TRUE	TRUE	TRUE	TRUE	TRUE	TRUE	TRUE	TRUE	TRUE	TRUE	1	1	1	1	1	1	1	1
PXUG_V1_000114	alpha-tubulin	1	1	1	1	1			1	1		1	1		1		1	1	7	2	2	1	12	1	1	1	1	TRUE	TRUE	TRUE	TRUE	TRUE	TRUE	TRUE	TRUE	TRUE	TRUE	TRUE	TRUE	TRUE	TRUE	1	1	1	1	1	1	1	1
PXUG_V1_000251	ADP-ribosylation factor	1	1	1	1	1	1		1		1	1	1		1			1	8	2	1	1	12	1	1	1	1	TRUE	TRUE	TRUE	TRUE	TRUE	TRUE	TRUE	TRUE	TRUE	TRUE	TRUE	TRUE	TRUE	TRUE	1	1	1	1	1	1	1	1
PXUG_V1_031876	ADP-ribosylation factor	1	1	1	1	1	1		1		1	1	1		1			1	8	2	1	1	12	1	1	1	1	TRUE	TRUE	TRUE	TRUE	TRUE	TRUE	TRUE	TRUE	TRUE	TRUE	TRUE	TRUE	TRUE	TRUE	1	1	1	1	1	1	1	1
PXUG_V1_031957	alpha-tubulin	1	1	1	1	1			1	1		1	1		1		1	1	7	2	2	1	12	1	1	1	1	TRUE	TRUE	TRUE	TRUE	TRUE	TRUE	TRUE	TRUE	TRUE	TRUE	TRUE	TRUE	TRUE	TRUE	1	1	1	1	1	1	1	1
PXUG_V1_000637	serine/threonine-protein phosphatase PP1-beta catalytic subunit-like isoform 1	1	1		1	1	1	1	1		1		1		1	1		1	8	1	2	1	12	1	1	1	1	TRUE	TRUE	TRUE	TRUE	TRUE	TRUE	TRUE	TRUE	TRUE	TRUE	TRUE	TRUE	TRUE	TRUE	1	1	1	1	1	1	1	1
PXUG_V1_002341	sarco(endo)plasmic reticulum-type calcium ATPase	1		1		1	1	1	1	1	1	1		1	1			1	8	2	1	1	12	1	1	1	1	TRUE	TRUE	TRUE	TRUE	TRUE	TRUE	TRUE	TRUE	TRUE	TRUE	TRUE	TRUE	TRUE	TRUE	1	1	1	1	1	1	1	1
PXUG_V1_000381	GTP-binding nuclear protein ran	1	1	1	1	1	1	1	1	1		1			1			1	9	1	1	1	12	1	1	1	1	TRUE	TRUE	TRUE	TRUE	TRUE	TRUE	TRUE	TRUE	TRUE	TRUE	TRUE	TRUE	TRUE	TRUE	1	1	1	1	1	1	1	1
PXUG_V1_001323	40S ribosomal protein S13	1	1	1	1	1	1	1				1		1	1			1	7	2	1	1	11	1	1	1	1	TRUE	TRUE	TRUE	TRUE	TRUE	TRUE	TRUE	TRUE	TRUE	TRUE	TRUE	TRUE	TRUE	TRUE	1	1	1	1	1	1	1	1
PXUG_V1_000587	beta-tubulin	1	1	1	1	1	1		1			1	1		1			1	7	2	1	1	11	1	1	1	1	TRUE	TRUE	TRUE	TRUE	TRUE	TRUE	TRUE	TRUE	TRUE	TRUE	TRUE	TRUE	TRUE	TRUE	1	1	1	1	1	1	1	1
PXUG_V1_002246	ribosomal protein S9	1	1	1	1	1	1		1		1	1			1			1	8	1	1	1	11	1	1	1	1	TRUE	TRUE	TRUE	TRUE	TRUE	TRUE	TRUE	TRUE	TRUE	TRUE	TRUE	TRUE	TRUE	TRUE	1	1	1	1	1	1	1	1
PXUG_V1_003052	tubulin beta-2A chain-like	1	1	1		1	1		1		1	1	1		1			1	7	2	1	1	11	1	1	1	1	TRUE	TRUE	TRUE	TRUE	TRUE	TRUE	TRUE	TRUE	TRUE	TRUE	TRUE	TRUE	TRUE	TRUE	1	1	1	1	1	1	1	1
PXUG_V1_078360	tubulin, beta, 2, partial	1	1	1		1			1		1	1	1		1	1		1	6	2	2	1	11	1	1	1	1	TRUE	TRUE	TRUE	TRUE	TRUE	TRUE	TRUE	TRUE	TRUE	TRUE	TRUE	TRUE	TRUE	TRUE	1	1	1	1	1	1	1	1
PXUG_V1_000580	ribosomal protein L23	1	1	1	1		1	1	1		1	1			1			1	8	1	1	1	11	1	1	1	1	TRUE	TRUE	TRUE	TRUE	TRUE	TRUE	TRUE	TRUE	TRUE	TRUE	TRUE	TRUE	TRUE	TRUE	1	1	1	1	1	1	1	1
PXUG_V1_002878	GG12390	1	1		1	1	1	1	1				1		1			1	7	1	1	1	10	1	1	1	1	TRUE	TRUE	TRUE	TRUE	TRUE	TRUE	TRUE	TRUE	TRUE	TRUE	TRUE	TRUE	TRUE	TRUE	1	1	1	1	1	1	1	1
PXUG_V1_000375	AT15141p	1	1	1	1	1			1			1	1		1			1	6	2	1	1	10	1	1	1	1	TRUE	TRUE	TRUE	TRUE	TRUE	TRUE	TRUE	TRUE	TRUE	TRUE	TRUE	TRUE	TRUE	TRUE	1	1	1	1	1	1	1	1
PXUG_V1_073171	AT15141p	1	1	1	1	1			1			1	1		1			1	6	2	1	1	10	1	1	1	1	TRUE	TRUE	TRUE	TRUE	TRUE	TRUE	TRUE	TRUE	TRUE	TRUE	TRUE	TRUE	TRUE	TRUE	1	1	1	1	1	1	1	1
PXUG_V1_000554	ribosomal protein S15A	1	1	1	1				1	1	1	1			1			1	7	1	1	1	10	1	1	1	1	TRUE	TRUE	TRUE	TRUE	TRUE	TRUE	TRUE	TRUE	TRUE	TRUE	TRUE	TRUE	TRUE	TRUE	1	1	1	1	1	1	1	1
PXUG_V1_001255	gamma-aminobutyric acid receptor isoform 3b		1	1	1	1	1					1	1	1		1		1	5	3	1	1	10	1	1	1	1	TRUE	TRUE	TRUE	TRUE	TRUE	TRUE	TRUE	TRUE	TRUE	TRUE	TRUE	TRUE	TRUE	TRUE	1	1	1	1	1	1	1	1
PXUG_V1_005035	gamma-aminobutyric acid receptor isoform 3b		1	1	1	1	1					1	1	1		1		1	5	3	1	1	10	1	1	1	1	TRUE	TRUE	TRUE	TRUE	TRUE	TRUE	TRUE	TRUE	TRUE	TRUE	TRUE	TRUE	TRUE	TRUE	1	1	1	1	1	1	1	1
PXUG_V1_041889	GF15250	1	1	1	1							1	1		1	1	1	1	4	2	3	1	10	1	1	1	1	TRUE	TRUE	TRUE	TRUE	TRUE	TRUE	TRUE	TRUE	TRUE	TRUE	TRUE	TRUE	TRUE	TRUE	1	1	1	1	1	1	1	1
PXUG_V1_026951	hypothetical protein BRAFLDRAFT_86837	1	1		1	1	1		1				1		1			1	6	1	1	1	9	1	1	1	1	TRUE	TRUE	TRUE	TRUE	TRUE	TRUE	TRUE	TRUE	TRUE	TRUE	TRUE	TRUE	TRUE	TRUE	1	1	1	1	1	1	1	1
PXUG_V1_031347	hypothetical protein BRAFLDRAFT_86837	1	1		1	1	1		1				1		1			1	6	1	1	1	9	1	1	1	1	TRUE	TRUE	TRUE	TRUE	TRUE	TRUE	TRUE	TRUE	TRUE	TRUE	TRUE	TRUE	TRUE	TRUE	1	1	1	1	1	1	1	1
PXUG_V1_000115	alpha-tubulin	1			1	1			1	1			1		1		1	1	5	1	2	1	9	1	1	1	1	TRUE	TRUE	TRUE	TRUE	TRUE	TRUE	TRUE	TRUE	TRUE	TRUE	TRUE	TRUE	TRUE	TRUE	1	1	1	1	1	1	1	1
PXUG_V1_000245	ADP/ATP translocase		1	1	1			1	1		1	1			1			1	6	1	1	1	9	1	1	1	1	TRUE	TRUE	TRUE	TRUE	TRUE	TRUE	TRUE	TRUE	TRUE	TRUE	TRUE	TRUE	TRUE	TRUE	1	1	1	1	1	1	1	1
PXUG_V1_009526	AGAP005160-PA		1	1		1	1		1	1		1			1			1	6	1	1	1	9	1	1	1	1	TRUE	TRUE	TRUE	TRUE	TRUE	TRUE	TRUE	TRUE	TRUE	TRUE	TRUE	TRUE	TRUE	TRUE	1	1	1	1	1	1	1	1
PXUG_V1_000129	V-ATPase subunit A	1				1	1		1		1		1		1			1	5	1	1	1	8	1	1	1	1	TRUE	TRUE	TRUE	TRUE	TRUE	TRUE	TRUE	TRUE	TRUE	TRUE	TRUE	TRUE	TRUE	TRUE	1	1	1	1	1	1	1	1
PXUG_V1_020299	beta tubulin	1	1		1	1			1					1			1	1	5	1	1	1	8	1	1	1	1	TRUE	TRUE	TRUE	TRUE	TRUE	TRUE	TRUE	TRUE	TRUE	TRUE	TRUE	TRUE	TRUE	TRUE	1	1	1	1	1	1	1	1
PXUG_V1_001346	Rpt1 CG1341-PA	1			1	1			1		1		1		1			1	5	1	1	1	8	1	1	1	1	TRUE	TRUE	TRUE	TRUE	TRUE	TRUE	TRUE	TRUE	TRUE	TRUE	TRUE	TRUE	TRUE	TRUE	1	1	1	1	1	1	1	1
PXUG_V1_000077	eukaryotic initiation factor 4A	1	1		1				1				1	1	1			1	4	2	1	1	8	1	1	1	1	TRUE	TRUE	TRUE	TRUE	TRUE	TRUE	TRUE	TRUE	TRUE	TRUE	TRUE	TRUE	TRUE	TRUE	1	1	1	1	1	1	1	1
PXUG_V1_001138	RAS-related protein, putative	1	1			1			1				1		1			1	4	1	1	1	7	1	1	1	1	TRUE	TRUE	TRUE	TRUE	TRUE	TRUE	TRUE	TRUE	TRUE	TRUE	TRUE	TRUE	TRUE	TRUE	1	1	1	1	1	1	1	1
PXUG_V1_005749	eukaryotic initiation factor 4A	1	1		1				1				1		1			1	4	1	1	1	7	1	1	1	1	TRUE	TRUE	TRUE	TRUE	TRUE	TRUE	TRUE	TRUE	TRUE	TRUE	TRUE	TRUE	TRUE	TRUE	1	1	1	1	1	1	1	1
PXUG_V1_002912	rad25/xp-b DNA repair helicase	1				1	1		1				1				1	1	4	1	1	1	7	1	1	1	1	TRUE	TRUE	TRUE	TRUE	TRUE	TRUE	TRUE	TRUE	TRUE	TRUE	TRUE	TRUE	TRUE	TRUE	1	1	1	1	1	1	1	1
PXUG_V1_012858	Ca2 /calmodulin-dependent protein kinase II	1	1			1			1					1	1			1	4	1	1	1	7	1	1	1	1	TRUE	TRUE	TRUE	TRUE	TRUE	TRUE	TRUE	TRUE	TRUE	TRUE	TRUE	TRUE	TRUE	TRUE	1	1	1	1	1	1	1	1
PXUG_V1_012252	ribonucleoside-diphosphate reductase large chain	1	1						1	1				1			1	1	4	1	1	1	7	1	1	1	1	TRUE	TRUE	TRUE	TRUE	TRUE	TRUE	TRUE	TRUE	TRUE	TRUE	TRUE	TRUE	TRUE	TRUE	1	1	1	1	1	1	1	1
PXUG_V1_017050	sister of odd and bowl	1	1	1								1		1		1		1	3	2	1	1	7	1	1	1	1	TRUE	TRUE	TRUE	TRUE	TRUE	TRUE	TRUE	TRUE	TRUE	TRUE	TRUE	TRUE	TRUE	TRUE	1	1	1	1	1	1	1	1
PXUG_V1_000174	arginine kinase-like protein			1					1			1		1	1			1	2	2	1	1	6	1	1	1	1	TRUE	TRUE	TRUE	TRUE	TRUE	TRUE	TRUE	TRUE	TRUE	TRUE	TRUE	TRUE	TRUE	TRUE	1	1	1	1	1	1	1	1
PXUG_V1_020450	glutamate-gated chloride channel			1					1			1		1	1			1	2	2	1	1	6	1	1	1	1	TRUE	TRUE	TRUE	TRUE	TRUE	TRUE	TRUE	TRUE	TRUE	TRUE	TRUE	TRUE	TRUE	TRUE	1	1	1	1	1	1	1	1
PXUG_V1_000930	actin			1					1			1			1			1	2	1	1	1	5	1	1	1	1	TRUE	TRUE	TRUE	TRUE	TRUE	TRUE	TRUE	TRUE	TRUE	TRUE	TRUE	TRUE	TRUE	TRUE	1	1	1	1	1	1	1	1
PXUG_V1_000863	autophagy related protein Atg8								1				1		1			1	1	1	1	1	4	1	1	1	1	TRUE	TRUE	TRUE	TRUE	TRUE	TRUE	TRUE	TRUE	TRUE	TRUE	TRUE	TRUE	TRUE	TRUE	1	1	1	1	1	1	1	1
PXUG_V1_000470	receptor for activated protein kinase C homolog	1	1	1	1	1	1		1			1	1		1			1	7	2	1	1	11	1	1	1	1	TRUE	TRUE	TRUE	TRUE	TRUE	TRUE	TRUE	TRUE	TRUE	TRUE	TRUE	TRUE	TRUE	TRUE	1	0	1	1	1	1	1	1
PXUG_V1_011551	26S protease regulatory subunit 6B	1	1	1	1		1		1	1		1	1		1			1	7	2	1	1	11	1	1	1	1	TRUE	TRUE	TRUE	TRUE	TRUE	TRUE	TRUE	TRUE	TRUE	TRUE	TRUE	TRUE	TRUE	TRUE	1	0	1	1	1	1	1	1
PXUG_V1_003609	beta-tubulin	1	1	1	1	1	1		1			1			1			1	7	1	1	1	10	1	1	1	1	TRUE	TRUE	TRUE	TRUE	TRUE	TRUE	TRUE	TRUE	TRUE	TRUE	TRUE	TRUE	TRUE	TRUE	1	0	1	1	1	1	1	1
PXUG_V1_005277	chitin synthase 1			1		1	1		1			1	1	1	1	1		1	4	3	2	1	10	1	1	1	1	TRUE	TRUE	TRUE	TRUE	TRUE	TRUE	TRUE	TRUE	TRUE	TRUE	TRUE	TRUE	TRUE	TRUE	1	0	1	1	1	1	1	1
PXUG_V1_001745	AP-2 complex subunit alpha	1	1				1	1	1				1	1	1			1	5	2	1	1	9	1	1	1	1	TRUE	TRUE	TRUE	TRUE	TRUE	TRUE	TRUE	TRUE	TRUE	TRUE	TRUE	TRUE	TRUE	TRUE	1	0	1	1	1	1	1	1
PXUG_V1_029958	chitin synthase 1			1		1	1		1			1	1		1	1		1	4	2	2	1	9	1	1	1	1	TRUE	TRUE	TRUE	TRUE	TRUE	TRUE	TRUE	TRUE	TRUE	TRUE	TRUE	TRUE	TRUE	TRUE	1	0	1	1	1	1	1	1
PXUG_V1_000110	ADP/ATP translocase		1	1	1			1	1		1	1			1			1	6	1	1	1	9	1	1	1	1	TRUE	TRUE	TRUE	TRUE	TRUE	TRUE	TRUE	TRUE	TRUE	TRUE	TRUE	TRUE	TRUE	TRUE	1	0	1	1	1	1	1	1
PXUG_V1_000155	transitional endoplasmic reticulum ATPase TER94	1	1		1		1		1				1		1			1	5	1	1	1	8	1	1	1	1	TRUE	TRUE	TRUE	TRUE	TRUE	TRUE	TRUE	TRUE	TRUE	TRUE	TRUE	TRUE	TRUE	TRUE	1	0	1	1	1	1	1	1
PXUG_V1_004256	ribosomal protein L8	1						1	1		1			1	1		1	1	4	1	2	1	8	1	1	1	1	TRUE	TRUE	TRUE	TRUE	TRUE	TRUE	TRUE	TRUE	TRUE	TRUE	TRUE	TRUE	TRUE	TRUE	1	0	1	1	1	1	1	1
PXUG_V1_000145	eukaryotic initiation factor 4A	1	1		1				1				1	1	1			1	4	2	1	1	8	1	1	1	1	TRUE	TRUE	TRUE	TRUE	TRUE	TRUE	TRUE	TRUE	TRUE	TRUE	TRUE	TRUE	TRUE	TRUE	1	0	1	1	1	1	1	1
PXUG_V1_000130	V-ATPase subunit A	1				1			1		1		1		1			1	4	1	1	1	7	1	1	1	1	TRUE	TRUE	TRUE	TRUE	TRUE	TRUE	TRUE	TRUE	TRUE	TRUE	TRUE	TRUE	TRUE	TRUE	1	0	1	1	1	1	1	1
PXUG_V1_006783	paramyosin		1	1			1		1			1			1			1	4	1	1	1	7	1	1	1	1	TRUE	TRUE	TRUE	TRUE	TRUE	TRUE	TRUE	TRUE	TRUE	TRUE	TRUE	TRUE	TRUE	TRUE	1	0	1	1	1	1	1	1
PXUG_V1_015971	calbindin-32			1						1	1	1		1	1			1	3	2	1	1	7	1	1	1	1	TRUE	TRUE	TRUE	TRUE	TRUE	TRUE	TRUE	TRUE	TRUE	TRUE	TRUE	TRUE	TRUE	TRUE	1	0	1	1	1	1	1	1
PXUG_V1_010743	brother of odd with entrails limited	1	1	1								1		1		1		1	3	2	1	1	7	1	1	1	1	TRUE	TRUE	TRUE	TRUE	TRUE	TRUE	TRUE	TRUE	TRUE	TRUE	TRUE	TRUE	TRUE	TRUE	1	0	1	1	1	1	1	1
PXUG_V1_001579	Rab7	1				1			1				1		1			1	3	1	1	1	6	1	1	1	1	TRUE	TRUE	TRUE	TRUE	TRUE	TRUE	TRUE	TRUE	TRUE	TRUE	TRUE	TRUE	TRUE	TRUE	1	0	1	1	1	1	1	1
PXUG_V1_052751	AGAP002815-PA	1		1		1						1			1			1	3	1	1	1	6	1	1	1	1	TRUE	TRUE	TRUE	TRUE	TRUE	TRUE	TRUE	TRUE	TRUE	TRUE	TRUE	TRUE	TRUE	TRUE	1	0	1	1	1	1	1	1
PXUG_V1_020663	protein phosphatase pp2a regulatory subunit b					1			1	1				1			1	1	3	1	1	1	6	1	1	1	1	TRUE	TRUE	TRUE	TRUE	TRUE	TRUE	TRUE	TRUE	TRUE	TRUE	TRUE	TRUE	TRUE	TRUE	1	0	1	1	1	1	1	1
PXUG_V1_001736	troponin I transcript variant C	1			1				1					1	1			1	3	1	1	1	6	1	1	1	1	TRUE	TRUE	TRUE	TRUE	TRUE	TRUE	TRUE	TRUE	TRUE	TRUE	TRUE	TRUE	TRUE	TRUE	1	0	1	1	1	1	1	1
PXUG_V1_028963	hypothetical protein AaeL_AAEL006122			1		1		1				1			1			1	3	1	1	1	6	1	1	1	1	TRUE	TRUE	TRUE	TRUE	TRUE	TRUE	TRUE	TRUE	TRUE	TRUE	TRUE	TRUE	TRUE	TRUE	1	0	1	1	1	1	1	1
PXUG_V1_004159	Ribosomal protein L37A	1	1						1				1		1			1	3	1	1	1	6	1	1	1	1	TRUE	TRUE	TRUE	TRUE	TRUE	TRUE	TRUE	TRUE	TRUE	TRUE	TRUE	TRUE	TRUE	TRUE	1	0	1	1	1	1	1	1
PXUG_V1_000550	ribosomal protein S16		1	1					1			1			1			1	3	1	1	1	6	1	1	1	1	TRUE	TRUE	TRUE	TRUE	TRUE	TRUE	TRUE	TRUE	TRUE	TRUE	TRUE	TRUE	TRUE	TRUE	1	0	1	1	1	1	1	1
PXUG_V1_002571	GA15568								1	1				1	1			1	2	1	1	1	5	1	1	1	1	TRUE	TRUE	TRUE	TRUE	TRUE	TRUE	TRUE	TRUE	TRUE	TRUE	TRUE	TRUE	TRUE	TRUE	1	0	1	1	1	1	1	1
PXUG_V1_034286	igf2 mRNA binding protein, putative	1									1			1	1			1	2	1	1	1	5	1	1	1	1	TRUE	TRUE	TRUE	TRUE	TRUE	TRUE	TRUE	TRUE	TRUE	TRUE	TRUE	TRUE	TRUE	TRUE	1	0	1	1	1	1	1	1
PXUG_V1_003097	40S ribosomal protein S23	1	1		1		1	1	1	1	1				1			1	8	0	1	1	10	1	0	1	1	FALSE	TRUE	TRUE	FALSE	FALSE	TRUE	TRUE	FALSE	FALSE	TRUE	TRUE	FALSE	TRUE	TRUE	0	1	1	0	0	1	1	0
PXUG_V1_004355	spermatogenesis associated factor	1	1		1		1	1	1	1	1				1			1	8	0	1	1	10	1	0	1	1	FALSE	FALSE	TRUE	FALSE	FALSE	TRUE	TRUE	FALSE	FALSE	TRUE	TRUE	FALSE	TRUE	TRUE	0	1	1	0	0	1	1	0
PXUG_V1_032209	beta-tubulin	1	1		1		1		1		1				1			1	6	0	1	1	8	1	0	1	1	FALSE	FALSE	TRUE	FALSE	FALSE	TRUE	TRUE	FALSE	FALSE	TRUE	TRUE	FALSE	TRUE	TRUE	0	1	1	0	0	1	1	0
PXUG_V1_028624	40S ribosomal protein S23	1			1		1	1	1						1			1	5	0	1	1	7	1	0	1	1	FALSE	FALSE	TRUE	FALSE	FALSE	TRUE	TRUE	FALSE	FALSE	TRUE	TRUE	FALSE	TRUE	TRUE	0	1	1	0	0	1	1	0
PXUG_V1_003295	GM18941	1	1			1			1						1		1	1	4	0	2	1	7	1	0	1	1	FALSE	FALSE	TRUE	FALSE	FALSE	TRUE	TRUE	FALSE	FALSE	TRUE	TRUE	FALSE	TRUE	TRUE	0	1	1	0	0	1	1	0
PXUG_V1_023314	sarco/endoplasmic reticulum calcium ATPase	1					1	1	1		1				1			1	5	0	1	1	7	1	0	1	1	FALSE	FALSE	TRUE	FALSE	FALSE	TRUE	TRUE	FALSE	FALSE	TRUE	TRUE	FALSE	TRUE	TRUE	0	1	1	0	0	1	1	0
PXUG_V1_001048	LD14917p					1	1	1	1						1			1	4	0	1	1	6	1	0	1	1	FALSE	FALSE	TRUE	FALSE	FALSE	TRUE	TRUE	FALSE	FALSE	TRUE	TRUE	FALSE	TRUE	TRUE	0	1	1	0	0	1	1	0
PXUG_V1_075718	beta-tubulin	1			1	1			1						1			1	4	0	1	1	6	1	0	1	1	FALSE	FALSE	TRUE	FALSE	FALSE	TRUE	TRUE	FALSE	FALSE	TRUE	TRUE	FALSE	TRUE	TRUE	0	1	1	0	0	1	1	0
PXUG_V1_015280	Ribosomal protein L37A	1	1					1	1						1			1	4	0	1	1	6	1	0	1	1	FALSE	FALSE	TRUE	FALSE	FALSE	TRUE	TRUE	FALSE	FALSE	TRUE	TRUE	FALSE	TRUE	TRUE	0	1	1	0	0	1	1	0
PXUG_V1_008946	transportin-1-like					1			1						1		1	1	2	0	2	1	5	1	0	1	1	FALSE	FALSE	TRUE	FALSE	FALSE	TRUE	TRUE	FALSE	FALSE	TRUE	TRUE	FALSE	TRUE	TRUE	0	1	1	0	0	1	1	0
PXUG_V1_015809	GABA neurotransmitter transporter					1			1						1			1	2	0	1	1	4	1	0	1	1	FALSE	FALSE	TRUE	FALSE	FALSE	TRUE	TRUE	FALSE	FALSE	TRUE	TRUE	FALSE	TRUE	TRUE	0	1	1	0	0	1	1	0
PXUG_V1_007227	hypothetical protein TcasGA2_TC014767	1							1						1			1	2	0	1	1	4	1	0	1	1	FALSE	FALSE	TRUE	FALSE	FALSE	TRUE	TRUE	FALSE	FALSE	TRUE	TRUE	FALSE	TRUE	TRUE	0	1	1	0	0	1	1	0
PXUG_V1_003508	AGAP002176-PA	1							1								1	1	2	0	1	1	4	1	0	1	1	FALSE	FALSE	TRUE	FALSE	FALSE	TRUE	TRUE	FALSE	FALSE	TRUE	TRUE	FALSE	TRUE	TRUE	0	1	1	0	0	1	1	0
PXUG_V1_075336	synaptotagmin I						1		1						1			1	2	0	1	1	4	1	0	1	1	FALSE	FALSE	TRUE	FALSE	FALSE	TRUE	TRUE	FALSE	FALSE	TRUE	TRUE	FALSE	TRUE	TRUE	0	1	1	0	0	1	1	0
PXUG_V1_008942	AGAP005020-PA isoform 2	1						1							1			1	2	0	1	1	4	1	0	1	1	FALSE	FALSE	TRUE	FALSE	FALSE	TRUE	TRUE	FALSE	FALSE	TRUE	TRUE	FALSE	TRUE	TRUE	0	1	1	0	0	1	1	0
PXUG_V1_058368	nicotinic acetylcholine receptor alpha-2 subunit								1						1			1	1	0	1	1	3	1	0	1	1	FALSE	FALSE	TRUE	FALSE	FALSE	TRUE	TRUE	FALSE	FALSE	TRUE	TRUE	FALSE	TRUE	TRUE	0	1	1	0	0	1	1	0
PXUG_V1_028519	hypothetical protein SINV_09217	1													1			1	1	0	1	1	3	1	0	1	1	FALSE	FALSE	TRUE	FALSE	FALSE	TRUE	TRUE	FALSE	FALSE	TRUE	TRUE	FALSE	TRUE	TRUE	0	1	1	0	0	1	1	0
PXUG_V1_001021	ribosomal protein L11	1	1	1	1	1	1	1	1	1	1	1	1		1		1		10	2	2	0	14	1	1	1	0	FALSE	FALSE	FALSE	FALSE	TRUE	TRUE	FALSE	TRUE	FALSE	FALSE	TRUE	TRUE	TRUE	FALSE	0	1	0	0	1	1	0	1
PXUG_V1_012468	calcium-activated potassium channel alpha subunit	1	1	1	1		1	1	1	1		1	1		1		1		8	2	2	0	12	1	1	1	0	FALSE	TRUE	FALSE	FALSE	TRUE	TRUE	FALSE	TRUE	FALSE	FALSE	TRUE	TRUE	TRUE	FALSE	0	1	0	0	1	1	0	1
PXUG_V1_072349	ubiquitin	1	1	1	1	1	1	1	1			1	1					1	8	2	0	1	11	1	1	0	1	FALSE	TRUE	FALSE	FALSE	TRUE	FALSE	TRUE	FALSE	TRUE	FALSE	TRUE	TRUE	FALSE	TRUE	0	1	0	0	1	0	1	0
PXUG_V1_000841	transport protein Sec61 alpha subunit	1	1	1	1	1	1		1	1		1	1					1	8	2	0	1	11	1	1	0	1	FALSE	FALSE	FALSE	FALSE	TRUE	FALSE	TRUE	FALSE	TRUE	FALSE	TRUE	TRUE	FALSE	TRUE	0	1	0	0	1	0	1	0
PXUG_V1_026257	calcium-activated potassium channel alpha subunit	1	1	1	1		1	1		1		1	1		1		1		7	2	2	0	11	1	1	1	0	FALSE	FALSE	FALSE	FALSE	TRUE	TRUE	FALSE	TRUE	FALSE	FALSE	TRUE	TRUE	TRUE	FALSE	0	1	0	0	1	1	0	1
PXUG_V1_010813	calcium-activated potassium channel alpha subunit	1	1	1	1		1	1		1		1	1		1		1		7	2	2	0	11	1	1	1	0	FALSE	TRUE	FALSE	FALSE	TRUE	TRUE	FALSE	TRUE	FALSE	FALSE	TRUE	TRUE	TRUE	FALSE	0	1	0	0	1	1	0	1
PXUG_V1_000294	60S acidic ribosomal protein P0	1	1	1	1			1	1		1	1	1	1	1				7	3	1	0	11	1	1	1	0	FALSE	TRUE	FALSE	FALSE	TRUE	TRUE	FALSE	TRUE	FALSE	FALSE	TRUE	TRUE	TRUE	FALSE	0	1	0	0	1	1	0	1
PXUG_V1_001294	ribosomal protein S2	1		1	1	1	1		1		1	1	1		1				7	2	1	0	10	1	1	1	0	FALSE	TRUE	FALSE	FALSE	TRUE	TRUE	FALSE	TRUE	FALSE	FALSE	TRUE	TRUE	TRUE	FALSE	0	1	0	0	1	1	0	1
PXUG_V1_005208	ATP synthase	1	1	1	1		1		1	1		1	1					1	7	2	0	1	10	1	1	0	1	FALSE	TRUE	FALSE	FALSE	TRUE	FALSE	TRUE	FALSE	TRUE	FALSE	TRUE	TRUE	FALSE	TRUE	0	1	0	0	1	0	1	0
PXUG_V1_012629	Neural-cadherin precursor (Cadherin-N protein) (DN-cadherin)	1	1	1		1	1		1		1	1			1	1			7	1	2	0	10	1	1	1	0	FALSE	FALSE	FALSE	FALSE	TRUE	TRUE	FALSE	TRUE	FALSE	FALSE	TRUE	TRUE	TRUE	FALSE	0	1	0	0	1	1	0	1
PXUG_V1_025106	hypothetical protein TcasGA2_TC000254	1	1	1	1	1			1		1	1			1		1		7	1	2	0	10	1	1	1	0	FALSE	TRUE	FALSE	FALSE	TRUE	TRUE	FALSE	TRUE	FALSE	FALSE	TRUE	TRUE	TRUE	FALSE	0	1	0	0	1	1	0	1
PXUG_V1_030945	calmodulin	1	1	1	1	1			1			1	1					1	6	2	0	1	9	1	1	0	1	FALSE	TRUE	FALSE	FALSE	TRUE	FALSE	TRUE	FALSE	TRUE	FALSE	TRUE	TRUE	FALSE	TRUE	0	1	0	0	1	0	1	0
PXUG_V1_000964	ribosomal protein S14	1	1	1	1			1	1		1	1			1				7	1	1	0	9	1	1	1	0	FALSE	FALSE	FALSE	FALSE	TRUE	TRUE	FALSE	TRUE	FALSE	FALSE	TRUE	TRUE	TRUE	FALSE	0	1	0	0	1	1	0	1
PXUG_V1_001969	ATP-dependent RNA helicase	1		1	1	1	1		1		1	1						1	7	1	0	1	9	1	1	0	1	FALSE	TRUE	FALSE	FALSE	TRUE	FALSE	TRUE	FALSE	TRUE	FALSE	TRUE	TRUE	FALSE	TRUE	0	1	0	0	1	0	1	0
PXUG_V1_005862	translation initiation factor 2 gamma subunit	1	1	1		1	1	1	1			1						1	7	1	0	1	9	1	1	0	1	FALSE	FALSE	FALSE	FALSE	TRUE	FALSE	TRUE	FALSE	TRUE	FALSE	TRUE	TRUE	FALSE	TRUE	0	1	0	0	1	0	1	0
PXUG_V1_028697	hypothetical protein LOC100122885	1	1	1		1			1		1	1	1				1		6	2	1	0	9	1	1	1	0	FALSE	FALSE	FALSE	FALSE	TRUE	TRUE	FALSE	TRUE	FALSE	FALSE	TRUE	TRUE	TRUE	FALSE	0	1	0	0	1	1	0	1
PXUG_V1_002122	26S protease regulatory subunit 8	1	1	1	1				1	1	1	1						1	7	1	0	1	9	1	1	0	1	FALSE	TRUE	FALSE	FALSE	TRUE	FALSE	TRUE	FALSE	TRUE	FALSE	TRUE	TRUE	FALSE	TRUE	0	1	0	0	1	0	1	0
PXUG_V1_000203	14-3-3 epsilon	1	1		1		1	1	1					1	1				6	1	1	0	8	1	1	1	0	FALSE	FALSE	FALSE	FALSE	TRUE	TRUE	FALSE	TRUE	FALSE	FALSE	TRUE	TRUE	TRUE	FALSE	0	1	0	0	1	1	0	1
PXUG_V1_001191	hypothetical protein SINV_14598	1			1		1		1	1	1		1					1	6	1	0	1	8	1	1	0	1	FALSE	TRUE	FALSE	FALSE	TRUE	FALSE	TRUE	FALSE	TRUE	FALSE	TRUE	TRUE	FALSE	TRUE	0	1	0	0	1	0	1	0
PXUG_V1_000688	AGAP010429-PA	1		1		1	1	1	1			1						1	6	1	0	1	8	1	1	0	1	FALSE	FALSE	FALSE	FALSE	TRUE	FALSE	TRUE	FALSE	TRUE	FALSE	TRUE	TRUE	FALSE	TRUE	0	1	0	0	1	0	1	0
PXUG_V1_002120	RNA polymerase II second largest subunit	1				1	1		1	1					1		1	1	5	0	2	1	8	1	0	1	1	FALSE	FALSE	TRUE	FALSE	FALSE	TRUE	TRUE	FALSE	FALSE	TRUE	TRUE	FALSE	TRUE	TRUE	0	0	1	0	0	1	1	0
PXUG_V1_044172	GI14058	1	1	1		1			1			1			1		1		5	1	2	0	8	1	1	1	0	FALSE	FALSE	FALSE	FALSE	TRUE	TRUE	FALSE	TRUE	FALSE	FALSE	TRUE	TRUE	TRUE	FALSE	0	1	0	0	1	1	0	1
PXUG_V1_002236	Ribosomal protein S17				1	1	1	1	1					1	1		1		5	1	2	0	8	1	1	1	0	FALSE	TRUE	FALSE	FALSE	TRUE	TRUE	FALSE	TRUE	FALSE	FALSE	TRUE	TRUE	TRUE	FALSE	0	1	0	0	1	1	0	1
PXUG_V1_045372	Chain B, Structural Characterization Of H3k56q Nucleosomes And Nucleo Arrays	1	1		1	1	1				1				1			1	6	0	1	1	8	1	0	1	1	FALSE	TRUE	TRUE	FALSE	FALSE	TRUE	TRUE	FALSE	FALSE	TRUE	TRUE	FALSE	TRUE	TRUE	0	0	1	0	0	1	1	0
PXUG_V1_014936	Chain B, Structural Characterization Of H3k56q Nucleosomes And Nucleo Arrays	1	1		1	1	1				1				1			1	6	0	1	1	8	1	0	1	1	FALSE	FALSE	TRUE	FALSE	FALSE	TRUE	TRUE	FALSE	FALSE	TRUE	TRUE	FALSE	TRUE	TRUE	0	0	1	0	0	1	1	0
PXUG_V1_075532	beta-tubulin	1	1	1					1		1	1	1					1	5	2	0	1	8	1	1	0	1	FALSE	FALSE	FALSE	FALSE	TRUE	FALSE	TRUE	FALSE	TRUE	FALSE	TRUE	TRUE	FALSE	TRUE	0	1	0	0	1	0	1	0
PXUG_V1_006533	serine/threonine-protein kinase minibrain, putative	1	1				1		1					1	1	1			4	1	2	0	7	1	1	1	0	FALSE	FALSE	FALSE	FALSE	TRUE	TRUE	FALSE	TRUE	FALSE	FALSE	TRUE	TRUE	TRUE	FALSE	0	1	0	0	1	1	0	1
PXUG_V1_004045	ribosomal protein L19	1			1			1	1				1		1		1		4	1	2	0	7	1	1	1	0	FALSE	TRUE	FALSE	FALSE	TRUE	TRUE	FALSE	TRUE	FALSE	FALSE	TRUE	TRUE	TRUE	FALSE	0	1	0	0	1	1	0	1
PXUG_V1_009133	protein kinase C1			1		1		1	1			1		1	1				4	2	1	0	7	1	1	1	0	FALSE	TRUE	FALSE	FALSE	TRUE	TRUE	FALSE	TRUE	FALSE	FALSE	TRUE	TRUE	TRUE	FALSE	0	1	0	0	1	1	0	1
PXUG_V1_000686	succinate dehydrogenase flavoprotein subunit	1		1		1	1		1			1						1	5	1	0	1	7	1	1	0	1	FALSE	TRUE	FALSE	FALSE	TRUE	FALSE	TRUE	FALSE	TRUE	FALSE	TRUE	TRUE	FALSE	TRUE	0	1	0	0	1	0	1	0
PXUG_V1_000180	40S ribosomal protein S4	1			1				1				1	1	1		1		3	2	2	0	7	1	1	1	0	FALSE	FALSE	FALSE	FALSE	TRUE	TRUE	FALSE	TRUE	FALSE	FALSE	TRUE	TRUE	TRUE	FALSE	0	1	0	0	1	1	0	1
PXUG_V1_000183	DEAD box polypeptide 5	1				1	1	1	1						1			1	5	0	1	1	7	1	0	1	1	FALSE	TRUE	TRUE	FALSE	FALSE	TRUE	TRUE	FALSE	FALSE	TRUE	TRUE	FALSE	TRUE	TRUE	0	0	1	0	0	1	1	0
PXUG_V1_025366	AGAP006590-PD		1	1		1						1	1		1	1			3	2	2	0	7	1	1	1	0	FALSE	FALSE	FALSE	FALSE	TRUE	TRUE	FALSE	TRUE	FALSE	FALSE	TRUE	TRUE	TRUE	FALSE	0	1	0	0	1	1	0	1
PXUG_V1_000788	effete	1		1	1						1	1	1					1	4	2	0	1	7	1	1	0	1	FALSE	TRUE	FALSE	FALSE	TRUE	FALSE	TRUE	FALSE	TRUE	FALSE	TRUE	TRUE	FALSE	TRUE	0	1	0	0	1	0	1	0
PXUG_V1_006619	troponin T	1		1	1			1	1			1			1				5	1	1	0	7	1	1	1	0	FALSE	FALSE	FALSE	FALSE	TRUE	TRUE	FALSE	TRUE	FALSE	FALSE	TRUE	TRUE	TRUE	FALSE	0	1	0	0	1	1	0	1
PXUG_V1_003183	troponin T	1		1	1			1	1			1			1				5	1	1	0	7	1	1	1	0	FALSE	TRUE	FALSE	FALSE	TRUE	TRUE	FALSE	TRUE	FALSE	FALSE	TRUE	TRUE	TRUE	FALSE	0	1	0	0	1	1	0	1
PXUG_V1_000268	ribosomal protein S15	1	1		1		1								1			1	4	0	1	1	6	1	0	1	1	FALSE	TRUE	TRUE	FALSE	FALSE	TRUE	TRUE	FALSE	FALSE	TRUE	TRUE	FALSE	TRUE	TRUE	0	0	1	0	0	1	1	0
PXUG_V1_004207	26S proteasome non-ATPase regulatory subunit 14				1	1	1		1				1		1				4	1	1	0	6	1	1	1	0	FALSE	FALSE	FALSE	FALSE	TRUE	TRUE	FALSE	TRUE	FALSE	FALSE	TRUE	TRUE	TRUE	FALSE	0	1	0	0	1	1	0	1
PXUG_V1_000951	AGAP007131-PA		1			1	1		1						1			1	4	0	1	1	6	1	0	1	1	FALSE	TRUE	TRUE	FALSE	FALSE	TRUE	TRUE	FALSE	FALSE	TRUE	TRUE	FALSE	TRUE	TRUE	0	0	1	0	0	1	1	0
PXUG_V1_075643	beta tubulin chain	1	1						1						1	1		1	3	0	2	1	6	1	0	1	1	FALSE	FALSE	TRUE	FALSE	FALSE	TRUE	TRUE	FALSE	FALSE	TRUE	TRUE	FALSE	TRUE	TRUE	0	0	1	0	0	1	1	0
PXUG_V1_000618	cyclophilin A	1			1			1	1						1			1	4	0	1	1	6	1	0	1	1	FALSE	FALSE	TRUE	FALSE	FALSE	TRUE	TRUE	FALSE	FALSE	TRUE	TRUE	FALSE	TRUE	TRUE	0	0	1	0	0	1	1	0
PXUG_V1_083922	succinate dehydrogenase			1		1	1		1			1						1	4	1	0	1	6	1	1	0	1	FALSE	FALSE	FALSE	FALSE	TRUE	FALSE	TRUE	FALSE	TRUE	FALSE	TRUE	TRUE	FALSE	TRUE	0	1	0	0	1	0	1	0
PXUG_V1_026459	G(alpha)q			1			1		1			1		1				1	3	2	0	1	6	1	1	0	1	FALSE	FALSE	FALSE	FALSE	TRUE	FALSE	TRUE	FALSE	TRUE	FALSE	TRUE	TRUE	FALSE	TRUE	0	1	0	0	1	0	1	0
PXUG_V1_028559	nicotinic acetylcholine receptor alpha 6 isoform 1		1			1			1	1					1			1	4	0	1	1	6	1	0	1	1	FALSE	FALSE	TRUE	FALSE	FALSE	TRUE	TRUE	FALSE	FALSE	TRUE	TRUE	FALSE	TRUE	TRUE	0	0	1	0	0	1	1	0
PXUG_V1_008721	nicotinic acetylcholine receptor a6 subunit		1			1			1	1			1		1				4	1	1	0	6	1	1	1	0	FALSE	FALSE	FALSE	FALSE	TRUE	TRUE	FALSE	TRUE	FALSE	FALSE	TRUE	TRUE	TRUE	FALSE	0	1	0	0	1	1	0	1
PXUG_V1_031192	ribosomal protein L10A			1	1		1		1			1			1				4	1	1	0	6	1	1	1	0	FALSE	TRUE	FALSE	FALSE	TRUE	TRUE	FALSE	TRUE	FALSE	FALSE	TRUE	TRUE	TRUE	FALSE	0	1	0	0	1	1	0	1
PXUG_V1_001114	ribosomal protein S11				1		1	1					1		1		1		3	1	2	0	6	1	1	1	0	FALSE	TRUE	FALSE	FALSE	TRUE	TRUE	FALSE	TRUE	FALSE	FALSE	TRUE	TRUE	TRUE	FALSE	0	1	0	0	1	1	0	1
PXUG_V1_000952	clathrin coat associated protein ap-50			1			1		1			1	1		1				3	2	1	0	6	1	1	1	0	FALSE	TRUE	FALSE	FALSE	TRUE	TRUE	FALSE	TRUE	FALSE	FALSE	TRUE	TRUE	TRUE	FALSE	0	1	0	0	1	1	0	1
PXUG_V1_000325	fructose 1,6-bisphosphate aldolase			1			1		1			1	1					1	3	2	0	1	6	1	1	0	1	FALSE	TRUE	FALSE	FALSE	TRUE	FALSE	TRUE	FALSE	TRUE	FALSE	TRUE	TRUE	FALSE	TRUE	0	1	0	0	1	0	1	0
PXUG_V1_023525	Ras-related protein Rac1		1	1	1					1		1						1	4	1	0	1	6	1	1	0	1	FALSE	FALSE	FALSE	FALSE	TRUE	FALSE	TRUE	FALSE	TRUE	FALSE	TRUE	TRUE	FALSE	TRUE	0	1	0	0	1	0	1	0
PXUG_V1_001964	40S ribosomal protein S3a	1		1					1			1	1		1				3	2	1	0	6	1	1	1	0	FALSE	FALSE	FALSE	FALSE	TRUE	TRUE	FALSE	TRUE	FALSE	FALSE	TRUE	TRUE	TRUE	FALSE	0	1	0	0	1	1	0	1
PXUG_V1_003357	hairy cell leukemia protein 1			1	1	1			1			1			1				4	1	1	0	6	1	1	1	0	FALSE	TRUE	FALSE	FALSE	TRUE	TRUE	FALSE	TRUE	FALSE	FALSE	TRUE	TRUE	TRUE	FALSE	0	1	0	0	1	1	0	1
PXUG_V1_075913	hypothetical protein ADQ64541			1			1	1	1			1			1				4	1	1	0	6	1	1	1	0	FALSE	TRUE	FALSE	FALSE	TRUE	TRUE	FALSE	TRUE	FALSE	FALSE	TRUE	TRUE	TRUE	FALSE	0	1	0	0	1	1	0	1
PXUG_V1_000010	hypothetical protein ADQ64541			1			1	1	1			1			1				4	1	1	0	6	1	1	1	0	FALSE	TRUE	FALSE	FALSE	TRUE	TRUE	FALSE	TRUE	FALSE	FALSE	TRUE	TRUE	TRUE	FALSE	0	1	0	0	1	1	0	1
PXUG_V1_019722	tyrosine-protein kinase Abl-like isoform 2	1		1					1			1		1	1				3	2	1	0	6	1	1	1	0	FALSE	TRUE	FALSE	FALSE	TRUE	TRUE	FALSE	TRUE	FALSE	FALSE	TRUE	TRUE	TRUE	FALSE	0	1	0	0	1	1	0	1
PXUG_V1_024988	cyclin dependent kinase 5					1	1		1						1			1	3	0	1	1	5	1	0	1	1	FALSE	TRUE	TRUE	FALSE	FALSE	TRUE	TRUE	FALSE	FALSE	TRUE	TRUE	FALSE	TRUE	TRUE	0	0	1	0	0	1	1	0
PXUG_V1_002222	Ras-related GTP binding A					1			1	1					1			1	3	0	1	1	5	1	0	1	1	FALSE	FALSE	TRUE	FALSE	FALSE	TRUE	TRUE	FALSE	FALSE	TRUE	TRUE	FALSE	TRUE	TRUE	0	0	1	0	0	1	1	0
PXUG_V1_001652	TATA-box-binding protein	1				1		1									1	1	3	0	1	1	5	1	0	1	1	FALSE	FALSE	TRUE	FALSE	FALSE	TRUE	TRUE	FALSE	FALSE	TRUE	TRUE	FALSE	TRUE	TRUE	0	0	1	0	0	1	1	0
PXUG_V1_003818	GJ21462	1				1			1				1					1	3	1	0	1	5	1	1	0	1	FALSE	FALSE	FALSE	FALSE	TRUE	FALSE	TRUE	FALSE	TRUE	FALSE	TRUE	TRUE	FALSE	TRUE	0	1	0	0	1	0	1	0
PXUG_V1_015608	AGAP001394-PB					1		1	1				1					1	3	1	0	1	5	1	1	0	1	FALSE	FALSE	FALSE	FALSE	TRUE	FALSE	TRUE	FALSE	TRUE	FALSE	TRUE	TRUE	FALSE	TRUE	0	1	0	0	1	0	1	0
PXUG_V1_014344	kinesin heavy chain		1			1			1						1			1	3	0	1	1	5	1	0	1	1	FALSE	FALSE	TRUE	FALSE	FALSE	TRUE	TRUE	FALSE	FALSE	TRUE	TRUE	FALSE	TRUE	TRUE	0	0	1	0	0	1	1	0
PXUG_V1_007931	Ribosomal protein S26				1		1		1				1		1				3	1	1	0	5	1	1	1	0	FALSE	FALSE	FALSE	FALSE	TRUE	TRUE	FALSE	TRUE	FALSE	FALSE	TRUE	TRUE	TRUE	FALSE	0	1	0	0	1	1	0	1
PXUG_V1_054947	AGAP001752-PB					1			1						1		1	1	2	0	2	1	5	1	0	1	1	FALSE	TRUE	TRUE	FALSE	FALSE	TRUE	TRUE	FALSE	FALSE	TRUE	TRUE	FALSE	TRUE	TRUE	0	0	1	0	0	1	1	0
PXUG_V1_020754	muscle myosin heavy chain	1						1	1						1			1	3	0	1	1	5	1	0	1	1	FALSE	FALSE	TRUE	FALSE	FALSE	TRUE	TRUE	FALSE	FALSE	TRUE	TRUE	FALSE	TRUE	TRUE	0	0	1	0	0	1	1	0
PXUG_V1_001269	small GTP-binding protein		1		1		1								1			1	3	0	1	1	5	1	0	1	1	FALSE	FALSE	TRUE	FALSE	FALSE	TRUE	TRUE	FALSE	FALSE	TRUE	TRUE	FALSE	TRUE	TRUE	0	0	1	0	0	1	1	0
PXUG_V1_007429	ribosomal protein L12				1				1		1				1			1	3	0	1	1	5	1	0	1	1	FALSE	FALSE	TRUE	FALSE	FALSE	TRUE	TRUE	FALSE	FALSE	TRUE	TRUE	FALSE	TRUE	TRUE	0	0	1	0	0	1	1	0
PXUG_V1_030457	translation elongation factor 2 isoform 2			1			1		1			1			1				3	1	1	0	5	1	1	1	0	FALSE	FALSE	FALSE	FALSE	TRUE	TRUE	FALSE	TRUE	FALSE	FALSE	TRUE	TRUE	TRUE	FALSE	0	1	0	0	1	1	0	1
PXUG_V1_032005	translation elongation factor 2			1			1		1			1			1				3	1	1	0	5	1	1	1	0	FALSE	TRUE	FALSE	FALSE	TRUE	TRUE	FALSE	TRUE	FALSE	FALSE	TRUE	TRUE	TRUE	FALSE	0	1	0	0	1	1	0	1
PXUG_V1_081303	shaker protein	1		1					1			1				1			3	1	1	0	5	1	1	1	0	FALSE	TRUE	FALSE	FALSE	TRUE	TRUE	FALSE	TRUE	FALSE	FALSE	TRUE	TRUE	TRUE	FALSE	0	1	0	0	1	1	0	1
PXUG_V1_061230	AGAP009725-PA			1					1			1			1	1			2	1	2	0	5	1	1	1	0	FALSE	TRUE	FALSE	FALSE	TRUE	TRUE	FALSE	TRUE	FALSE	FALSE	TRUE	TRUE	TRUE	FALSE	0	1	0	0	1	1	0	1
PXUG_V1_062512	sodium-and chloride-activated ATP-sensitive potassium channel			1	1				1			1				1			3	1	1	0	5	1	1	1	0	FALSE	TRUE	FALSE	FALSE	TRUE	TRUE	FALSE	TRUE	FALSE	FALSE	TRUE	TRUE	TRUE	FALSE	0	1	0	0	1	1	0	1
PXUG_V1_018700	Receptor-type tyrosine-protein phosphatase kappa			1		1			1			1				1			3	1	1	0	5	1	1	1	0	FALSE	TRUE	FALSE	FALSE	TRUE	TRUE	FALSE	TRUE	FALSE	FALSE	TRUE	TRUE	TRUE	FALSE	0	1	0	0	1	1	0	1
PXUG_V1_044531	calcium-activated potassium channel alpha subunit			1						1		1			1		1		2	1	2	0	5	1	1	1	0	FALSE	TRUE	FALSE	FALSE	TRUE	TRUE	FALSE	TRUE	FALSE	FALSE	TRUE	TRUE	TRUE	FALSE	0	1	0	0	1	1	0	1
PXUG_V1_044533	calcium-activated potassium channel alpha subunit			1						1		1			1		1		2	1	2	0	5	1	1	1	0	FALSE	TRUE	FALSE	FALSE	TRUE	TRUE	FALSE	TRUE	FALSE	FALSE	TRUE	TRUE	TRUE	FALSE	0	1	0	0	1	1	0	1
PXUG_V1_044532	calcium-activated potassium channel alpha subunit			1						1		1			1		1		2	1	2	0	5	1	1	1	0	FALSE	TRUE	FALSE	FALSE	TRUE	TRUE	FALSE	TRUE	FALSE	FALSE	TRUE	TRUE	TRUE	FALSE	0	1	0	0	1	1	0	1
PXUG_V1_010416	hypothetical protein TcasGA2_TC000782						1		1					1			1		2	1	1	0	4	1	1	1	0	FALSE	TRUE	FALSE	FALSE	TRUE	TRUE	FALSE	TRUE	FALSE	FALSE	TRUE	TRUE	TRUE	FALSE	0	1	0	0	1	1	0	1
PXUG_V1_001737	26S protease regulatory subunit 8	1			1								1					1	2	1	0	1	4	1	1	0	1	FALSE	TRUE	FALSE	FALSE	TRUE	FALSE	TRUE	FALSE	TRUE	FALSE	TRUE	TRUE	FALSE	TRUE	0	1	0	0	1	0	1	0
PXUG_V1_000541	Ribosomal protein S8								1					1	1		1		1	1	2	0	4	1	1	1	0	FALSE	FALSE	FALSE	FALSE	TRUE	TRUE	FALSE	TRUE	FALSE	FALSE	TRUE	TRUE	TRUE	FALSE	0	1	0	0	1	1	0	1
PXUG_V1_000357	Ribosomal protein S8								1					1	1		1		1	1	2	0	4	1	1	1	0	FALSE	TRUE	FALSE	FALSE	TRUE	TRUE	FALSE	TRUE	FALSE	FALSE	TRUE	TRUE	TRUE	FALSE	0	1	0	0	1	1	0	1
PXUG_V1_001184	steroid receptor-interacting snf2 domain protein	1											1	1			1		1	2	1	0	4	1	1	1	0	FALSE	TRUE	FALSE	FALSE	TRUE	TRUE	FALSE	TRUE	FALSE	FALSE	TRUE	TRUE	TRUE	FALSE	0	1	0	0	1	1	0	1
PXUG_V1_009598	protein mothers against dpp	1							1						1			1	2	0	1	1	4	1	0	1	1	FALSE	TRUE	TRUE	FALSE	FALSE	TRUE	TRUE	FALSE	FALSE	TRUE	TRUE	FALSE	TRUE	TRUE	0	0	1	0	0	1	1	0
PXUG_V1_020876	synaptotagmin I						1		1						1			1	2	0	1	1	4	1	0	1	1	FALSE	FALSE	TRUE	FALSE	FALSE	TRUE	TRUE	FALSE	FALSE	TRUE	TRUE	FALSE	TRUE	TRUE	0	0	1	0	0	1	1	0
PXUG_V1_003527	F-actin capping protein beta subunit	1							1						1			1	2	0	1	1	4	1	0	1	1	FALSE	FALSE	TRUE	FALSE	FALSE	TRUE	TRUE	FALSE	FALSE	TRUE	TRUE	FALSE	TRUE	TRUE	0	0	1	0	0	1	1	0
PXUG_V1_001348	hypothetical protein AND_07217								1		1				1			1	2	0	1	1	4	1	0	1	1	FALSE	FALSE	TRUE	FALSE	FALSE	TRUE	TRUE	FALSE	FALSE	TRUE	TRUE	FALSE	TRUE	TRUE	0	0	1	0	0	1	1	0
PXUG_V1_001351	heat shock protein 70	1				1									1			1	2	0	1	1	4	1	0	1	1	FALSE	FALSE	TRUE	FALSE	FALSE	TRUE	TRUE	FALSE	FALSE	TRUE	TRUE	FALSE	TRUE	TRUE	0	0	1	0	0	1	1	0
PXUG_V1_025755	AGAP004502-PA					1				1							1	1	2	0	1	1	4	1	0	1	1	FALSE	FALSE	TRUE	FALSE	FALSE	TRUE	TRUE	FALSE	FALSE	TRUE	TRUE	FALSE	TRUE	TRUE	0	0	1	0	0	1	1	0
PXUG_V1_053167	glutamate receptor	1						1					1				1		2	1	1	0	4	1	1	1	0	FALSE	FALSE	FALSE	FALSE	TRUE	TRUE	FALSE	TRUE	FALSE	FALSE	TRUE	TRUE	TRUE	FALSE	0	1	0	0	1	1	0	1
PXUG_V1_002588	catalase	1					1								1			1	2	0	1	1	4	1	0	1	1	FALSE	TRUE	TRUE	FALSE	FALSE	TRUE	TRUE	FALSE	FALSE	TRUE	TRUE	FALSE	TRUE	TRUE	0	0	1	0	0	1	1	0
PXUG_V1_013934	hypothetical protein AND_17598					1								1	1				1	1	1	0	3	1	1	1	0	FALSE	FALSE	FALSE	FALSE	TRUE	TRUE	FALSE	TRUE	FALSE	FALSE	TRUE	TRUE	TRUE	FALSE	0	1	0	0	1	1	0	1
PXUG_V1_003529	1-phosphatidylinositol-4,5-bisphosphate phosphodiesterase beta-4						1								1			1	1	0	1	1	3	1	0	1	1	FALSE	TRUE	TRUE	FALSE	FALSE	TRUE	TRUE	FALSE	FALSE	TRUE	TRUE	FALSE	TRUE	TRUE	0	0	1	0	0	1	1	0
PXUG_V1_055232	mixed-lineage leukemia protein													1			1	1	0	1	1	1	3	0	1	1	1	FALSE	FALSE	FALSE	TRUE	FALSE	FALSE	FALSE	TRUE	TRUE	TRUE	FALSE	TRUE	TRUE	TRUE	0	0	0	1	0	0	0	1
PXUG_V1_049909	putative adenosylhomocysteinase 3-like isoform 2								1					1			1		1	1	1	0	3	1	1	1	0	FALSE	TRUE	FALSE	FALSE	TRUE	TRUE	FALSE	TRUE	FALSE	FALSE	TRUE	TRUE	TRUE	FALSE	0	1	0	0	1	1	0	1
PXUG_V1_006148	mahogunin													1			1	1	0	1	1	1	3	0	1	1	1	FALSE	FALSE	FALSE	TRUE	FALSE	FALSE	FALSE	TRUE	TRUE	TRUE	FALSE	TRUE	TRUE	TRUE	0	0	0	1	0	0	0	1
PXUG_V1_020944	MOF protein								1					1				1	1	1	0	1	3	1	1	0	1	FALSE	TRUE	FALSE	FALSE	TRUE	FALSE	TRUE	FALSE	TRUE	FALSE	TRUE	TRUE	FALSE	TRUE	0	1	0	0	1	0	1	0
PXUG_V1_000778	ATP-binding cassette sub-family F member 2								1								1	1	1	0	1	1	3	1	0	1	1	FALSE	FALSE	TRUE	FALSE	FALSE	TRUE	TRUE	FALSE	FALSE	TRUE	TRUE	FALSE	TRUE	TRUE	0	0	1	0	0	1	1	0
PXUG_V1_007347	sodium/hydrogen exchanger, putative					1								1	1				1	1	1	0	3	1	1	1	0	FALSE	FALSE	FALSE	FALSE	TRUE	TRUE	FALSE	TRUE	FALSE	FALSE	TRUE	TRUE	TRUE	FALSE	0	1	0	0	1	1	0	1
PXUG_V1_002338	hypothetical protein TcasGA2_TC007752							1									1	1	1	0	1	1	3	1	0	1	1	FALSE	TRUE	TRUE	FALSE	FALSE	TRUE	TRUE	FALSE	FALSE	TRUE	TRUE	FALSE	TRUE	TRUE	0	0	1	0	0	1	1	0
PXUG_V1_017746	G protein alpha S subunit Gs1	1												1			1		1	1	1	0	3	1	1	1	0	FALSE	FALSE	FALSE	FALSE	TRUE	TRUE	FALSE	TRUE	FALSE	FALSE	TRUE	TRUE	TRUE	FALSE	0	1	0	0	1	1	0	1
PXUG_V1_013802	hypothetical protein BAE72991													1		1		1	0	1	1	1	3	0	1	1	1	FALSE	FALSE	FALSE	TRUE	FALSE	FALSE	FALSE	TRUE	TRUE	TRUE	FALSE	TRUE	TRUE	TRUE	0	0	0	1	0	0	0	1
PXUG_V1_058638	shaker cognate l, isoform A								1				1		1				1	1	1	0	3	1	1	1	0	FALSE	TRUE	FALSE	FALSE	TRUE	TRUE	FALSE	TRUE	FALSE	FALSE	TRUE	TRUE	TRUE	FALSE	0	1	0	0	1	1	0	1
PXUG_V1_008300	GI21638			1								1					1		1	1	1	0	3	1	1	1	0	FALSE	TRUE	FALSE	FALSE	TRUE	TRUE	FALSE	TRUE	FALSE	FALSE	TRUE	TRUE	TRUE	FALSE	0	1	0	0	1	1	0	1
PXUG_V1_050144	hypothetical protein TcasGA2_TC010234			1								1						1	1	1	0	1	3	1	1	0	1	FALSE	TRUE	FALSE	FALSE	TRUE	FALSE	TRUE	FALSE	TRUE	FALSE	TRUE	TRUE	FALSE	TRUE	0	1	0	0	1	0	1	0
PXUG_V1_005613	RAC GTPase, putative	1	1	1	1		1		1		1	1	1					1	7	2	0	1	10	1	1	0	1	FALSE	FALSE	FALSE	FALSE	TRUE	FALSE	TRUE	FALSE	TRUE	FALSE	TRUE	TRUE	FALSE	TRUE	0	0	0	0	1	0	1	0
PXUG_V1_071639	eukaryotic initiation factor 4A-III	1	1		1	1	1		1	1	1		1					1	8	1	0	1	10	1	1	0	1	FALSE	FALSE	FALSE	FALSE	TRUE	FALSE	TRUE	FALSE	TRUE	FALSE	TRUE	TRUE	FALSE	TRUE	0	0	0	0	1	0	1	0
PXUG_V1_005914	mitochondrial H+-transporting ATP synthase F1 complex beta polypeptide	1	1	1	1	1			1	1		1	1					1	7	2	0	1	10	1	1	0	1	FALSE	FALSE	FALSE	FALSE	TRUE	FALSE	TRUE	FALSE	TRUE	FALSE	TRUE	TRUE	FALSE	TRUE	0	0	0	0	1	0	1	0
PXUG_V1_006740	sodium leak channel non-selective protein-like			1		1		1	1			1	1	1	1	1	1		4	3	3	0	10	1	1	1	0	FALSE	FALSE	FALSE	FALSE	TRUE	TRUE	FALSE	TRUE	FALSE	FALSE	TRUE	TRUE	TRUE	FALSE	0	0	0	0	1	1	0	1
PXUG_V1_000022	hypothetical protein EAG_03557	1	1		1	1	1		1				1		1	1			6	1	2	0	9	1	1	1	0	FALSE	TRUE	FALSE	FALSE	TRUE	TRUE	FALSE	TRUE	FALSE	FALSE	TRUE	TRUE	TRUE	FALSE	0	0	0	0	1	1	0	1
PXUG_V1_015652	helicase	1	1			1	1		1	1				1	1				6	1	1	0	8	1	1	1	0	FALSE	TRUE	FALSE	FALSE	TRUE	TRUE	FALSE	TRUE	FALSE	FALSE	TRUE	TRUE	TRUE	FALSE	0	0	0	0	1	1	0	1
PXUG_V1_004404	RNA polymerase II largest subunit			1		1	1	1	1			1		1	1				5	2	1	0	8	1	1	1	0	FALSE	TRUE	FALSE	FALSE	TRUE	TRUE	FALSE	TRUE	FALSE	FALSE	TRUE	TRUE	TRUE	FALSE	0	0	0	0	1	1	0	1
PXUG_V1_031115	ATP synthase beta subunit	1	1	1	1				1			1	1					1	5	2	0	1	8	1	1	0	1	FALSE	TRUE	FALSE	FALSE	TRUE	FALSE	TRUE	FALSE	TRUE	FALSE	TRUE	TRUE	FALSE	TRUE	0	0	0	0	1	0	1	0
PXUG_V1_000202	F1 ATP synthase beta subunit	1		1	1	1	1		1			1			1				6	1	1	0	8	1	1	1	0	FALSE	FALSE	FALSE	FALSE	TRUE	TRUE	FALSE	TRUE	FALSE	FALSE	TRUE	TRUE	TRUE	FALSE	0	0	0	0	1	1	0	1
PXUG_V1_084559	protein kinase C1	1				1	1	1	1					1	1				5	1	1	0	7	1	1	1	0	FALSE	TRUE	FALSE	FALSE	TRUE	TRUE	FALSE	TRUE	FALSE	FALSE	TRUE	TRUE	TRUE	FALSE	0	0	0	0	1	1	0	1
PXUG_V1_001689	hypothetical protein LOC412825			1		1			1			1		1		1	1		3	2	2	0	7	1	1	1	0	FALSE	TRUE	FALSE	FALSE	TRUE	TRUE	FALSE	TRUE	FALSE	FALSE	TRUE	TRUE	TRUE	FALSE	0	0	0	0	1	1	0	1
PXUG_V1_003465	40S ribosomal protein S4	1			1				1				1	1	1		1		3	2	2	0	7	1	1	1	0	FALSE	TRUE	FALSE	FALSE	TRUE	TRUE	FALSE	TRUE	FALSE	FALSE	TRUE	TRUE	TRUE	FALSE	0	0	0	0	1	1	0	1
PXUG_V1_000252	ribosomal protein L5			1					1			1	1	1	1		1		2	3	2	0	7	1	1	1	0	FALSE	TRUE	FALSE	FALSE	TRUE	TRUE	FALSE	TRUE	FALSE	FALSE	TRUE	TRUE	TRUE	FALSE	0	0	0	0	1	1	0	1
PXUG_V1_004843	paralytic			1		1			1			1	1		1		1		3	2	2	0	7	1	1	1	0	FALSE	TRUE	FALSE	FALSE	TRUE	TRUE	FALSE	TRUE	FALSE	FALSE	TRUE	TRUE	TRUE	FALSE	0	0	0	0	1	1	0	1
PXUG_V1_006795	NADH-ubiquinone oxidoreductase Fe-S protein 7				1	1	1		1				1					1	4	1	0	1	6	1	1	0	1	FALSE	TRUE	FALSE	FALSE	TRUE	FALSE	TRUE	FALSE	TRUE	FALSE	TRUE	TRUE	FALSE	TRUE	0	0	0	0	1	0	1	0
PXUG_V1_000230	ribosomal protein L17							1	1				1	1	1		1		2	2	2	0	6	1	1	1	0	FALSE	FALSE	FALSE	FALSE	TRUE	TRUE	FALSE	TRUE	FALSE	FALSE	TRUE	TRUE	TRUE	FALSE	0	0	0	0	1	1	0	1
PXUG_V1_014533	ribosomal protein L9				1	1		1	1					1	1				4	1	1	0	6	1	1	1	0	FALSE	TRUE	FALSE	FALSE	TRUE	TRUE	FALSE	TRUE	FALSE	FALSE	TRUE	TRUE	TRUE	FALSE	0	0	0	0	1	1	0	1
PXUG_V1_027929	Ras-related protein Rac1	1	1	1					1			1						1	4	1	0	1	6	1	1	0	1	FALSE	TRUE	FALSE	FALSE	TRUE	FALSE	TRUE	FALSE	TRUE	FALSE	TRUE	TRUE	FALSE	TRUE	0	0	0	0	1	0	1	0
PXUG_V1_072368	ribosomal protein L19	1			1			1	1				1		1				4	1	1	0	6	1	1	1	0	FALSE	FALSE	FALSE	FALSE	TRUE	TRUE	FALSE	TRUE	FALSE	FALSE	TRUE	TRUE	TRUE	FALSE	0	0	0	0	1	1	0	1
PXUG_V1_003408	chitin deacetylase 1	1		1		1			1			1						1	4	1	0	1	6	1	1	0	1	FALSE	TRUE	FALSE	FALSE	TRUE	FALSE	TRUE	FALSE	TRUE	FALSE	TRUE	TRUE	FALSE	TRUE	0	0	0	0	1	0	1	0
PXUG_V1_002683	nicotinic acetylcholine receptor a6 subunit		1			1			1	1			1		1				4	1	1	0	6	1	1	1	0	FALSE	FALSE	FALSE	FALSE	TRUE	TRUE	FALSE	TRUE	FALSE	FALSE	TRUE	TRUE	TRUE	FALSE	0	0	0	0	1	1	0	1
PXUG_V1_045513	Chain C, Drosophila Nucleosome Structure	1			1		1			1			1		1				4	1	1	0	6	1	1	1	0	FALSE	TRUE	FALSE	FALSE	TRUE	TRUE	FALSE	TRUE	FALSE	FALSE	TRUE	TRUE	TRUE	FALSE	0	0	0	0	1	1	0	1
PXUG_V1_056319	dopamine transporter			1				1				1		1		1	1		2	2	2	0	6	1	1	1	0	FALSE	TRUE	FALSE	FALSE	TRUE	TRUE	FALSE	TRUE	FALSE	FALSE	TRUE	TRUE	TRUE	FALSE	0	0	0	0	1	1	0	1
PXUG_V1_030770	calmodulin 2-like	1		1	1	1						1						1	4	1	0	1	6	1	1	0	1	FALSE	TRUE	FALSE	FALSE	TRUE	FALSE	TRUE	FALSE	TRUE	FALSE	TRUE	TRUE	FALSE	TRUE	0	0	0	0	1	0	1	0
PXUG_V1_011268	small GTP binding protein RAB5	1		1					1			1	1					1	3	2	0	1	6	1	1	0	1	FALSE	FALSE	FALSE	FALSE	TRUE	FALSE	TRUE	FALSE	TRUE	FALSE	TRUE	TRUE	FALSE	TRUE	0	0	0	0	1	0	1	0
PXUG_V1_005731	Serine-enriched protein		1	1			1					1	1		1				3	2	1	0	6	1	1	1	0	FALSE	FALSE	FALSE	FALSE	TRUE	TRUE	FALSE	TRUE	FALSE	FALSE	TRUE	TRUE	TRUE	FALSE	0	0	0	0	1	1	0	1
PXUG_V1_017453	neurobeachin-like					1	1	1						1			1		3	1	1	0	5	1	1	1	0	FALSE	TRUE	FALSE	FALSE	TRUE	TRUE	FALSE	TRUE	FALSE	FALSE	TRUE	TRUE	TRUE	FALSE	0	0	0	0	1	1	0	1
PXUG_V1_003545	60S ribosomal protein L13a					1			1				1		1		1		2	1	2	0	5	1	1	1	0	FALSE	TRUE	FALSE	FALSE	TRUE	TRUE	FALSE	TRUE	FALSE	FALSE	TRUE	TRUE	TRUE	FALSE	0	0	0	0	1	1	0	1
PXUG_V1_027289	ADAM metalloprotease CG1964					1			1					1		1	1		2	1	2	0	5	1	1	1	0	FALSE	TRUE	FALSE	FALSE	TRUE	TRUE	FALSE	TRUE	FALSE	FALSE	TRUE	TRUE	TRUE	FALSE	0	0	0	0	1	1	0	1
PXUG_V1_001792	ATP-binding cassette transporter subfamily G	1					1		1					1				1	3	1	0	1	5	1	1	0	1	FALSE	TRUE	FALSE	FALSE	TRUE	FALSE	TRUE	FALSE	TRUE	FALSE	TRUE	TRUE	FALSE	TRUE	0	0	0	0	1	0	1	0
PXUG_V1_034959	AGAP001394-PA					1		1	1				1					1	3	1	0	1	5	1	1	0	1	FALSE	FALSE	FALSE	FALSE	TRUE	FALSE	TRUE	FALSE	TRUE	FALSE	TRUE	TRUE	FALSE	TRUE	0	0	0	0	1	0	1	0
PXUG_V1_004400	kinesin-like protein a				1		1		1					1			1		3	1	1	0	5	1	1	1	0	FALSE	FALSE	FALSE	FALSE	TRUE	TRUE	FALSE	TRUE	FALSE	FALSE	TRUE	TRUE	TRUE	FALSE	0	0	0	0	1	1	0	1
PXUG_V1_003463	Ribosomal protein S26				1		1		1				1		1				3	1	1	0	5	1	1	1	0	FALSE	TRUE	FALSE	FALSE	TRUE	TRUE	FALSE	TRUE	FALSE	FALSE	TRUE	TRUE	TRUE	FALSE	0	0	0	0	1	1	0	1
PXUG_V1_047008	glutamate-gated chloride channel			1					1			1		1				1	2	2	0	1	5	1	1	0	1	FALSE	TRUE	FALSE	FALSE	TRUE	FALSE	TRUE	FALSE	TRUE	FALSE	TRUE	TRUE	FALSE	TRUE	0	0	0	0	1	0	1	0
PXUG_V1_047013	glutamate-gated chloride channel			1					1			1		1				1	2	2	0	1	5	1	1	0	1	FALSE	FALSE	FALSE	FALSE	TRUE	FALSE	TRUE	FALSE	TRUE	FALSE	TRUE	TRUE	FALSE	TRUE	0	0	0	0	1	0	1	0
PXUG_V1_047012	glutamate-gated chloride channel			1					1			1		1				1	2	2	0	1	5	1	1	0	1	FALSE	FALSE	FALSE	FALSE	TRUE	FALSE	TRUE	FALSE	TRUE	FALSE	TRUE	TRUE	FALSE	TRUE	0	0	0	0	1	0	1	0
PXUG_V1_047010	glutamate-gated chloride channel			1					1			1		1				1	2	2	0	1	5	1	1	0	1	FALSE	FALSE	FALSE	FALSE	TRUE	FALSE	TRUE	FALSE	TRUE	FALSE	TRUE	TRUE	FALSE	TRUE	0	0	0	0	1	0	1	0
PXUG_V1_047009	glutamate-gated chloride channel			1					1			1		1				1	2	2	0	1	5	1	1	0	1	FALSE	FALSE	FALSE	FALSE	TRUE	FALSE	TRUE	FALSE	TRUE	FALSE	TRUE	TRUE	FALSE	TRUE	0	0	0	0	1	0	1	0
PXUG_V1_047007	glutamate-gated chloride channel			1					1			1		1				1	2	2	0	1	5	1	1	0	1	FALSE	FALSE	FALSE	FALSE	TRUE	FALSE	TRUE	FALSE	TRUE	FALSE	TRUE	TRUE	FALSE	TRUE	0	0	0	0	1	0	1	0
PXUG_V1_083034	glutamate-gated chloride channel			1					1			1		1				1	2	2	0	1	5	1	1	0	1	FALSE	FALSE	FALSE	FALSE	TRUE	FALSE	TRUE	FALSE	TRUE	FALSE	TRUE	TRUE	FALSE	TRUE	0	0	0	0	1	0	1	0
PXUG_V1_083033	glutamate-gated chloride channel			1					1			1		1				1	2	2	0	1	5	1	1	0	1	FALSE	FALSE	FALSE	FALSE	TRUE	FALSE	TRUE	FALSE	TRUE	FALSE	TRUE	TRUE	FALSE	TRUE	0	0	0	0	1	0	1	0
PXUG_V1_076352	glutamate-gated chloride channel			1					1			1		1				1	2	2	0	1	5	1	1	0	1	FALSE	FALSE	FALSE	FALSE	TRUE	FALSE	TRUE	FALSE	TRUE	FALSE	TRUE	TRUE	FALSE	TRUE	0	0	0	0	1	0	1	0
PXUG_V1_021886	C-type lectin 4	1			1				1				1					1	3	1	0	1	5	1	1	0	1	FALSE	FALSE	FALSE	FALSE	TRUE	FALSE	TRUE	FALSE	TRUE	FALSE	TRUE	TRUE	FALSE	TRUE	0	0	0	0	1	0	1	0
PXUG_V1_072071	small GTP binding protein RAB5	1		1					1			1						1	3	1	0	1	5	1	1	0	1	FALSE	FALSE	FALSE	FALSE	TRUE	FALSE	TRUE	FALSE	TRUE	FALSE	TRUE	TRUE	FALSE	TRUE	0	0	0	0	1	0	1	0
PXUG_V1_002289	helicase, putative		1	1				1				1						1	3	1	0	1	5	1	1	0	1	FALSE	FALSE	FALSE	FALSE	TRUE	FALSE	TRUE	FALSE	TRUE	FALSE	TRUE	TRUE	FALSE	TRUE	0	0	0	0	1	0	1	0
PXUG_V1_000173	14-3-3 zeta	1		1		1						1			1				3	1	1	0	5	1	1	1	0	FALSE	FALSE	FALSE	FALSE	TRUE	TRUE	FALSE	TRUE	FALSE	FALSE	TRUE	TRUE	TRUE	FALSE	0	0	0	0	1	1	0	1
PXUG_V1_081304	shaker protein	1		1					1			1				1			3	1	1	0	5	1	1	1	0	FALSE	TRUE	FALSE	FALSE	TRUE	TRUE	FALSE	TRUE	FALSE	FALSE	TRUE	TRUE	TRUE	FALSE	0	0	0	0	1	1	0	1
PXUG_V1_078063	Dynein heavy chain 6, axonemal, partial	1		1					1			1					1		3	1	1	0	5	1	1	1	0	FALSE	TRUE	FALSE	FALSE	TRUE	TRUE	FALSE	TRUE	FALSE	FALSE	TRUE	TRUE	TRUE	FALSE	0	0	0	0	1	1	0	1
PXUG_V1_031339	troponin T transcript variant A			1	1				1			1			1				3	1	1	0	5	1	1	1	0	FALSE	TRUE	FALSE	FALSE	TRUE	TRUE	FALSE	TRUE	FALSE	FALSE	TRUE	TRUE	TRUE	FALSE	0	0	0	0	1	1	0	1
PXUG_V1_000441	eukaryotic translation initiation factor 3 subunit L						1		1					1			1		2	1	1	0	4	1	1	1	0	FALSE	TRUE	FALSE	FALSE	TRUE	TRUE	FALSE	TRUE	FALSE	FALSE	TRUE	TRUE	TRUE	FALSE	0	0	0	0	1	1	0	1
PXUG_V1_001549	DNA replication licensing factor Mcm6	1						1						1			1		2	1	1	0	4	1	1	1	0	FALSE	TRUE	FALSE	FALSE	TRUE	TRUE	FALSE	TRUE	FALSE	FALSE	TRUE	TRUE	TRUE	FALSE	0	0	0	0	1	1	0	1
PXUG_V1_000857	lysine-specific histone demethylase, putative					1			1					1			1		2	1	1	0	4	1	1	1	0	FALSE	TRUE	FALSE	FALSE	TRUE	TRUE	FALSE	TRUE	FALSE	FALSE	TRUE	TRUE	TRUE	FALSE	0	0	0	0	1	1	0	1
PXUG_V1_001132	hypothetical protein LOC409012					1			1					1			1		2	1	1	0	4	1	1	1	0	FALSE	TRUE	FALSE	FALSE	TRUE	TRUE	FALSE	TRUE	FALSE	FALSE	TRUE	TRUE	TRUE	FALSE	0	0	0	0	1	1	0	1
PXUG_V1_083902	calcium-activated potassium channel alpha subunit						1		1				1		1				2	1	1	0	4	1	1	1	0	FALSE	TRUE	FALSE	FALSE	TRUE	TRUE	FALSE	TRUE	FALSE	FALSE	TRUE	TRUE	TRUE	FALSE	0	0	0	0	1	1	0	1
PXUG_V1_000948	Ribosomal protein S7						1		1				1		1				2	1	1	0	4	1	1	1	0	FALSE	TRUE	FALSE	FALSE	TRUE	TRUE	FALSE	TRUE	FALSE	FALSE	TRUE	TRUE	TRUE	FALSE	0	0	0	0	1	1	0	1
PXUG_V1_001523	ribonucleoside-diphosphate reductase small chain					1			1					1				1	2	1	0	1	4	1	1	0	1	FALSE	TRUE	FALSE	FALSE	TRUE	FALSE	TRUE	FALSE	TRUE	FALSE	TRUE	TRUE	FALSE	TRUE	0	0	0	0	1	0	1	0
PXUG_V1_018908	hypothetical protein TcasGA2_TC001775							1			1		1		1				2	1	1	0	4	1	1	1	0	FALSE	FALSE	FALSE	FALSE	TRUE	TRUE	FALSE	TRUE	FALSE	FALSE	TRUE	TRUE	TRUE	FALSE	0	0	0	0	1	1	0	1
PXUG_V1_018955	Developmentally-regulated GTP-binding protein 2					1			1					1				1	2	1	0	1	4	1	1	0	1	FALSE	TRUE	FALSE	FALSE	TRUE	FALSE	TRUE	FALSE	TRUE	FALSE	TRUE	TRUE	FALSE	TRUE	0	0	0	0	1	0	1	0
PXUG_V1_006885	hypothetical protein TcasGA2_TC006821					1			1					1	1				2	1	1	0	4	1	1	1	0	FALSE	FALSE	FALSE	FALSE	TRUE	TRUE	FALSE	TRUE	FALSE	FALSE	TRUE	TRUE	TRUE	FALSE	0	0	0	0	1	1	0	1
PXUG_V1_005476	AGAP001394-PA					1			1				1					1	2	1	0	1	4	1	1	0	1	FALSE	TRUE	FALSE	FALSE	TRUE	FALSE	TRUE	FALSE	TRUE	FALSE	TRUE	TRUE	FALSE	TRUE	0	0	0	0	1	0	1	0
PXUG_V1_005477	AGAP001394-PA					1			1				1					1	2	1	0	1	4	1	1	0	1	FALSE	FALSE	FALSE	FALSE	TRUE	FALSE	TRUE	FALSE	TRUE	FALSE	TRUE	TRUE	FALSE	TRUE	0	0	0	0	1	0	1	0
PXUG_V1_001840	AGAP006510-PA					1	1							1			1		2	1	1	0	4	1	1	1	0	FALSE	FALSE	FALSE	FALSE	TRUE	TRUE	FALSE	TRUE	FALSE	FALSE	TRUE	TRUE	TRUE	FALSE	0	0	0	0	1	1	0	1
PXUG_V1_011880	GL22510					1			1					1				1	2	1	0	1	4	1	1	0	1	FALSE	TRUE	FALSE	FALSE	TRUE	FALSE	TRUE	FALSE	TRUE	FALSE	TRUE	TRUE	FALSE	TRUE	0	0	0	0	1	0	1	0
PXUG_V1_008941	netrin-B-like		1			1							1					1	2	1	0	1	4	1	1	0	1	FALSE	FALSE	FALSE	FALSE	TRUE	FALSE	TRUE	FALSE	TRUE	FALSE	TRUE	TRUE	FALSE	TRUE	0	0	0	0	1	0	1	0
PXUG_V1_001885	casein kinase I alpha					1			1				1					1	2	1	0	1	4	1	1	0	1	FALSE	FALSE	FALSE	FALSE	TRUE	FALSE	TRUE	FALSE	TRUE	FALSE	TRUE	TRUE	FALSE	TRUE	0	0	0	0	1	0	1	0
PXUG_V1_045688	histone H2B-like protein	1					1							1	1				2	1	1	0	4	1	1	1	0	FALSE	FALSE	FALSE	FALSE	TRUE	TRUE	FALSE	TRUE	FALSE	FALSE	TRUE	TRUE	TRUE	FALSE	0	0	0	0	1	1	0	1
PXUG_V1_001115	60S ribosomal protein L18								1				1	1	1				1	2	1	0	4	1	1	1	0	FALSE	TRUE	FALSE	FALSE	TRUE	TRUE	FALSE	TRUE	FALSE	FALSE	TRUE	TRUE	TRUE	FALSE	0	0	0	0	1	1	0	1
PXUG_V1_067137	band 7 protein AGAP004871-like isoform 1			1		1						1			1				2	1	1	0	4	1	1	1	0	FALSE	TRUE	FALSE	FALSE	TRUE	TRUE	FALSE	TRUE	FALSE	FALSE	TRUE	TRUE	TRUE	FALSE	0	0	0	0	1	1	0	1
PXUG_V1_000432	pyruvate carboxylase					1			1					1	1				2	1	1	0	4	1	1	1	0	FALSE	TRUE	FALSE	FALSE	TRUE	TRUE	FALSE	TRUE	FALSE	FALSE	TRUE	TRUE	TRUE	FALSE	0	0	0	0	1	1	0	1
PXUG_V1_016279	voltage-dependent para-like sodium channel splicing variant 2						1						1			1	1		1	1	2	0	4	1	1	1	0	FALSE	TRUE	FALSE	FALSE	TRUE	TRUE	FALSE	TRUE	FALSE	FALSE	TRUE	TRUE	TRUE	FALSE	0	0	0	0	1	1	0	1
PXUG_V1_034852	Serine/threonine-protein kinase mig-15	1											1	1	1				1	2	1	0	4	1	1	1	0	FALSE	TRUE	FALSE	FALSE	TRUE	TRUE	FALSE	TRUE	FALSE	FALSE	TRUE	TRUE	TRUE	FALSE	0	0	0	0	1	1	0	1
PXUG_V1_003916	phosphoribosyl-pyrophosphate synthetase								1	1			1					1	2	1	0	1	4	1	1	0	1	FALSE	TRUE	FALSE	FALSE	TRUE	FALSE	TRUE	FALSE	TRUE	FALSE	TRUE	TRUE	FALSE	TRUE	0	0	0	0	1	0	1	0
PXUG_V1_003967	ribosomal protein S25	1											1	1	1				1	2	1	0	4	1	1	1	0	FALSE	FALSE	FALSE	FALSE	TRUE	TRUE	FALSE	TRUE	FALSE	FALSE	TRUE	TRUE	TRUE	FALSE	0	0	0	0	1	1	0	1
PXUG_V1_003913	actin			1					1			1						1	2	1	0	1	4	1	1	0	1	FALSE	TRUE	FALSE	FALSE	TRUE	FALSE	TRUE	FALSE	TRUE	FALSE	TRUE	TRUE	FALSE	TRUE	0	0	0	0	1	0	1	0
PXUG_V1_013966	14-3-3 zeta	1		1								1			1				2	1	1	0	4	1	1	1	0	FALSE	FALSE	FALSE	FALSE	TRUE	TRUE	FALSE	TRUE	FALSE	FALSE	TRUE	TRUE	TRUE	FALSE	0	0	0	0	1	1	0	1
PXUG_V1_001401	protein ROP, putative					1								1			1		1	1	1	0	3	1	1	1	0	FALSE	TRUE	FALSE	FALSE	TRUE	TRUE	FALSE	TRUE	FALSE	FALSE	TRUE	TRUE	TRUE	FALSE	0	0	0	0	1	1	0	1
PXUG_V1_000763	ruvB-like 2-like					1							1				1		1	1	1	0	3	1	1	1	0	FALSE	TRUE	FALSE	FALSE	TRUE	TRUE	FALSE	TRUE	FALSE	FALSE	TRUE	TRUE	TRUE	FALSE	0	0	0	0	1	1	0	1
PXUG_V1_000546	GTP-binding protein 1					1							1				1		1	1	1	0	3	1	1	1	0	FALSE	TRUE	FALSE	FALSE	TRUE	TRUE	FALSE	TRUE	FALSE	FALSE	TRUE	TRUE	TRUE	FALSE	0	0	0	0	1	1	0	1
PXUG_V1_003723	cdep, isoform C						1							1			1		1	1	1	0	3	1	1	1	0	FALSE	TRUE	FALSE	FALSE	TRUE	TRUE	FALSE	TRUE	FALSE	FALSE	TRUE	TRUE	TRUE	FALSE	0	0	0	0	1	1	0	1
PXUG_V1_010269	hypothetical protein TcasGA2_TC012483					1							1			1			1	1	1	0	3	1	1	1	0	FALSE	TRUE	FALSE	FALSE	TRUE	TRUE	FALSE	TRUE	FALSE	FALSE	TRUE	TRUE	TRUE	FALSE	0	0	0	0	1	1	0	1
PXUG_V1_000339	ribosomal protein SA								1				1		1				1	1	1	0	3	1	1	1	0	FALSE	TRUE	FALSE	FALSE	TRUE	TRUE	FALSE	TRUE	FALSE	FALSE	TRUE	TRUE	TRUE	FALSE	0	0	0	0	1	1	0	1
PXUG_V1_004189	ATP-binding cassette transporter subfamily G	1											1					1	1	1	0	1	3	1	1	0	1	FALSE	TRUE	FALSE	FALSE	TRUE	FALSE	TRUE	FALSE	TRUE	FALSE	TRUE	TRUE	FALSE	TRUE	0	0	0	0	1	0	1	0
PXUG_V1_002725	chromodomain-helicase-DNA-binding protein 1					1								1	1				1	1	1	0	3	1	1	1	0	FALSE	FALSE	FALSE	FALSE	TRUE	TRUE	FALSE	TRUE	FALSE	FALSE	TRUE	TRUE	TRUE	FALSE	0	0	0	0	1	1	0	1
PXUG_V1_054911	Rpb8 CG11246-PA					1								1		1			1	1	1	0	3	1	1	1	0	FALSE	TRUE	FALSE	FALSE	TRUE	TRUE	FALSE	TRUE	FALSE	FALSE	TRUE	TRUE	TRUE	FALSE	0	0	0	0	1	1	0	1
PXUG_V1_007305	Small G protein signaling modulator 3-like protein						1							1			1		1	1	1	0	3	1	1	1	0	FALSE	TRUE	FALSE	FALSE	TRUE	TRUE	FALSE	TRUE	FALSE	FALSE	TRUE	TRUE	TRUE	FALSE	0	0	0	0	1	1	0	1
PXUG_V1_022374	sodium/hydrogen exchanger 3					1								1	1				1	1	1	0	3	1	1	1	0	FALSE	TRUE	FALSE	FALSE	TRUE	TRUE	FALSE	TRUE	FALSE	FALSE	TRUE	TRUE	TRUE	FALSE	0	0	0	0	1	1	0	1
PXUG_V1_016200	cullin								1					1				1	1	1	0	1	3	1	1	0	1	FALSE	TRUE	FALSE	FALSE	TRUE	FALSE	TRUE	FALSE	TRUE	FALSE	TRUE	TRUE	FALSE	TRUE	0	0	0	0	1	0	1	0
PXUG_V1_035362	putative RNA-binding protein 15B-like								1					1	1				1	1	1	0	3	1	1	1	0	FALSE	FALSE	FALSE	FALSE	TRUE	TRUE	FALSE	TRUE	FALSE	FALSE	TRUE	TRUE	TRUE	FALSE	0	0	0	0	1	1	0	1
PXUG_V1_008922	putative Smad on X protein								1					1			1		1	1	1	0	3	1	1	1	0	FALSE	TRUE	FALSE	FALSE	TRUE	TRUE	FALSE	TRUE	FALSE	FALSE	TRUE	TRUE	TRUE	FALSE	0	0	0	0	1	1	0	1
PXUG_V1_010282	cyclin-dependent kinase 14-like								1					1				1	1	1	0	1	3	1	1	0	1	FALSE	TRUE	FALSE	FALSE	TRUE	FALSE	TRUE	FALSE	TRUE	FALSE	TRUE	TRUE	FALSE	TRUE	0	0	0	0	1	0	1	0
PXUG_V1_001072	AGAP001394-PB								1				1					1	1	1	0	1	3	1	1	0	1	FALSE	FALSE	FALSE	FALSE	TRUE	FALSE	TRUE	FALSE	TRUE	FALSE	TRUE	TRUE	FALSE	TRUE	0	0	0	0	1	0	1	0
PXUG_V1_000019	Ribosomal protein L21								1				1		1				1	1	1	0	3	1	1	1	0	FALSE	FALSE	FALSE	FALSE	TRUE	TRUE	FALSE	TRUE	FALSE	FALSE	TRUE	TRUE	TRUE	FALSE	0	0	0	0	1	1	0	1
PXUG_V1_022609	hypothetical protein TcasGA2_TC002482								1				1		1				1	1	1	0	3	1	1	1	0	FALSE	TRUE	FALSE	FALSE	TRUE	TRUE	FALSE	TRUE	FALSE	FALSE	TRUE	TRUE	TRUE	FALSE	0	0	0	0	1	1	0	1
PXUG_V1_000025	Ribosomal protein L27								1				1		1				1	1	1	0	3	1	1	1	0	FALSE	TRUE	FALSE	FALSE	TRUE	TRUE	FALSE	TRUE	FALSE	FALSE	TRUE	TRUE	TRUE	FALSE	0	0	0	0	1	1	0	1
PXUG_V1_001256	Ribosomal protein S20					1								1	1				1	1	1	0	3	1	1	1	0	FALSE	TRUE	FALSE	FALSE	TRUE	TRUE	FALSE	TRUE	FALSE	FALSE	TRUE	TRUE	TRUE	FALSE	0	0	0	0	1	1	0	1
PXUG_V1_019245	G protein alpha S subunit Gs1	1												1			1		1	1	1	0	3	1	1	1	0	FALSE	TRUE	FALSE	FALSE	TRUE	TRUE	FALSE	TRUE	FALSE	FALSE	TRUE	TRUE	TRUE	FALSE	0	0	0	0	1	1	0	1
PXUG_V1_020874	serine/threonine-protein phosphatase 4 catalytic subunit B-like, partial								1				1		1				1	1	1	0	3	1	1	1	0	FALSE	TRUE	FALSE	FALSE	TRUE	TRUE	FALSE	TRUE	FALSE	FALSE	TRUE	TRUE	TRUE	FALSE	0	0	0	0	1	1	0	1
PXUG_V1_019269	eukaryotic translation initiation factor 3 subunit D								1				1		1				1	1	1	0	3	1	1	1	0	FALSE	TRUE	FALSE	FALSE	TRUE	TRUE	FALSE	TRUE	FALSE	FALSE	TRUE	TRUE	TRUE	FALSE	0	0	0	0	1	1	0	1
PXUG_V1_000413	hypothetical protein SINV_00560									1			1					1	1	1	0	1	3	1	1	0	1	FALSE	TRUE	FALSE	FALSE	TRUE	FALSE	TRUE	FALSE	TRUE	FALSE	TRUE	TRUE	FALSE	TRUE	0	0	0	0	1	0	1	0
PXUG_V1_003939	Synaptotagmin-7			1								1				1			1	1	1	0	3	1	1	1	0	FALSE	FALSE	FALSE	FALSE	TRUE	TRUE	FALSE	TRUE	FALSE	FALSE	TRUE	TRUE	TRUE	FALSE	0	0	0	0	1	1	0	1
PXUG_V1_014334	hypothetical protein TcasGA2_TC006846			1								1						1	1	1	0	1	3	1	1	0	1	FALSE	TRUE	FALSE	FALSE	TRUE	FALSE	TRUE	FALSE	TRUE	FALSE	TRUE	TRUE	FALSE	TRUE	0	0	0	0	1	0	1	0
PXUG_V1_007678	hypothetical protein TcasGA2_TC000871			1								1					1		1	1	1	0	3	1	1	1	0	FALSE	FALSE	FALSE	FALSE	TRUE	TRUE	FALSE	TRUE	FALSE	FALSE	TRUE	TRUE	TRUE	FALSE	0	0	0	0	1	1	0	1
PXUG_V1_000508	ribosomal protein L4			1								1			1				1	1	1	0	3	1	1	1	0	FALSE	TRUE	FALSE	FALSE	TRUE	TRUE	FALSE	TRUE	FALSE	FALSE	TRUE	TRUE	TRUE	FALSE	0	0	0	0	1	1	0	1
PXUG_V1_010222	potassium voltage-gated channel protein Shab-like	1	1			1		1	1						1	1	1		5	0	3	0	8	1	0	1	0	FALSE	TRUE	FALSE	FALSE	FALSE	TRUE	FALSE	FALSE	FALSE	FALSE	TRUE	FALSE	TRUE	FALSE	0	1	0	0	0	1	0	0
PXUG_V1_014351	AGAP001497-PB	1		1	1	1		1	1			1	1						6	2	0	0	8	1	1	0	0	FALSE	FALSE	FALSE	FALSE	TRUE	FALSE	FALSE	FALSE	FALSE	FALSE	TRUE	TRUE	FALSE	FALSE	0	1	0	0	1	0	0	0
PXUG_V1_000450	ATP synthase	1	1		1		1	1	1		1							1	7	0	0	1	8	1	0	0	1	FALSE	FALSE	FALSE	FALSE	FALSE	FALSE	TRUE	FALSE	FALSE	FALSE	TRUE	FALSE	FALSE	TRUE	0	1	0	0	0	0	1	0
PXUG_V1_071917	ADP-ribosylation factor 2	1	1	1	1				1		1	1							6	1	0	0	7	1	1	0	0	FALSE	FALSE	FALSE	FALSE	TRUE	FALSE	FALSE	FALSE	FALSE	FALSE	TRUE	TRUE	FALSE	FALSE	0	1	0	0	1	0	0	0
PXUG_V1_018451	tropomyosin-2 isoform 2	1	1	1	1	1			1			1							6	1	0	0	7	1	1	0	0	FALSE	FALSE	FALSE	FALSE	TRUE	FALSE	FALSE	FALSE	FALSE	FALSE	TRUE	TRUE	FALSE	FALSE	0	1	0	0	1	0	0	0
PXUG_V1_075162	elongation factor 1 alpha	1		1	1				1		1	1		1					5	2	0	0	7	1	1	0	0	FALSE	FALSE	FALSE	FALSE	TRUE	FALSE	FALSE	FALSE	FALSE	FALSE	TRUE	TRUE	FALSE	FALSE	0	1	0	0	1	0	0	0
PXUG_V1_000673	dynein heavy chain	1				1	1	1	1									1	5	0	0	1	6	1	0	0	1	FALSE	FALSE	FALSE	FALSE	FALSE	FALSE	TRUE	FALSE	FALSE	FALSE	TRUE	FALSE	FALSE	TRUE	0	1	0	0	0	0	1	0
PXUG_V1_029131	hypothetical protein DAPPUDRAFT_13272					1	1		1						1	1	1		3	0	3	0	6	1	0	1	0	FALSE	FALSE	FALSE	FALSE	FALSE	TRUE	FALSE	FALSE	FALSE	FALSE	TRUE	FALSE	TRUE	FALSE	0	1	0	0	0	1	0	0
PXUG_V1_077755	calcineurin A	1				1		1	1	1								1	5	0	0	1	6	1	0	0	1	FALSE	FALSE	FALSE	FALSE	FALSE	FALSE	TRUE	FALSE	FALSE	FALSE	TRUE	FALSE	FALSE	TRUE	0	1	0	0	0	0	1	0
PXUG_V1_004690	H+ transporting ATP synthase beta subunit isoform 2	1	1	1	1				1			1							5	1	0	0	6	1	1	0	0	FALSE	FALSE	FALSE	FALSE	TRUE	FALSE	FALSE	FALSE	FALSE	FALSE	TRUE	TRUE	FALSE	FALSE	0	1	0	0	1	0	0	0
PXUG_V1_019712	nicotinic acetylcholine receptor alpha subunit	1	1	1					1			1	1						4	2	0	0	6	1	1	0	0	FALSE	FALSE	FALSE	FALSE	TRUE	FALSE	FALSE	FALSE	FALSE	FALSE	TRUE	TRUE	FALSE	FALSE	0	1	0	0	1	0	0	0
PXUG_V1_029855	AGAP012244-PA	1		1		1					1	1	1						4	2	0	0	6	1	1	0	0	FALSE	FALSE	FALSE	FALSE	TRUE	FALSE	FALSE	FALSE	FALSE	FALSE	TRUE	TRUE	FALSE	FALSE	0	1	0	0	1	0	0	0
PXUG_V1_009733	116 kDa U5 small nuclear ribonucleoprotein component	1				1	1		1					1					4	1	0	0	5	1	1	0	0	FALSE	FALSE	FALSE	FALSE	TRUE	FALSE	FALSE	FALSE	FALSE	FALSE	TRUE	TRUE	FALSE	FALSE	0	1	0	0	1	0	0	0
PXUG_V1_012810	eukaryotic initiation factor 4A	1	1						1				1	1					3	2	0	0	5	1	1	0	0	FALSE	FALSE	FALSE	FALSE	TRUE	FALSE	FALSE	FALSE	FALSE	FALSE	TRUE	TRUE	FALSE	FALSE	0	1	0	0	1	0	0	0
PXUG_V1_020816	proteasome 26S subunit 6A		1				1		1		1							1	4	0	0	1	5	1	0	0	1	FALSE	FALSE	FALSE	FALSE	FALSE	FALSE	TRUE	FALSE	FALSE	FALSE	TRUE	FALSE	FALSE	TRUE	0	1	0	0	0	0	1	0
PXUG_V1_027092	dynein heavy chain-like	1		1					1		1	1							4	1	0	0	5	1	1	0	0	FALSE	FALSE	FALSE	FALSE	TRUE	FALSE	FALSE	FALSE	FALSE	FALSE	TRUE	TRUE	FALSE	FALSE	0	1	0	0	1	0	0	0
PXUG_V1_027776	glycogen phosphorylase	1		1					1		1	1							4	1	0	0	5	1	1	0	0	FALSE	FALSE	FALSE	FALSE	TRUE	FALSE	FALSE	FALSE	FALSE	FALSE	TRUE	TRUE	FALSE	FALSE	0	1	0	0	1	0	0	0
PXUG_V1_022864	senseless-2 CG31632-PA		1	1				1				1	1						3	2	0	0	5	1	1	0	0	FALSE	FALSE	FALSE	FALSE	TRUE	FALSE	FALSE	FALSE	FALSE	FALSE	TRUE	TRUE	FALSE	FALSE	0	1	0	0	1	0	0	0
PXUG_V1_050527	nicotinic acetylcholine receptor subunit alpha 7 isoform 2	1	1		1					1							1		4	0	1	0	5	1	0	1	0	FALSE	FALSE	FALSE	FALSE	FALSE	TRUE	FALSE	FALSE	FALSE	FALSE	TRUE	FALSE	TRUE	FALSE	0	1	0	0	0	1	0	0
PXUG_V1_001740	protein transport protein sec23	1				1			1									1	3	0	0	1	4	1	0	0	1	FALSE	FALSE	FALSE	FALSE	FALSE	FALSE	TRUE	FALSE	FALSE	FALSE	TRUE	FALSE	FALSE	TRUE	0	1	0	0	0	0	1	0
PXUG_V1_002892	receptor for activated protein kinase C homolog		1				1		1						1				3	0	1	0	4	1	0	1	0	FALSE	FALSE	FALSE	FALSE	FALSE	TRUE	FALSE	FALSE	FALSE	FALSE	TRUE	FALSE	TRUE	FALSE	0	1	0	0	0	1	0	0
PXUG_V1_003814	pre-mRNA-splicing factor ATP-dependent RNA helicase prp22	1				1			1				1						3	1	0	0	4	1	1	0	0	FALSE	FALSE	FALSE	FALSE	TRUE	FALSE	FALSE	FALSE	FALSE	FALSE	TRUE	TRUE	FALSE	FALSE	0	1	0	0	1	0	0	0
PXUG_V1_006834	hypothetical protein TcasGA2_TC004596				1	1	1											1	3	0	0	1	4	1	0	0	1	FALSE	FALSE	FALSE	FALSE	FALSE	FALSE	TRUE	FALSE	FALSE	FALSE	TRUE	FALSE	FALSE	TRUE	0	1	0	0	0	0	1	0
PXUG_V1_001815	E3 ubiquitin-protein ligase SIAH1				1	1			1				1						3	1	0	0	4	1	1	0	0	FALSE	FALSE	FALSE	FALSE	TRUE	FALSE	FALSE	FALSE	FALSE	FALSE	TRUE	TRUE	FALSE	FALSE	0	1	0	0	1	0	0	0
PXUG_V1_009723	selenophosphate synthetase 1	1				1			1									1	3	0	0	1	4	1	0	0	1	FALSE	FALSE	FALSE	FALSE	FALSE	FALSE	TRUE	FALSE	FALSE	FALSE	TRUE	FALSE	FALSE	TRUE	0	1	0	0	0	0	1	0
PXUG_V1_001347	hypothetical protein AND_07217	1							1		1				1				3	0	1	0	4	1	0	1	0	FALSE	FALSE	FALSE	FALSE	FALSE	TRUE	FALSE	FALSE	FALSE	FALSE	TRUE	FALSE	TRUE	FALSE	0	1	0	0	0	1	0	0
PXUG_V1_005994	Eph receptor	1	1			1											1		3	0	1	0	4	1	0	1	0	FALSE	FALSE	FALSE	FALSE	FALSE	TRUE	FALSE	FALSE	FALSE	FALSE	TRUE	FALSE	TRUE	FALSE	0	1	0	0	0	1	0	0
PXUG_V1_009208	hypothetical protein SINV_11916						1		1	1							1		3	0	1	0	4	1	0	1	0	FALSE	FALSE	FALSE	FALSE	FALSE	TRUE	FALSE	FALSE	FALSE	FALSE	TRUE	FALSE	TRUE	FALSE	0	1	0	0	0	1	0	0
PXUG_V1_000977	Ribosomal protein L15						1	1	1						1				3	0	1	0	4	1	0	1	0	FALSE	FALSE	FALSE	FALSE	FALSE	TRUE	FALSE	FALSE	FALSE	FALSE	TRUE	FALSE	TRUE	FALSE	0	1	0	0	0	1	0	0
PXUG_V1_027503	carboxylase:pyruvate/acetyl-coa/propionyl-coa	1							1		1			1					3	1	0	0	4	1	1	0	0	FALSE	FALSE	FALSE	FALSE	TRUE	FALSE	FALSE	FALSE	FALSE	FALSE	TRUE	TRUE	FALSE	FALSE	0	1	0	0	1	0	0	0
PXUG_V1_006808	AGAP012249-PA	1		1		1						1							3	1	0	0	4	1	1	0	0	FALSE	FALSE	FALSE	FALSE	TRUE	FALSE	FALSE	FALSE	FALSE	FALSE	TRUE	TRUE	FALSE	FALSE	0	1	0	0	1	0	0	0
PXUG_V1_019862	COP9 signalosome complex subunit 2						1		1									1	2	0	0	1	3	1	0	0	1	FALSE	FALSE	FALSE	FALSE	FALSE	FALSE	TRUE	FALSE	FALSE	FALSE	TRUE	FALSE	FALSE	TRUE	0	1	0	0	0	0	1	0
PXUG_V1_009600	AGAP002316-PA					1		1									1		2	0	1	0	3	1	0	1	0	FALSE	FALSE	FALSE	FALSE	FALSE	TRUE	FALSE	FALSE	FALSE	FALSE	TRUE	FALSE	TRUE	FALSE	0	1	0	0	0	1	0	0
PXUG_V1_005391	TFIIH basal transcription factor complex helicase subunit					1			1									1	2	0	0	1	3	1	0	0	1	FALSE	FALSE	FALSE	FALSE	FALSE	FALSE	TRUE	FALSE	FALSE	FALSE	TRUE	FALSE	FALSE	TRUE	0	1	0	0	0	0	1	0
PXUG_V1_008940	JAB-MPN domain protein						1		1									1	2	0	0	1	3	1	0	0	1	FALSE	FALSE	FALSE	FALSE	FALSE	FALSE	TRUE	FALSE	FALSE	FALSE	TRUE	FALSE	FALSE	TRUE	0	1	0	0	0	0	1	0
PXUG_V1_006376	Nuclear factor I CG2380-PB							1			1				1				2	0	1	0	3	1	0	1	0	FALSE	FALSE	FALSE	FALSE	FALSE	TRUE	FALSE	FALSE	FALSE	FALSE	TRUE	FALSE	TRUE	FALSE	0	1	0	0	0	1	0	0
PXUG_V1_009615	hypothetical protein AND_05721		1						1									1	2	0	0	1	3	1	0	0	1	FALSE	FALSE	FALSE	FALSE	FALSE	FALSE	TRUE	FALSE	FALSE	FALSE	TRUE	FALSE	FALSE	TRUE	0	1	0	0	0	0	1	0
PXUG_V1_011540	CTP synthase	1					1								1				2	0	1	0	3	1	0	1	0	FALSE	FALSE	FALSE	FALSE	FALSE	TRUE	FALSE	FALSE	FALSE	FALSE	TRUE	FALSE	TRUE	FALSE	0	1	0	0	0	1	0	0
PXUG_V1_001003	chaperonin containing t-complex polypeptide 1 beta subunit	1							1					1					2	1	0	0	3	1	1	0	0	FALSE	FALSE	FALSE	FALSE	TRUE	FALSE	FALSE	FALSE	FALSE	FALSE	TRUE	TRUE	FALSE	FALSE	0	1	0	0	1	0	0	0
PXUG_V1_003502	p38 map kinase					1			1									1	2	0	0	1	3	1	0	0	1	FALSE	FALSE	FALSE	FALSE	FALSE	FALSE	TRUE	FALSE	FALSE	FALSE	TRUE	FALSE	FALSE	TRUE	0	1	0	0	0	0	1	0
PXUG_V1_008382	kettin protein								1				1	1					1	2	0	0	3	1	1	0	0	FALSE	FALSE	FALSE	FALSE	TRUE	FALSE	FALSE	FALSE	FALSE	FALSE	TRUE	TRUE	FALSE	FALSE	0	1	0	0	1	0	0	0
PXUG_V1_005812	Brain tumor protein							1	1					1					2	1	0	0	3	1	1	0	0	FALSE	FALSE	FALSE	FALSE	TRUE	FALSE	FALSE	FALSE	FALSE	FALSE	TRUE	TRUE	FALSE	FALSE	0	1	0	0	1	0	0	0
PXUG_V1_040562	AGAP002902-PA	1	1														1		2	0	1	0	3	1	0	1	0	FALSE	FALSE	FALSE	FALSE	FALSE	TRUE	FALSE	FALSE	FALSE	FALSE	TRUE	FALSE	TRUE	FALSE	0	1	0	0	0	1	0	0
PXUG_V1_001822	isocitrate dehydrogenase	1							1									1	2	0	0	1	3	1	0	0	1	FALSE	FALSE	FALSE	FALSE	FALSE	FALSE	TRUE	FALSE	FALSE	FALSE	TRUE	FALSE	FALSE	TRUE	0	1	0	0	0	0	1	0
PXUG_V1_060087	hypothetical protein AND_04248		1												1	1			1	0	2	0	3	1	0	1	0	FALSE	FALSE	FALSE	FALSE	FALSE	TRUE	FALSE	FALSE	FALSE	FALSE	TRUE	FALSE	TRUE	FALSE	0	1	0	0	0	1	0	0
PXUG_V1_002862	atypical protein kinase C								1	1								1	2	0	0	1	3	1	0	0	1	FALSE	FALSE	FALSE	FALSE	FALSE	FALSE	TRUE	FALSE	FALSE	FALSE	TRUE	FALSE	FALSE	TRUE	0	1	0	0	0	0	1	0
PXUG_V1_030730	hypothetical protein SINV_12960				1						1							1	2	0	0	1	3	1	0	0	1	FALSE	FALSE	FALSE	FALSE	FALSE	FALSE	TRUE	FALSE	FALSE	FALSE	TRUE	FALSE	FALSE	TRUE	0	1	0	0	0	0	1	0
PXUG_V1_002661	hypothetical protein TcasGA2_TC014710			1								1	1						1	2	0	0	3	1	1	0	0	FALSE	FALSE	FALSE	FALSE	TRUE	FALSE	FALSE	FALSE	FALSE	FALSE	TRUE	TRUE	FALSE	FALSE	0	1	0	0	1	0	0	0
PXUG_V1_021678	Ecdysone-inducible protein E75	1		1								1							2	1	0	0	3	1	1	0	0	FALSE	FALSE	FALSE	FALSE	TRUE	FALSE	FALSE	FALSE	FALSE	FALSE	TRUE	TRUE	FALSE	FALSE	0	1	0	0	1	0	0	0
PXUG_V1_007141	n6-adenosine-methyltransferase ime4							1						1					1	1	0	0	2	1	1	0	0	FALSE	FALSE	FALSE	FALSE	TRUE	FALSE	FALSE	FALSE	FALSE	FALSE	TRUE	TRUE	FALSE	FALSE	0	1	0	0	1	0	0	0
PXUG_V1_012033	NADPH cytochrome P450 reductase							1									1		1	0	1	0	2	1	0	1	0	FALSE	FALSE	FALSE	FALSE	FALSE	TRUE	FALSE	FALSE	FALSE	FALSE	TRUE	FALSE	TRUE	FALSE	0	1	0	0	0	1	0	0
PXUG_V1_004324	AGAP007769-PA							1						1					1	1	0	0	2	1	1	0	0	FALSE	FALSE	FALSE	FALSE	TRUE	FALSE	FALSE	FALSE	FALSE	FALSE	TRUE	TRUE	FALSE	FALSE	0	1	0	0	1	0	0	0
PXUG_V1_080326	hypothetical protein LOC411794								1					1					1	1	0	0	2	1	1	0	0	FALSE	FALSE	FALSE	FALSE	TRUE	FALSE	FALSE	FALSE	FALSE	FALSE	TRUE	TRUE	FALSE	FALSE	0	1	0	0	1	0	0	0
PXUG_V1_012398	CG14614 CG14614-PA isoform 1								1					1					1	1	0	0	2	1	1	0	0	FALSE	FALSE	FALSE	FALSE	TRUE	FALSE	FALSE	FALSE	FALSE	FALSE	TRUE	TRUE	FALSE	FALSE	0	1	0	0	1	0	0	0
PXUG_V1_005505	eukaryotic translation initiation factor 3 subunit H	1											1						1	1	0	0	2	1	1	0	0	FALSE	FALSE	FALSE	FALSE	TRUE	FALSE	FALSE	FALSE	FALSE	FALSE	TRUE	TRUE	FALSE	FALSE	0	1	0	0	1	0	0	0
PXUG_V1_002321	Glutamine:fructose-6-phosphate aminotransferase 1 CG12449-PH								1					1					1	1	0	0	2	1	1	0	0	FALSE	FALSE	FALSE	FALSE	TRUE	FALSE	FALSE	FALSE	FALSE	FALSE	TRUE	TRUE	FALSE	FALSE	0	1	0	0	1	0	0	0
PXUG_V1_007760	hypothetical protein LOC100114793	1											1						1	1	0	0	2	1	1	0	0	FALSE	FALSE	FALSE	FALSE	TRUE	FALSE	FALSE	FALSE	FALSE	FALSE	TRUE	TRUE	FALSE	FALSE	0	1	0	0	1	0	0	0
PXUG_V1_078366	ultraspiracle protein									1			1						1	1	0	0	2	1	1	0	0	FALSE	FALSE	FALSE	FALSE	TRUE	FALSE	FALSE	FALSE	FALSE	FALSE	TRUE	TRUE	FALSE	FALSE	0	1	0	0	1	0	0	0
PXUG_V1_000473	heat shock protein 70								1					1					1	1	0	0	2	1	1	0	0	FALSE	FALSE	FALSE	FALSE	TRUE	FALSE	FALSE	FALSE	FALSE	FALSE	TRUE	TRUE	FALSE	FALSE	0	1	0	0	1	0	0	0
PXUG_V1_009785	arylhydrocarbon receptor nuclear translocator homolog b								1					1					1	1	0	0	2	1	1	0	0	FALSE	FALSE	FALSE	FALSE	TRUE	FALSE	FALSE	FALSE	FALSE	FALSE	TRUE	TRUE	FALSE	FALSE	0	1	0	0	1	0	0	0
PXUG_V1_003997	par-1 CG8201-PA								1					1					1	1	0	0	2	1	1	0	0	FALSE	FALSE	FALSE	FALSE	TRUE	FALSE	FALSE	FALSE	FALSE	FALSE	TRUE	TRUE	FALSE	FALSE	0	1	0	0	1	0	0	0
PXUG_V1_080325	hypothetical protein LOC411794								1					1					1	1	0	0	2	1	1	0	0	FALSE	FALSE	FALSE	FALSE	TRUE	FALSE	FALSE	FALSE	FALSE	FALSE	TRUE	TRUE	FALSE	FALSE	0	1	0	0	1	0	0	0
PXUG_V1_009512	ribose-phosphate pyrophosphokinase 1,2								1					1					1	1	0	0	2	1	1	0	0	FALSE	FALSE	FALSE	FALSE	TRUE	FALSE	FALSE	FALSE	FALSE	FALSE	TRUE	TRUE	FALSE	FALSE	0	1	0	0	1	0	0	0
PXUG_V1_007039	arf-GAP with SH3 domain, ANK repeat and PH domain-containing protein 1-like isoform 2	1												1					1	1	0	0	2	1	1	0	0	FALSE	FALSE	FALSE	FALSE	TRUE	FALSE	FALSE	FALSE	FALSE	FALSE	TRUE	TRUE	FALSE	FALSE	0	1	0	0	1	0	0	0
PXUG_V1_017878	serum response factor								1					1					1	1	0	0	2	1	1	0	0	FALSE	FALSE	FALSE	FALSE	TRUE	FALSE	FALSE	FALSE	FALSE	FALSE	TRUE	TRUE	FALSE	FALSE	0	1	0	0	1	0	0	0
PXUG_V1_054615	hypothetical protein DAPPUDRAFT_13272								1					1					1	1	0	0	2	1	1	0	0	FALSE	FALSE	FALSE	FALSE	TRUE	FALSE	FALSE	FALSE	FALSE	FALSE	TRUE	TRUE	FALSE	FALSE	0	1	0	0	1	0	0	0
PXUG_V1_030756	arginine kinase-like protein								1					1					1	1	0	0	2	1	1	0	0	FALSE	FALSE	FALSE	FALSE	TRUE	FALSE	FALSE	FALSE	FALSE	FALSE	TRUE	TRUE	FALSE	FALSE	0	1	0	0	1	0	0	0
PXUG_V1_073304	hnRNPA/B-like 28							1						1					1	1	0	0	2	1	1	0	0	FALSE	FALSE	FALSE	FALSE	TRUE	FALSE	FALSE	FALSE	FALSE	FALSE	TRUE	TRUE	FALSE	FALSE	0	1	0	0	1	0	0	0
PXUG_V1_000194	rab gdp-dissociation inhibitor	1																1	1	0	0	1	2	1	0	0	1	FALSE	FALSE	FALSE	FALSE	FALSE	FALSE	TRUE	FALSE	FALSE	FALSE	TRUE	FALSE	FALSE	TRUE	0	1	0	0	0	0	1	0
PXUG_V1_021645	NMDA-type glutamate receptor subunit 1, variant, putative	1											1						1	1	0	0	2	1	1	0	0	FALSE	FALSE	FALSE	FALSE	TRUE	FALSE	FALSE	FALSE	FALSE	FALSE	TRUE	TRUE	FALSE	FALSE	0	1	0	0	1	0	0	0
PXUG_V1_004112	tropomyosin-2 isoform 1	1	1		1	1	1		1	1				1					7	1	0	0	8	1	1	0	0	FALSE	FALSE	FALSE	FALSE	TRUE	FALSE	FALSE	FALSE	FALSE	FALSE	TRUE	TRUE	FALSE	FALSE	0	0	0	0	1	0	0	0
PXUG_V1_002546	tropomyosin-2 isoform 4	1	1	1	1	1			1	1		1							7	1	0	0	8	1	1	0	0	FALSE	FALSE	FALSE	FALSE	TRUE	FALSE	FALSE	FALSE	FALSE	FALSE	TRUE	TRUE	FALSE	FALSE	0	0	0	0	1	0	0	0
PXUG_V1_001704	very low-density lipoprotein receptor isoform 2	1		1		1	1	1	1		1	1							7	1	0	0	8	1	1	0	0	FALSE	FALSE	FALSE	FALSE	TRUE	FALSE	FALSE	FALSE	FALSE	FALSE	TRUE	TRUE	FALSE	FALSE	0	0	0	0	1	0	0	0
PXUG_V1_000904	ribosomal protein S18	1	1		1	1	1		1						1				6	0	1	0	7	1	0	1	0	FALSE	FALSE	FALSE	FALSE	FALSE	TRUE	FALSE	FALSE	FALSE	FALSE	TRUE	FALSE	TRUE	FALSE	0	0	0	0	0	1	0	0
PXUG_V1_007729	Tubulin beta-2C chain	1	1	1		1			1		1	1							6	1	0	0	7	1	1	0	0	FALSE	FALSE	FALSE	FALSE	TRUE	FALSE	FALSE	FALSE	FALSE	FALSE	TRUE	TRUE	FALSE	FALSE	0	0	0	0	1	0	0	0
PXUG_V1_020369	ADP-ribosylation factor 2	1	1	1	1				1		1	1							6	1	0	0	7	1	1	0	0	FALSE	FALSE	FALSE	FALSE	TRUE	FALSE	FALSE	FALSE	FALSE	FALSE	TRUE	TRUE	FALSE	FALSE	0	0	0	0	1	0	0	0
PXUG_V1_001250	hypothetical protein BAC65324	1			1	1			1	1	1		1						6	1	0	0	7	1	1	0	0	FALSE	FALSE	FALSE	FALSE	TRUE	FALSE	FALSE	FALSE	FALSE	FALSE	TRUE	TRUE	FALSE	FALSE	0	0	0	0	1	0	0	0
PXUG_V1_007207	beta-tubulin	1	1		1		1		1									1	5	0	0	1	6	1	0	0	1	FALSE	FALSE	FALSE	FALSE	FALSE	FALSE	TRUE	FALSE	FALSE	FALSE	TRUE	FALSE	FALSE	TRUE	0	0	0	0	0	0	1	0
PXUG_V1_002675	ribosomal protein S6	1			1	1			1						1		1		4	0	2	0	6	1	0	1	0	FALSE	FALSE	FALSE	FALSE	FALSE	TRUE	FALSE	FALSE	FALSE	FALSE	TRUE	FALSE	TRUE	FALSE	0	0	0	0	0	1	0	0
PXUG_V1_034190	orf protein, putative	1				1	1	1		1								1	5	0	0	1	6	1	0	0	1	FALSE	FALSE	FALSE	FALSE	FALSE	FALSE	TRUE	FALSE	FALSE	FALSE	TRUE	FALSE	FALSE	TRUE	0	0	0	0	0	0	1	0
PXUG_V1_004612	serine/threonine-protein phosphatase 2A 56 kDa regulatory subunit alpha isoform-like	1	1			1	1		1				1						5	1	0	0	6	1	1	0	0	FALSE	FALSE	FALSE	FALSE	TRUE	FALSE	FALSE	FALSE	FALSE	FALSE	TRUE	TRUE	FALSE	FALSE	0	0	0	0	1	0	0	0
PXUG_V1_000697	putative ATP-dependent RNA helicase me31b-like isoform 1	1				1	1		1		1				1				5	0	1	0	6	1	0	1	0	FALSE	FALSE	FALSE	FALSE	FALSE	TRUE	FALSE	FALSE	FALSE	FALSE	TRUE	FALSE	TRUE	FALSE	0	0	0	0	0	1	0	0
PXUG_V1_001936	calcineurin A	1				1		1	1	1								1	5	0	0	1	6	1	0	0	1	FALSE	FALSE	FALSE	FALSE	FALSE	FALSE	TRUE	FALSE	FALSE	FALSE	TRUE	FALSE	FALSE	TRUE	0	0	0	0	0	0	1	0
PXUG_V1_008594	Chain B, Structural Basis Of Pp2a And Sgo Interaction		1			1		1	1								1		4	0	1	0	5	1	0	1	0	FALSE	FALSE	FALSE	FALSE	FALSE	TRUE	FALSE	FALSE	FALSE	FALSE	TRUE	FALSE	TRUE	FALSE	0	0	0	0	0	1	0	0
PXUG_V1_003048	eukaryotic translation termination factor 1	1	1			1			1									1	4	0	0	1	5	1	0	0	1	FALSE	FALSE	FALSE	FALSE	FALSE	FALSE	TRUE	FALSE	FALSE	FALSE	TRUE	FALSE	FALSE	TRUE	0	0	0	0	0	0	1	0
PXUG_V1_077996	heat shock protein 70 B2	1				1			1		1							1	4	0	0	1	5	1	0	0	1	FALSE	FALSE	FALSE	FALSE	FALSE	FALSE	TRUE	FALSE	FALSE	FALSE	TRUE	FALSE	FALSE	TRUE	0	0	0	0	0	0	1	0
PXUG_V1_019218	tousled-like kinase	1			1	1			1					1					4	1	0	0	5	1	1	0	0	FALSE	FALSE	FALSE	FALSE	TRUE	FALSE	FALSE	FALSE	FALSE	FALSE	TRUE	TRUE	FALSE	FALSE	0	0	0	0	1	0	0	0
PXUG_V1_053949	XPA-binding protein 2				1	1		1	1					1					4	1	0	0	5	1	1	0	0	FALSE	FALSE	FALSE	FALSE	TRUE	FALSE	FALSE	FALSE	FALSE	FALSE	TRUE	TRUE	FALSE	FALSE	0	0	0	0	1	0	0	0
PXUG_V1_023257	tropomyosin I	1					1	1	1						1				4	0	1	0	5	1	0	1	0	FALSE	FALSE	FALSE	FALSE	FALSE	TRUE	FALSE	FALSE	FALSE	FALSE	TRUE	FALSE	TRUE	FALSE	0	0	0	0	0	1	0	0
PXUG_V1_000734	tropomyosin I	1					1	1	1						1				4	0	1	0	5	1	0	1	0	FALSE	FALSE	FALSE	FALSE	FALSE	TRUE	FALSE	FALSE	FALSE	FALSE	TRUE	FALSE	TRUE	FALSE	0	0	0	0	0	1	0	0
PXUG_V1_003992	PRP8P	1				1			1	1								1	4	0	0	1	5	1	0	0	1	FALSE	FALSE	FALSE	FALSE	FALSE	FALSE	TRUE	FALSE	FALSE	FALSE	TRUE	FALSE	FALSE	TRUE	0	0	0	0	0	0	1	0
PXUG_V1_000813	pxS-adenosyl-L-homocysteine hydrolase	1	1			1			1						1				4	0	1	0	5	1	0	1	0	FALSE	FALSE	FALSE	FALSE	FALSE	TRUE	FALSE	FALSE	FALSE	FALSE	TRUE	FALSE	TRUE	FALSE	0	0	0	0	0	1	0	0
PXUG_V1_078781	pxS-adenosyl-L-homocysteine hydrolase	1	1			1			1						1				4	0	1	0	5	1	0	1	0	FALSE	FALSE	FALSE	FALSE	FALSE	TRUE	FALSE	FALSE	FALSE	FALSE	TRUE	FALSE	TRUE	FALSE	0	0	0	0	0	1	0	0
PXUG_V1_067639	glucose transporter type 1-like	1				1	1		1				1						4	1	0	0	5	1	1	0	0	FALSE	FALSE	FALSE	FALSE	TRUE	FALSE	FALSE	FALSE	FALSE	FALSE	TRUE	TRUE	FALSE	FALSE	0	0	0	0	1	0	0	0
PXUG_V1_017759	DEAD-box RNA-dependent helicase p68	1				1	1		1					1					4	1	0	0	5	1	1	0	0	FALSE	FALSE	FALSE	FALSE	TRUE	FALSE	FALSE	FALSE	FALSE	FALSE	TRUE	TRUE	FALSE	FALSE	0	0	0	0	1	0	0	0
PXUG_V1_002444	SD04106p	1				1	1		1				1						4	1	0	0	5	1	1	0	0	FALSE	FALSE	FALSE	FALSE	TRUE	FALSE	FALSE	FALSE	FALSE	FALSE	TRUE	TRUE	FALSE	FALSE	0	0	0	0	1	0	0	0
PXUG_V1_008146	Ribosomal protein L32	1			1		1	1							1				4	0	1	0	5	1	0	1	0	FALSE	FALSE	FALSE	FALSE	FALSE	TRUE	FALSE	FALSE	FALSE	FALSE	TRUE	FALSE	TRUE	FALSE	0	0	0	0	0	1	0	0
PXUG_V1_000048	Ribosomal protein L32	1			1		1	1							1				4	0	1	0	5	1	0	1	0	FALSE	FALSE	FALSE	FALSE	FALSE	TRUE	FALSE	FALSE	FALSE	FALSE	TRUE	FALSE	TRUE	FALSE	0	0	0	0	0	1	0	0
PXUG_V1_007182	calcium/calmodulin-dependent protein kinase type 1 (camki)			1		1	1		1			1							4	1	0	0	5	1	1	0	0	FALSE	FALSE	FALSE	FALSE	TRUE	FALSE	FALSE	FALSE	FALSE	FALSE	TRUE	TRUE	FALSE	FALSE	0	0	0	0	1	0	0	0
PXUG_V1_007806	Stress-activated protein kinase JNK			1			1					1	1	1					2	3	0	0	5	1	1	0	0	FALSE	FALSE	FALSE	FALSE	TRUE	FALSE	FALSE	FALSE	FALSE	FALSE	TRUE	TRUE	FALSE	FALSE	0	0	0	0	1	0	0	0
PXUG_V1_000326	fructose 1,6-bisphosphate aldolase			1			1		1			1	1						3	2	0	0	5	1	1	0	0	FALSE	FALSE	FALSE	FALSE	TRUE	FALSE	FALSE	FALSE	FALSE	FALSE	TRUE	TRUE	FALSE	FALSE	0	0	0	0	1	0	0	0
PXUG_V1_006552	fructose 1,6-bisphosphate aldolase			1			1		1			1	1						3	2	0	0	5	1	1	0	0	FALSE	FALSE	FALSE	FALSE	TRUE	FALSE	FALSE	FALSE	FALSE	FALSE	TRUE	TRUE	FALSE	FALSE	0	0	0	0	1	0	0	0
PXUG_V1_014909	Membrane-associated protein Hem			1			1		1			1		1					3	2	0	0	5	1	1	0	0	FALSE	FALSE	FALSE	FALSE	TRUE	FALSE	FALSE	FALSE	FALSE	FALSE	TRUE	TRUE	FALSE	FALSE	0	0	0	0	1	0	0	0
PXUG_V1_002344	NADH dehydrogenase-ubiquinone Fe-S protein 2 precursor		1	1			1		1			1							4	1	0	0	5	1	1	0	0	FALSE	FALSE	FALSE	FALSE	TRUE	FALSE	FALSE	FALSE	FALSE	FALSE	TRUE	TRUE	FALSE	FALSE	0	0	0	0	1	0	0	0
PXUG_V1_063825	GD24416	1							1	1	1							1	4	0	0	1	5	1	0	0	1	FALSE	FALSE	FALSE	FALSE	FALSE	FALSE	TRUE	FALSE	FALSE	FALSE	TRUE	FALSE	FALSE	TRUE	0	0	0	0	0	0	1	0
PXUG_V1_003141	Splicing factor 3B subunit 3	1				1			1					1					3	1	0	0	4	1	1	0	0	FALSE	FALSE	FALSE	FALSE	TRUE	FALSE	FALSE	FALSE	FALSE	FALSE	TRUE	TRUE	FALSE	FALSE	0	0	0	0	1	0	0	0
PXUG_V1_001555	Dynein heavy chain, cytoplasmic						1		1						1		1		2	0	2	0	4	1	0	1	0	FALSE	FALSE	FALSE	FALSE	FALSE	TRUE	FALSE	FALSE	FALSE	FALSE	TRUE	FALSE	TRUE	FALSE	0	0	0	0	0	1	0	0
PXUG_V1_015929	Casein kinase II subunit alpha	1					1		1									1	3	0	0	1	4	1	0	0	1	FALSE	FALSE	FALSE	FALSE	FALSE	FALSE	TRUE	FALSE	FALSE	FALSE	TRUE	FALSE	FALSE	TRUE	0	0	0	0	0	0	1	0
PXUG_V1_014437	proteasome 25 kDa subunit	1							1				1	1					2	2	0	0	4	1	1	0	0	FALSE	FALSE	FALSE	FALSE	TRUE	FALSE	FALSE	FALSE	FALSE	FALSE	TRUE	TRUE	FALSE	FALSE	0	0	0	0	1	0	0	0
PXUG_V1_008012	hypothetical protein TcasGA2_TC002423					1	1		1					1					3	1	0	0	4	1	1	0	0	FALSE	FALSE	FALSE	FALSE	TRUE	FALSE	FALSE	FALSE	FALSE	FALSE	TRUE	TRUE	FALSE	FALSE	0	0	0	0	1	0	0	0
PXUG_V1_009884	AGAP007928-PA	1				1							1	1					2	2	0	0	4	1	1	0	0	FALSE	FALSE	FALSE	FALSE	TRUE	FALSE	FALSE	FALSE	FALSE	FALSE	TRUE	TRUE	FALSE	FALSE	0	0	0	0	1	0	0	0
PXUG_V1_002831	dynein heavy chain					1	1		1								1		3	0	1	0	4	1	0	1	0	FALSE	FALSE	FALSE	FALSE	FALSE	TRUE	FALSE	FALSE	FALSE	FALSE	TRUE	FALSE	TRUE	FALSE	0	0	0	0	0	1	0	0
PXUG_V1_001334	CG3999 CG3999-PA												1	1	1		1		0	2	2	0	4	0	1	1	0	FALSE	FALSE	FALSE	FALSE	FALSE	FALSE	FALSE	TRUE	FALSE	FALSE	FALSE	TRUE	TRUE	FALSE	0	0	0	0	0	0	0	1
PXUG_V1_005661	extracellular regulated MAP kinase	1					1			1								1	3	0	0	1	4	1	0	0	1	FALSE	TRUE	FALSE	FALSE	FALSE	FALSE	TRUE	FALSE	FALSE	FALSE	TRUE	FALSE	FALSE	TRUE	0	0	0	0	0	0	1	0
PXUG_V1_013566	Serine/threonine-protein kinase mig-15	1				1			1									1	3	0	0	1	4	1	0	0	1	FALSE	FALSE	FALSE	FALSE	FALSE	FALSE	TRUE	FALSE	FALSE	FALSE	TRUE	FALSE	FALSE	TRUE	0	0	0	0	0	0	1	0
PXUG_V1_077997	70 kDa heat shock protein	1				1			1				1						3	1	0	0	4	1	1	0	0	FALSE	FALSE	FALSE	FALSE	TRUE	FALSE	FALSE	FALSE	FALSE	FALSE	TRUE	TRUE	FALSE	FALSE	0	0	0	0	1	0	0	0
PXUG_V1_024494	putative peptidyl-prolyl cis-trans isomerase E	1				1			1					1					3	1	0	0	4	1	1	0	0	FALSE	FALSE	FALSE	FALSE	TRUE	FALSE	FALSE	FALSE	FALSE	FALSE	TRUE	TRUE	FALSE	FALSE	0	0	0	0	1	0	0	0
PXUG_V1_017259	dynamin, putative					1			1	1				1					3	1	0	0	4	1	1	0	0	FALSE	FALSE	FALSE	FALSE	TRUE	FALSE	FALSE	FALSE	FALSE	FALSE	TRUE	TRUE	FALSE	FALSE	0	0	0	0	1	0	0	0
PXUG_V1_001400	plexin A CG11081-PA					1		1					1	1					2	2	0	0	4	1	1	0	0	FALSE	FALSE	FALSE	FALSE	TRUE	FALSE	FALSE	FALSE	FALSE	FALSE	TRUE	TRUE	FALSE	FALSE	0	0	0	0	1	0	0	0
PXUG_V1_000735	heat shock protein 60				1		1		1				1						3	1	0	0	4	1	1	0	0	FALSE	FALSE	FALSE	FALSE	TRUE	FALSE	FALSE	FALSE	FALSE	FALSE	TRUE	TRUE	FALSE	FALSE	0	0	0	0	1	0	0	0
PXUG_V1_026144	ras protein	1	1						1				1						3	1	0	0	4	1	1	0	0	FALSE	FALSE	FALSE	FALSE	TRUE	FALSE	FALSE	FALSE	FALSE	FALSE	TRUE	TRUE	FALSE	FALSE	0	0	0	0	1	0	0	0
PXUG_V1_008450	potassium voltage-gated channel protein Shab-like		1					1	1						1				3	0	1	0	4	1	0	1	0	FALSE	FALSE	FALSE	FALSE	FALSE	TRUE	FALSE	FALSE	FALSE	FALSE	TRUE	FALSE	TRUE	FALSE	0	0	0	0	0	1	0	0
PXUG_V1_001010	Cytosolic purine 5'-nucleotidase		1			1			1									1	3	0	0	1	4	1	0	0	1	FALSE	FALSE	FALSE	FALSE	FALSE	FALSE	TRUE	FALSE	FALSE	FALSE	TRUE	FALSE	FALSE	TRUE	0	0	0	0	0	0	1	0
PXUG_V1_014285	phosphatidylinositol glycan					1	1		1									1	3	0	0	1	4	1	0	0	1	FALSE	FALSE	FALSE	FALSE	FALSE	FALSE	TRUE	FALSE	FALSE	FALSE	TRUE	FALSE	FALSE	TRUE	0	0	0	0	0	0	1	0
PXUG_V1_029603	cyclic nucleotide and voltage-activated ion channel					1		1	1						1				3	0	1	0	4	1	0	1	0	FALSE	FALSE	FALSE	FALSE	FALSE	TRUE	FALSE	FALSE	FALSE	FALSE	TRUE	FALSE	TRUE	FALSE	0	0	0	0	0	1	0	0
PXUG_V1_006828	Casein kinase II subunit beta					1	1		1									1	3	0	0	1	4	1	0	0	1	FALSE	FALSE	FALSE	FALSE	FALSE	FALSE	TRUE	FALSE	FALSE	FALSE	TRUE	FALSE	FALSE	TRUE	0	0	0	0	0	0	1	0
PXUG_V1_053918	GA24330					1	1		1									1	3	0	0	1	4	1	0	0	1	FALSE	FALSE	FALSE	FALSE	FALSE	FALSE	TRUE	FALSE	FALSE	FALSE	TRUE	FALSE	FALSE	TRUE	0	0	0	0	0	0	1	0
PXUG_V1_053917	GA24330					1	1		1									1	3	0	0	1	4	1	0	0	1	FALSE	FALSE	FALSE	FALSE	FALSE	FALSE	TRUE	FALSE	FALSE	FALSE	TRUE	FALSE	FALSE	TRUE	0	0	0	0	0	0	1	0
PXUG_V1_021469	G protein alpha subunit Go isoform 1					1	1		1									1	3	0	0	1	4	1	0	0	1	FALSE	FALSE	FALSE	FALSE	FALSE	FALSE	TRUE	FALSE	FALSE	FALSE	TRUE	FALSE	FALSE	TRUE	0	0	0	0	0	0	1	0
PXUG_V1_020026	rac gtpase	1					1	1										1	3	0	0	1	4	1	0	0	1	FALSE	FALSE	FALSE	FALSE	FALSE	FALSE	TRUE	FALSE	FALSE	FALSE	TRUE	FALSE	FALSE	TRUE	0	0	0	0	0	0	1	0
PXUG_V1_000522	heterotrimeric guanine nucleotide-binding protein beta subunit		1				1		1									1	3	0	0	1	4	1	0	0	1	FALSE	FALSE	FALSE	FALSE	FALSE	FALSE	TRUE	FALSE	FALSE	FALSE	TRUE	FALSE	FALSE	TRUE	0	0	0	0	0	0	1	0
PXUG_V1_034109	abhydrolase domain-containing protein FAM108C1-like						1	1	1									1	3	0	0	1	4	1	0	0	1	FALSE	FALSE	FALSE	FALSE	FALSE	FALSE	TRUE	FALSE	FALSE	FALSE	TRUE	FALSE	FALSE	TRUE	0	0	0	0	0	0	1	0
PXUG_V1_003427	retinoblastoma-binding protein 4 (rbbp4)	1	1						1									1	3	0	0	1	4	1	0	0	1	FALSE	FALSE	FALSE	FALSE	FALSE	FALSE	TRUE	FALSE	FALSE	FALSE	TRUE	FALSE	FALSE	TRUE	0	0	0	0	0	0	1	0
PXUG_V1_019748	hypothetical protein TcasGA2_TC006458							1	1						1		1		2	0	2	0	4	1	0	1	0	FALSE	FALSE	FALSE	FALSE	FALSE	TRUE	FALSE	FALSE	FALSE	FALSE	TRUE	FALSE	TRUE	FALSE	0	0	0	0	0	1	0	0
PXUG_V1_004065	PKG/For protein	1				1				1							1		3	0	1	0	4	1	0	1	0	FALSE	FALSE	FALSE	FALSE	FALSE	TRUE	FALSE	FALSE	FALSE	FALSE	TRUE	FALSE	TRUE	FALSE	0	0	0	0	0	1	0	0
PXUG_V1_032055	ribosomal protein S9	1							1		1				1				3	0	1	0	4	1	0	1	0	FALSE	FALSE	FALSE	FALSE	FALSE	TRUE	FALSE	FALSE	FALSE	FALSE	TRUE	FALSE	TRUE	FALSE	0	0	0	0	0	1	0	0
PXUG_V1_006109	gilgamesh, isoform A				1	1				1								1	3	0	0	1	4	1	0	0	1	FALSE	FALSE	FALSE	FALSE	FALSE	FALSE	TRUE	FALSE	FALSE	FALSE	TRUE	FALSE	FALSE	TRUE	0	0	0	0	0	0	1	0
PXUG_V1_001664	phenylalanine hydroxylase			1		1			1			1							3	1	0	0	4	1	1	0	0	FALSE	FALSE	FALSE	FALSE	TRUE	FALSE	FALSE	FALSE	FALSE	FALSE	TRUE	TRUE	FALSE	FALSE	0	0	0	0	1	0	0	0
PXUG_V1_005139	hypothetical protein AaeL_AAEL000212	1	1			1											1		3	0	1	0	4	1	0	1	0	FALSE	FALSE	FALSE	FALSE	FALSE	TRUE	FALSE	FALSE	FALSE	FALSE	TRUE	FALSE	TRUE	FALSE	0	0	0	0	0	1	0	0
PXUG_V1_031154	nicotinic acetylcholine receptor alpha 6 isoform XVII		1			1			1						1				3	0	1	0	4	1	0	1	0	FALSE	FALSE	FALSE	FALSE	FALSE	TRUE	FALSE	FALSE	FALSE	FALSE	TRUE	FALSE	TRUE	FALSE	0	0	0	0	0	1	0	0
PXUG_V1_013448	cacophony	1		1					1			1							3	1	0	0	4	1	1	0	0	FALSE	FALSE	FALSE	FALSE	TRUE	FALSE	FALSE	FALSE	FALSE	FALSE	TRUE	TRUE	FALSE	FALSE	0	0	0	0	1	0	0	0
PXUG_V1_000715	enolase	1							1						1	1			2	0	2	0	4	1	0	1	0	FALSE	FALSE	FALSE	FALSE	FALSE	TRUE	FALSE	FALSE	FALSE	FALSE	TRUE	FALSE	TRUE	FALSE	0	0	0	0	0	1	0	0
PXUG_V1_011622	C-terminal-binding protein					1			1	1								1	3	0	0	1	4	1	0	0	1	FALSE	FALSE	FALSE	FALSE	FALSE	FALSE	TRUE	FALSE	FALSE	FALSE	TRUE	FALSE	FALSE	TRUE	0	0	0	0	0	0	1	0
PXUG_V1_007391	GTP binding protein	1				1			1				1						3	1	0	0	4	1	1	0	0	FALSE	FALSE	FALSE	FALSE	TRUE	FALSE	FALSE	FALSE	FALSE	FALSE	TRUE	TRUE	FALSE	FALSE	0	0	0	0	1	0	0	0
PXUG_V1_001952	probable phosphorylase b kinase regulatory subunit beta-like			1		1		1				1							3	1	0	0	4	1	1	0	0	FALSE	FALSE	FALSE	FALSE	TRUE	FALSE	FALSE	FALSE	FALSE	FALSE	TRUE	TRUE	FALSE	FALSE	0	0	0	0	1	0	0	0
PXUG_V1_009835	GTP-binding protein 128up-like					1			1	1								1	3	0	0	1	4	1	0	0	1	FALSE	FALSE	FALSE	FALSE	FALSE	FALSE	TRUE	FALSE	FALSE	FALSE	TRUE	FALSE	FALSE	TRUE	0	0	0	0	0	0	1	0
PXUG_V1_005168	S-phase kinase-associated protein	1				1	1								1				3	0	1	0	4	1	0	1	0	FALSE	FALSE	FALSE	FALSE	FALSE	TRUE	FALSE	FALSE	FALSE	FALSE	TRUE	FALSE	TRUE	FALSE	0	0	0	0	0	1	0	0
PXUG_V1_008051	ATP-dependent RNA helicase WM6-like	1				1			1									1	3	0	0	1	4	1	0	0	1	FALSE	FALSE	FALSE	FALSE	FALSE	FALSE	TRUE	FALSE	FALSE	FALSE	TRUE	FALSE	FALSE	TRUE	0	0	0	0	0	0	1	0
PXUG_V1_055419	neurobeachin-like						1		1						1	1			2	0	2	0	4	1	0	1	0	FALSE	FALSE	FALSE	FALSE	FALSE	TRUE	FALSE	FALSE	FALSE	FALSE	TRUE	FALSE	TRUE	FALSE	0	0	0	0	0	1	0	0
PXUG_V1_010815	calcium-activated potassium channel alpha subunit		1				1	1							1				3	0	1	0	4	1	0	1	0	FALSE	FALSE	FALSE	FALSE	FALSE	TRUE	FALSE	FALSE	FALSE	FALSE	TRUE	FALSE	TRUE	FALSE	0	0	0	0	0	1	0	0
PXUG_V1_072760	RE60813p	1					1		1					1					3	1	0	0	4	1	1	0	0	FALSE	FALSE	FALSE	FALSE	TRUE	FALSE	FALSE	FALSE	FALSE	FALSE	TRUE	TRUE	FALSE	FALSE	0	0	0	0	1	0	0	0
PXUG_V1_024595	GH23483p	1					1		1					1					3	1	0	0	4	1	1	0	0	FALSE	FALSE	FALSE	FALSE	TRUE	FALSE	FALSE	FALSE	FALSE	FALSE	TRUE	TRUE	FALSE	FALSE	0	0	0	0	1	0	0	0
PXUG_V1_007245	hypothetical protein TcasGA2_TC007452	1						1	1					1					3	1	0	0	4	1	1	0	0	FALSE	FALSE	FALSE	FALSE	TRUE	FALSE	FALSE	FALSE	FALSE	FALSE	TRUE	TRUE	FALSE	FALSE	0	0	0	0	1	0	0	0
PXUG_V1_019151	mago nashi							1	1	1			1						3	1	0	0	4	1	1	0	0	FALSE	FALSE	FALSE	FALSE	TRUE	FALSE	FALSE	FALSE	FALSE	FALSE	TRUE	TRUE	FALSE	FALSE	0	0	0	0	1	0	0	0
PXUG_V1_000141	Ryanodine receptor 44F			1				1	1			1							3	1	0	0	4	1	1	0	0	FALSE	FALSE	FALSE	FALSE	TRUE	FALSE	FALSE	FALSE	FALSE	FALSE	TRUE	TRUE	FALSE	FALSE	0	0	0	0	1	0	0	0
PXUG_V1_003071	calponin/transgelin	1						1	1									1	3	0	0	1	4	1	0	0	1	FALSE	FALSE	FALSE	FALSE	FALSE	FALSE	TRUE	FALSE	FALSE	FALSE	TRUE	FALSE	FALSE	TRUE	0	0	0	0	0	0	1	0
PXUG_V1_002456	ras-related GTP-binding protein Rab11				1				1	1			1						3	1	0	0	4	1	1	0	0	FALSE	FALSE	FALSE	FALSE	TRUE	FALSE	FALSE	FALSE	FALSE	FALSE	TRUE	TRUE	FALSE	FALSE	0	0	0	0	1	0	0	0
PXUG_V1_018701	hypothetical protein BAC65324				1				1	1			1						3	1	0	0	4	1	1	0	0	FALSE	FALSE	FALSE	FALSE	TRUE	FALSE	FALSE	FALSE	FALSE	FALSE	TRUE	TRUE	FALSE	FALSE	0	0	0	0	1	0	0	0
PXUG_V1_024304	helicase		1	1								1		1					2	2	0	0	4	1	1	0	0	FALSE	FALSE	FALSE	FALSE	TRUE	FALSE	FALSE	FALSE	FALSE	FALSE	TRUE	TRUE	FALSE	FALSE	0	0	0	0	1	0	0	0
PXUG_V1_000431	pyruvate carboxylase, mitochondrial	1							1		1			1					3	1	0	0	4	1	1	0	0	FALSE	FALSE	FALSE	FALSE	TRUE	FALSE	FALSE	FALSE	FALSE	FALSE	TRUE	TRUE	FALSE	FALSE	0	0	0	0	1	0	0	0
PXUG_V1_006645	GE17244	1							1	1								1	3	0	0	1	4	1	0	0	1	FALSE	FALSE	FALSE	FALSE	FALSE	FALSE	TRUE	FALSE	FALSE	FALSE	TRUE	FALSE	FALSE	TRUE	0	0	0	0	0	0	1	0
PXUG_V1_050418	nicotinic acetylcholine receptor subunit beta 1 isoform 1	1	1								1		1						3	1	0	0	4	1	1	0	0	FALSE	FALSE	FALSE	FALSE	TRUE	FALSE	FALSE	FALSE	FALSE	FALSE	TRUE	TRUE	FALSE	FALSE	0	0	0	0	1	0	0	0
PXUG_V1_000165	calreticulin			1					1			1		1					2	2	0	0	4	1	1	0	0	FALSE	FALSE	FALSE	FALSE	TRUE	FALSE	FALSE	FALSE	FALSE	FALSE	TRUE	TRUE	FALSE	FALSE	0	0	0	0	1	0	0	0
PXUG_V1_012097	cacophony	1		1					1			1							3	1	0	0	4	1	1	0	0	FALSE	FALSE	FALSE	FALSE	TRUE	FALSE	FALSE	FALSE	FALSE	FALSE	TRUE	TRUE	FALSE	FALSE	0	0	0	0	1	0	0	0
PXUG_V1_021651	protein mab-21-like			1		1				1		1							3	1	0	0	4	1	1	0	0	FALSE	FALSE	FALSE	FALSE	TRUE	FALSE	FALSE	FALSE	FALSE	FALSE	TRUE	TRUE	FALSE	FALSE	0	0	0	0	1	0	0	0
PXUG_V1_027626	unknown			1			1	1				1							3	1	0	0	4	1	1	0	0	FALSE	FALSE	FALSE	FALSE	TRUE	FALSE	FALSE	FALSE	FALSE	FALSE	TRUE	TRUE	FALSE	FALSE	0	0	0	0	1	0	0	0
PXUG_V1_057415	truncated nicotinic acetylcholine receptor subunit a4	1	1			1												1	3	0	0	1	4	1	0	0	1	FALSE	FALSE	FALSE	FALSE	FALSE	FALSE	TRUE	FALSE	FALSE	FALSE	TRUE	FALSE	FALSE	TRUE	0	0	0	0	0	0	1	0
PXUG_V1_068889	hypothetical protein AND_22452		1						1		1							1	3	0	0	1	4	1	0	0	1	FALSE	FALSE	FALSE	FALSE	FALSE	FALSE	TRUE	FALSE	FALSE	FALSE	TRUE	FALSE	FALSE	TRUE	0	0	0	0	0	0	1	0
PXUG_V1_001246	tyrosine hydroxylase	1							1		1				1				3	0	1	0	4	1	0	1	0	FALSE	FALSE	FALSE	FALSE	FALSE	TRUE	FALSE	FALSE	FALSE	FALSE	TRUE	FALSE	TRUE	FALSE	0	0	0	0	0	1	0	0
PXUG_V1_031076	ribosomal protein S3A	1		1					1			1							3	1	0	0	4	1	1	0	0	FALSE	FALSE	FALSE	FALSE	TRUE	FALSE	FALSE	FALSE	FALSE	FALSE	TRUE	TRUE	FALSE	FALSE	0	0	0	0	1	0	0	0
PXUG_V1_001249	hypothetical protein BAC65324	1		1								1	1						2	2	0	0	4	1	1	0	0	FALSE	FALSE	FALSE	FALSE	TRUE	FALSE	FALSE	FALSE	FALSE	FALSE	TRUE	TRUE	FALSE	FALSE	0	0	0	0	1	0	0	0
PXUG_V1_001726	vacuolar ATPase subunit a					1			1									1	2	0	0	1	3	1	0	0	1	FALSE	FALSE	FALSE	FALSE	FALSE	FALSE	TRUE	FALSE	FALSE	FALSE	TRUE	FALSE	FALSE	TRUE	0	0	0	0	0	0	1	0
PXUG_V1_000287	pixie					1			1					1					2	1	0	0	3	1	1	0	0	FALSE	FALSE	FALSE	FALSE	TRUE	FALSE	FALSE	FALSE	FALSE	FALSE	TRUE	TRUE	FALSE	FALSE	0	0	0	0	1	0	0	0
PXUG_V1_007716	LP06350p						1		1				1						2	1	0	0	3	1	1	0	0	FALSE	FALSE	FALSE	FALSE	TRUE	FALSE	FALSE	FALSE	FALSE	FALSE	TRUE	TRUE	FALSE	FALSE	0	0	0	0	1	0	0	0
PXUG_V1_002358	Spectrin beta chain						1		1					1					2	1	0	0	3	1	1	0	0	FALSE	FALSE	FALSE	FALSE	TRUE	FALSE	FALSE	FALSE	FALSE	FALSE	TRUE	TRUE	FALSE	FALSE	0	0	0	0	1	0	0	0
PXUG_V1_010374	myo-inositol-1 phosphate synthase	1						1									1		2	0	1	0	3	1	0	1	0	FALSE	FALSE	FALSE	FALSE	FALSE	TRUE	FALSE	FALSE	FALSE	FALSE	TRUE	FALSE	TRUE	FALSE	0	0	0	0	0	1	0	0
PXUG_V1_000867	heat shock protein 70	1							1				1						2	1	0	0	3	1	1	0	0	FALSE	FALSE	FALSE	FALSE	TRUE	FALSE	FALSE	FALSE	FALSE	FALSE	TRUE	TRUE	FALSE	FALSE	0	0	0	0	1	0	0	0
PXUG_V1_001119	conserved hypothetical protein XP_002428429					1									1		1		1	0	2	0	3	1	0	1	0	FALSE	FALSE	FALSE	FALSE	FALSE	TRUE	FALSE	FALSE	FALSE	FALSE	TRUE	FALSE	TRUE	FALSE	0	0	0	0	0	1	0	0
PXUG_V1_009725	DNA topoisomerase 2		1			1								1					2	1	0	0	3	1	1	0	0	FALSE	FALSE	FALSE	FALSE	TRUE	FALSE	FALSE	FALSE	FALSE	FALSE	TRUE	TRUE	FALSE	FALSE	0	0	0	0	1	0	0	0
PXUG_V1_000674	dynein heavy chain						1		1					1					2	1	0	0	3	1	1	0	0	FALSE	FALSE	FALSE	FALSE	TRUE	FALSE	FALSE	FALSE	FALSE	FALSE	TRUE	TRUE	FALSE	FALSE	0	0	0	0	1	0	0	0
PXUG_V1_034191	orf protein, putative	1					1											1	2	0	0	1	3	1	0	0	1	FALSE	FALSE	FALSE	FALSE	FALSE	FALSE	TRUE	FALSE	FALSE	FALSE	TRUE	FALSE	FALSE	TRUE	0	0	0	0	0	0	1	0
PXUG_V1_004023	MAP kinse-ERK kinase						1	1						1					2	1	0	0	3	1	1	0	0	FALSE	FALSE	FALSE	FALSE	TRUE	FALSE	FALSE	FALSE	FALSE	FALSE	TRUE	TRUE	FALSE	FALSE	0	0	0	0	1	0	0	0
PXUG_V1_023240	signal transduction protein lnk-realted													1	1		1		0	1	2	0	3	0	1	1	0	FALSE	FALSE	FALSE	FALSE	FALSE	FALSE	FALSE	TRUE	FALSE	FALSE	FALSE	TRUE	TRUE	FALSE	0	0	0	0	0	0	0	1
PXUG_V1_049682	hypothetical protein TcasGA2_TC004709												1	1			1		0	2	1	0	3	0	1	1	0	FALSE	FALSE	FALSE	FALSE	FALSE	FALSE	FALSE	TRUE	FALSE	FALSE	FALSE	TRUE	TRUE	FALSE	0	0	0	0	0	0	0	1
PXUG_V1_049683	hypothetical protein SINV_11086												1	1			1		0	2	1	0	3	0	1	1	0	FALSE	FALSE	FALSE	FALSE	FALSE	FALSE	FALSE	TRUE	FALSE	FALSE	FALSE	TRUE	TRUE	FALSE	0	0	0	0	0	0	0	1
PXUG_V1_013787	toll, putative												1	1			1		0	2	1	0	3	0	1	1	0	FALSE	FALSE	FALSE	FALSE	FALSE	FALSE	FALSE	TRUE	FALSE	FALSE	FALSE	TRUE	TRUE	FALSE	0	0	0	0	0	0	0	1
PXUG_V1_000170	fumarate hydratase, putative	1							1				1						2	1	0	0	3	1	1	0	0	FALSE	TRUE	FALSE	FALSE	TRUE	FALSE	FALSE	FALSE	FALSE	FALSE	TRUE	TRUE	FALSE	FALSE	0	0	0	0	1	0	0	0
PXUG_V1_019174	hypothetical protein AND_11694							1	1						1				2	0	1	0	3	1	0	1	0	FALSE	FALSE	FALSE	FALSE	FALSE	TRUE	FALSE	FALSE	FALSE	FALSE	TRUE	FALSE	TRUE	FALSE	0	0	0	0	0	1	0	0
PXUG_V1_000288	pixie		1						1									1	2	0	0	1	3	1	0	0	1	FALSE	FALSE	FALSE	FALSE	FALSE	FALSE	TRUE	FALSE	FALSE	FALSE	TRUE	FALSE	FALSE	TRUE	0	0	0	0	0	0	1	0
PXUG_V1_022608	RE03629p		1						1						1				2	0	1	0	3	1	0	1	0	FALSE	FALSE	FALSE	FALSE	FALSE	TRUE	FALSE	FALSE	FALSE	FALSE	TRUE	FALSE	TRUE	FALSE	0	0	0	0	0	1	0	0
PXUG_V1_012933	spliceosome-associated protein				1				1									1	2	0	0	1	3	1	0	0	1	FALSE	FALSE	FALSE	FALSE	FALSE	FALSE	TRUE	FALSE	FALSE	FALSE	TRUE	FALSE	FALSE	TRUE	0	0	0	0	0	0	1	0
PXUG_V1_010643	LD14917p					1									1		1		1	0	2	0	3	1	0	1	0	FALSE	FALSE	FALSE	FALSE	FALSE	TRUE	FALSE	FALSE	FALSE	FALSE	TRUE	FALSE	TRUE	FALSE	0	0	0	0	0	1	0	0
PXUG_V1_007419	MAST205													1	1		1		0	1	2	0	3	0	1	1	0	FALSE	FALSE	FALSE	FALSE	FALSE	FALSE	FALSE	TRUE	FALSE	FALSE	FALSE	TRUE	TRUE	FALSE	0	0	0	0	0	0	0	1
PXUG_V1_013185	tetratricopeptide repeat protein 30A													1		1	1		0	1	2	0	3	0	1	1	0	FALSE	FALSE	FALSE	FALSE	FALSE	FALSE	FALSE	TRUE	FALSE	FALSE	FALSE	TRUE	TRUE	FALSE	0	0	0	0	0	0	0	1
PXUG_V1_004019	EH domain-containing protein 1					1					1							1	2	0	0	1	3	1	0	0	1	FALSE	TRUE	FALSE	FALSE	FALSE	FALSE	TRUE	FALSE	FALSE	FALSE	TRUE	FALSE	FALSE	TRUE	0	0	0	0	0	0	1	0
PXUG_V1_008168	conserved hypothetical protein XP_002423651					1	1											1	2	0	0	1	3	1	0	0	1	FALSE	FALSE	FALSE	FALSE	FALSE	FALSE	TRUE	FALSE	FALSE	FALSE	TRUE	FALSE	FALSE	TRUE	0	0	0	0	0	0	1	0
PXUG_V1_018280	hypothetical protein SINV_15376	1					1											1	2	0	0	1	3	1	0	0	1	FALSE	FALSE	FALSE	FALSE	FALSE	FALSE	TRUE	FALSE	FALSE	FALSE	TRUE	FALSE	FALSE	TRUE	0	0	0	0	0	0	1	0
PXUG_V1_005448	histone deacetylase	1								1				1					2	1	0	0	3	1	1	0	0	FALSE	FALSE	FALSE	FALSE	TRUE	FALSE	FALSE	FALSE	FALSE	FALSE	TRUE	TRUE	FALSE	FALSE	0	0	0	0	1	0	0	0
PXUG_V1_011063	Y+L amino acid transporter 2-like	1	1											1					2	1	0	0	3	1	1	0	0	FALSE	FALSE	FALSE	FALSE	TRUE	FALSE	FALSE	FALSE	FALSE	FALSE	TRUE	TRUE	FALSE	FALSE	0	0	0	0	1	0	0	0
PXUG_V1_009125	18 wheeler												1	1			1		0	2	1	0	3	0	1	1	0	FALSE	FALSE	FALSE	FALSE	FALSE	FALSE	FALSE	TRUE	FALSE	FALSE	FALSE	TRUE	TRUE	FALSE	0	0	0	0	0	0	0	1
PXUG_V1_005729	2-oxoglutarate dehydrogenase, mitochondrial-like isoform 1			1					1			1							2	1	0	0	3	1	1	0	0	FALSE	TRUE	FALSE	FALSE	TRUE	FALSE	FALSE	FALSE	FALSE	FALSE	TRUE	TRUE	FALSE	FALSE	0	0	0	0	1	0	0	0
PXUG_V1_003249	DEAD box ATP-dependent RNA helicase	1							1								1		2	0	1	0	3	1	0	1	0	FALSE	FALSE	FALSE	FALSE	FALSE	TRUE	FALSE	FALSE	FALSE	FALSE	TRUE	FALSE	TRUE	FALSE	0	0	0	0	0	1	0	0
PXUG_V1_007248	DEAD box RNA helicase								1	1								1	2	0	0	1	3	1	0	0	1	FALSE	FALSE	FALSE	FALSE	FALSE	FALSE	TRUE	FALSE	FALSE	FALSE	TRUE	FALSE	FALSE	TRUE	0	0	0	0	0	0	1	0
PXUG_V1_006051	hypothetical protein TcasGA2_TC014039								1						1	1			1	0	2	0	3	1	0	1	0	FALSE	FALSE	FALSE	FALSE	FALSE	TRUE	FALSE	FALSE	FALSE	FALSE	TRUE	FALSE	TRUE	FALSE	0	0	0	0	0	1	0	0
PXUG_V1_034732	U2 small nuclear ribonucleoprotein auxiliary factor 2	1							1									1	2	0	0	1	3	1	0	0	1	FALSE	FALSE	FALSE	FALSE	FALSE	FALSE	TRUE	FALSE	FALSE	FALSE	TRUE	FALSE	FALSE	TRUE	0	0	0	0	0	0	1	0
PXUG_V1_004610	Golgi pH regulator-like	1							1									1	2	0	0	1	3	1	0	0	1	FALSE	FALSE	FALSE	FALSE	FALSE	FALSE	TRUE	FALSE	FALSE	FALSE	TRUE	FALSE	FALSE	TRUE	0	0	0	0	0	0	1	0
PXUG_V1_018970	miniature CG9369-PA					1			1				1						2	1	0	0	3	1	1	0	0	FALSE	FALSE	FALSE	FALSE	TRUE	FALSE	FALSE	FALSE	FALSE	FALSE	TRUE	TRUE	FALSE	FALSE	0	0	0	0	1	0	0	0
PXUG_V1_030051	chaperonin subunit 4 delta					1			1									1	2	0	0	1	3	1	0	0	1	FALSE	FALSE	FALSE	FALSE	FALSE	FALSE	TRUE	FALSE	FALSE	FALSE	TRUE	FALSE	FALSE	TRUE	0	0	0	0	0	0	1	0
PXUG_V1_000324	troponin C					1		1										1	2	0	0	1	3	1	0	0	1	FALSE	FALSE	FALSE	FALSE	FALSE	FALSE	TRUE	FALSE	FALSE	FALSE	TRUE	FALSE	FALSE	TRUE	0	0	0	0	0	0	1	0
PXUG_V1_008061	Nuclear receptor-binding protein					1			1								1		2	0	1	0	3	1	0	1	0	FALSE	FALSE	FALSE	FALSE	FALSE	TRUE	FALSE	FALSE	FALSE	FALSE	TRUE	FALSE	TRUE	FALSE	0	0	0	0	0	1	0	0
PXUG_V1_005849	camp-dependent protein kinase catalytic subunit					1			1									1	2	0	0	1	3	1	0	0	1	FALSE	FALSE	FALSE	FALSE	FALSE	FALSE	TRUE	FALSE	FALSE	FALSE	TRUE	FALSE	FALSE	TRUE	0	0	0	0	0	0	1	0
PXUG_V1_008287	hypothetical protein LOC726150					1			1								1		2	0	1	0	3	1	0	1	0	FALSE	FALSE	FALSE	FALSE	FALSE	TRUE	FALSE	FALSE	FALSE	FALSE	TRUE	FALSE	TRUE	FALSE	0	0	0	0	0	1	0	0
PXUG_V1_002894	eukaryotic translation initiation factor 3 subunit E					1			1				1						2	1	0	0	3	1	1	0	0	FALSE	FALSE	FALSE	FALSE	TRUE	FALSE	FALSE	FALSE	FALSE	FALSE	TRUE	TRUE	FALSE	FALSE	0	0	0	0	1	0	0	0
PXUG_V1_006872	Epidermal growth factor receptor precursor, putative					1			1					1					2	1	0	0	3	1	1	0	0	FALSE	FALSE	FALSE	FALSE	TRUE	FALSE	FALSE	FALSE	FALSE	FALSE	TRUE	TRUE	FALSE	FALSE	0	0	0	0	1	0	0	0
PXUG_V1_006572	septin-2-like					1			1					1					2	1	0	0	3	1	1	0	0	FALSE	FALSE	FALSE	FALSE	TRUE	FALSE	FALSE	FALSE	FALSE	FALSE	TRUE	TRUE	FALSE	FALSE	0	0	0	0	1	0	0	0
PXUG_V1_000690	glycerol-3-phosphate dehydrogenase-2					1			1				1						2	1	0	0	3	1	1	0	0	FALSE	FALSE	FALSE	FALSE	TRUE	FALSE	FALSE	FALSE	FALSE	FALSE	TRUE	TRUE	FALSE	FALSE	0	0	0	0	1	0	0	0
PXUG_V1_081023	asf1	1				1								1					2	1	0	0	3	1	1	0	0	FALSE	FALSE	FALSE	FALSE	TRUE	FALSE	FALSE	FALSE	FALSE	FALSE	TRUE	TRUE	FALSE	FALSE	0	0	0	0	1	0	0	0
PXUG_V1_081021	asf1	1				1								1					2	1	0	0	3	1	1	0	0	FALSE	FALSE	FALSE	FALSE	TRUE	FALSE	FALSE	FALSE	FALSE	FALSE	TRUE	TRUE	FALSE	FALSE	0	0	0	0	1	0	0	0
PXUG_V1_003245	Splicing factor 1					1			1						1				2	0	1	0	3	1	0	1	0	FALSE	FALSE	FALSE	FALSE	FALSE	TRUE	FALSE	FALSE	FALSE	FALSE	TRUE	FALSE	TRUE	FALSE	0	0	0	0	0	1	0	0
PXUG_V1_017944	CG6664 CG6664-PA					1	1											1	2	0	0	1	3	1	0	0	1	FALSE	FALSE	FALSE	FALSE	FALSE	FALSE	TRUE	FALSE	FALSE	FALSE	TRUE	FALSE	FALSE	TRUE	0	0	0	0	0	0	1	0
PXUG_V1_078703	casein kinase I alpha					1			1									1	2	0	0	1	3	1	0	0	1	FALSE	FALSE	FALSE	FALSE	FALSE	FALSE	TRUE	FALSE	FALSE	FALSE	TRUE	FALSE	FALSE	TRUE	0	0	0	0	0	0	1	0
PXUG_V1_002853	casein kinase I alpha					1			1									1	2	0	0	1	3	1	0	0	1	FALSE	FALSE	FALSE	FALSE	FALSE	FALSE	TRUE	FALSE	FALSE	FALSE	TRUE	FALSE	FALSE	TRUE	0	0	0	0	0	0	1	0
PXUG_V1_004446	surfeit 4-like protein					1	1						1						2	1	0	0	3	1	1	0	0	FALSE	FALSE	FALSE	FALSE	TRUE	FALSE	FALSE	FALSE	FALSE	FALSE	TRUE	TRUE	FALSE	FALSE	0	0	0	0	1	0	0	0
PXUG_V1_049182	WD40 protein						1		1					1					2	1	0	0	3	1	1	0	0	FALSE	FALSE	FALSE	FALSE	TRUE	FALSE	FALSE	FALSE	FALSE	FALSE	TRUE	TRUE	FALSE	FALSE	0	0	0	0	1	0	0	0
PXUG_V1_029852	kinesin-like protein a						1		1					1					2	1	0	0	3	1	1	0	0	FALSE	FALSE	FALSE	FALSE	TRUE	FALSE	FALSE	FALSE	FALSE	FALSE	TRUE	TRUE	FALSE	FALSE	0	0	0	0	1	0	0	0
PXUG_V1_005886	ACYPI004549				1		1											1	2	0	0	1	3	1	0	0	1	FALSE	FALSE	FALSE	FALSE	FALSE	FALSE	TRUE	FALSE	FALSE	FALSE	TRUE	FALSE	FALSE	TRUE	0	0	0	0	0	0	1	0
PXUG_V1_001319	ubiquitin-conjugating enzyme E2L	1					1											1	2	0	0	1	3	1	0	0	1	FALSE	FALSE	FALSE	FALSE	FALSE	FALSE	TRUE	FALSE	FALSE	FALSE	TRUE	FALSE	FALSE	TRUE	0	0	0	0	0	0	1	0
PXUG_V1_002442	AP-1 complex subunit beta-1						1		1				1						2	1	0	0	3	1	1	0	0	FALSE	FALSE	FALSE	FALSE	TRUE	FALSE	FALSE	FALSE	FALSE	FALSE	TRUE	TRUE	FALSE	FALSE	0	0	0	0	1	0	0	0
PXUG_V1_001937	o-linked n-acetylglucosamine transferase, ogt						1		1									1	2	0	0	1	3	1	0	0	1	FALSE	FALSE	FALSE	FALSE	FALSE	FALSE	TRUE	FALSE	FALSE	FALSE	TRUE	FALSE	FALSE	TRUE	0	0	0	0	0	0	1	0
PXUG_V1_006327	plexin A CG11081-PA						1	1						1					2	1	0	0	3	1	1	0	0	FALSE	FALSE	FALSE	FALSE	TRUE	FALSE	FALSE	FALSE	FALSE	FALSE	TRUE	TRUE	FALSE	FALSE	0	0	0	0	1	0	0	0
PXUG_V1_004915	clathrin coat assembly protein ap-1	1					1											1	2	0	0	1	3	1	0	0	1	FALSE	FALSE	FALSE	FALSE	FALSE	FALSE	TRUE	FALSE	FALSE	FALSE	TRUE	FALSE	FALSE	TRUE	0	0	0	0	0	0	1	0
PXUG_V1_046618	iroquois-like protein			1								1		1					1	2	0	0	3	1	1	0	0	FALSE	FALSE	FALSE	FALSE	TRUE	FALSE	FALSE	FALSE	FALSE	FALSE	TRUE	TRUE	FALSE	FALSE	0	0	0	0	1	0	0	0
PXUG_V1_019634	clathrin heavy chain	1	1											1					2	1	0	0	3	1	1	0	0	FALSE	FALSE	FALSE	FALSE	TRUE	FALSE	FALSE	FALSE	FALSE	FALSE	TRUE	TRUE	FALSE	FALSE	0	0	0	0	1	0	0	0
PXUG_V1_047299	RIKEN cDNA 9130404D08													1	1		1		0	1	2	0	3	0	1	1	0	FALSE	FALSE	FALSE	FALSE	FALSE	FALSE	FALSE	TRUE	FALSE	FALSE	FALSE	TRUE	TRUE	FALSE	0	0	0	0	0	0	0	1
PXUG_V1_013007	ubiquitin-conjugating enzyme rad6	1							1									1	2	0	0	1	3	1	0	0	1	FALSE	TRUE	FALSE	FALSE	FALSE	FALSE	TRUE	FALSE	FALSE	FALSE	TRUE	FALSE	FALSE	TRUE	0	0	0	0	0	0	1	0
PXUG_V1_002459	ACYPI010077	1							1				1						2	1	0	0	3	1	1	0	0	FALSE	FALSE	FALSE	FALSE	TRUE	FALSE	FALSE	FALSE	FALSE	FALSE	TRUE	TRUE	FALSE	FALSE	0	0	0	0	1	0	0	0
PXUG_V1_009310	Ran-binding protein, putative							1	1						1				2	0	1	0	3	1	0	1	0	FALSE	FALSE	FALSE	FALSE	FALSE	TRUE	FALSE	FALSE	FALSE	FALSE	TRUE	FALSE	TRUE	FALSE	0	0	0	0	0	1	0	0
PXUG_V1_024890	syntaxin-1A, putative							1	1									1	2	0	0	1	3	1	0	0	1	FALSE	FALSE	FALSE	FALSE	FALSE	FALSE	TRUE	FALSE	FALSE	FALSE	TRUE	FALSE	FALSE	TRUE	0	0	0	0	0	0	1	0
PXUG_V1_005660	AGAP005400-PA		1						1									1	2	0	0	1	3	1	0	0	1	FALSE	FALSE	FALSE	FALSE	FALSE	FALSE	TRUE	FALSE	FALSE	FALSE	TRUE	FALSE	FALSE	TRUE	0	0	0	0	0	0	1	0
PXUG_V1_001320	vacuolar protein sorting-associating protein 4		1						1									1	2	0	0	1	3	1	0	0	1	FALSE	FALSE	FALSE	FALSE	FALSE	FALSE	TRUE	FALSE	FALSE	FALSE	TRUE	FALSE	FALSE	TRUE	0	0	0	0	0	0	1	0
PXUG_V1_010915	squid protein homologue					1			1						1				2	0	1	0	3	1	0	1	0	FALSE	FALSE	FALSE	FALSE	FALSE	TRUE	FALSE	FALSE	FALSE	FALSE	TRUE	FALSE	TRUE	FALSE	0	0	0	0	0	1	0	0
PXUG_V1_001415	squid protein homologue					1			1						1				2	0	1	0	3	1	0	1	0	FALSE	FALSE	FALSE	FALSE	FALSE	TRUE	FALSE	FALSE	FALSE	FALSE	TRUE	FALSE	TRUE	FALSE	0	0	0	0	0	1	0	0
PXUG_V1_032073	squid protein homologue					1			1						1				2	0	1	0	3	1	0	1	0	FALSE	FALSE	FALSE	FALSE	FALSE	TRUE	FALSE	FALSE	FALSE	FALSE	TRUE	FALSE	TRUE	FALSE	0	0	0	0	0	1	0	0
PXUG_V1_000774	Ribosomal protein L35						1		1						1				2	0	1	0	3	1	0	1	0	FALSE	FALSE	FALSE	FALSE	FALSE	TRUE	FALSE	FALSE	FALSE	FALSE	TRUE	FALSE	TRUE	FALSE	0	0	0	0	0	1	0	0
PXUG_V1_020963	serine/threonine-protein kinase minibrain, putative	1													1	1			1	0	2	0	3	1	0	1	0	FALSE	FALSE	FALSE	FALSE	FALSE	TRUE	FALSE	FALSE	FALSE	FALSE	TRUE	FALSE	TRUE	FALSE	0	0	0	0	0	1	0	0
PXUG_V1_000047	translation elongation factor 2 isoform 2	1							1						1				2	0	1	0	3	1	0	1	0	FALSE	FALSE	FALSE	FALSE	FALSE	TRUE	FALSE	FALSE	FALSE	FALSE	TRUE	FALSE	TRUE	FALSE	0	0	0	0	0	1	0	0
PXUG_V1_028849	hemolin-interacting protein	1							1									1	2	0	0	1	3	1	0	0	1	FALSE	FALSE	FALSE	FALSE	FALSE	FALSE	TRUE	FALSE	FALSE	FALSE	TRUE	FALSE	FALSE	TRUE	0	0	0	0	0	0	1	0
PXUG_V1_072985	cAMP-dependent protein kinase C1	1							1						1				2	0	1	0	3	1	0	1	0	FALSE	FALSE	FALSE	FALSE	FALSE	TRUE	FALSE	FALSE	FALSE	FALSE	TRUE	FALSE	TRUE	FALSE	0	0	0	0	0	1	0	0
PXUG_V1_001106	conserved hypothetical protein XP_002432382			1	1							1							2	1	0	0	3	1	1	0	0	FALSE	FALSE	FALSE	FALSE	TRUE	FALSE	FALSE	FALSE	FALSE	FALSE	TRUE	TRUE	FALSE	FALSE	0	0	0	0	1	0	0	0
PXUG_V1_004264	AGAP004280-PA					1			1						1				2	0	1	0	3	1	0	1	0	FALSE	FALSE	FALSE	FALSE	FALSE	TRUE	FALSE	FALSE	FALSE	FALSE	TRUE	FALSE	TRUE	FALSE	0	0	0	0	0	1	0	0
PXUG_V1_077387	unnamed protein product	1				1									1				2	0	1	0	3	1	0	1	0	FALSE	FALSE	FALSE	FALSE	FALSE	TRUE	FALSE	FALSE	FALSE	FALSE	TRUE	FALSE	TRUE	FALSE	0	0	0	0	0	1	0	0
PXUG_V1_005513	GJ23019					1	1								1				2	0	1	0	3	1	0	1	0	FALSE	FALSE	FALSE	FALSE	FALSE	TRUE	FALSE	FALSE	FALSE	FALSE	TRUE	FALSE	TRUE	FALSE	0	0	0	0	0	1	0	0
PXUG_V1_004790	ribosomal protein L11				1		1								1				2	0	1	0	3	1	0	1	0	FALSE	FALSE	FALSE	FALSE	FALSE	TRUE	FALSE	FALSE	FALSE	FALSE	TRUE	FALSE	TRUE	FALSE	0	0	0	0	0	1	0	0
PXUG_V1_005879	chitinase										1		1	1					1	2	0	0	3	1	1	0	0	FALSE	FALSE	FALSE	FALSE	TRUE	FALSE	FALSE	FALSE	FALSE	FALSE	TRUE	TRUE	FALSE	FALSE	0	0	0	0	1	0	0	0
PXUG_V1_027869	grain		1					1										1	2	0	0	1	3	1	0	0	1	FALSE	FALSE	FALSE	FALSE	FALSE	FALSE	TRUE	FALSE	FALSE	FALSE	TRUE	FALSE	FALSE	TRUE	0	0	0	0	0	0	1	0
PXUG_V1_012172	putative unkempt	1						1									1		2	0	1	0	3	1	0	1	0	FALSE	FALSE	FALSE	FALSE	FALSE	TRUE	FALSE	FALSE	FALSE	FALSE	TRUE	FALSE	TRUE	FALSE	0	0	0	0	0	1	0	0
PXUG_V1_005011	cyclin dependent kinase 8							1		1			1						2	1	0	0	3	1	1	0	0	FALSE	FALSE	FALSE	FALSE	TRUE	FALSE	FALSE	FALSE	FALSE	FALSE	TRUE	TRUE	FALSE	FALSE	0	0	0	0	1	0	0	0
PXUG_V1_029625	furin-like convetase		1						1							1			2	0	1	0	3	1	0	1	0	FALSE	FALSE	FALSE	FALSE	FALSE	TRUE	FALSE	FALSE	FALSE	FALSE	TRUE	FALSE	TRUE	FALSE	0	0	0	0	0	1	0	0
PXUG_V1_013874	ADP/ATP translocase				1				1						1				2	0	1	0	3	1	0	1	0	FALSE	FALSE	FALSE	FALSE	FALSE	TRUE	FALSE	FALSE	FALSE	FALSE	TRUE	FALSE	TRUE	FALSE	0	0	0	0	0	1	0	0
PXUG_V1_009940	ras-related protein Rab-14 isoform 1								1	1								1	2	0	0	1	3	1	0	0	1	FALSE	FALSE	FALSE	FALSE	FALSE	FALSE	TRUE	FALSE	FALSE	FALSE	TRUE	FALSE	FALSE	TRUE	0	0	0	0	0	0	1	0
PXUG_V1_077392	hypothetical protein SINV_14392								1	1								1	2	0	0	1	3	1	0	0	1	FALSE	FALSE	FALSE	FALSE	FALSE	FALSE	TRUE	FALSE	FALSE	FALSE	TRUE	FALSE	FALSE	TRUE	0	0	0	0	0	0	1	0
PXUG_V1_015639	hypothetical protein TcasGA2_TC000381								1		1							1	2	0	0	1	3	1	0	0	1	FALSE	FALSE	FALSE	FALSE	FALSE	FALSE	TRUE	FALSE	FALSE	FALSE	TRUE	FALSE	FALSE	TRUE	0	0	0	0	0	0	1	0
PXUG_V1_000281	ubiquitin-conjugating enzyme E2				1				1									1	2	0	0	1	3	1	0	0	1	FALSE	FALSE	FALSE	FALSE	FALSE	FALSE	TRUE	FALSE	FALSE	FALSE	TRUE	FALSE	FALSE	TRUE	0	0	0	0	0	0	1	0
PXUG_V1_002272	Cullin-1								1	1								1	2	0	0	1	3	1	0	0	1	FALSE	FALSE	FALSE	FALSE	FALSE	FALSE	TRUE	FALSE	FALSE	FALSE	TRUE	FALSE	FALSE	TRUE	0	0	0	0	0	0	1	0
PXUG_V1_014848	Ribosomal protein L31												1		1		1		0	1	2	0	3	0	1	1	0	FALSE	FALSE	FALSE	FALSE	FALSE	FALSE	FALSE	TRUE	FALSE	FALSE	FALSE	TRUE	TRUE	FALSE	0	0	0	0	0	0	0	1
PXUG_V1_001345	Ribosomal protein L31												1		1		1		0	1	2	0	3	0	1	1	0	FALSE	FALSE	FALSE	FALSE	FALSE	FALSE	FALSE	TRUE	FALSE	FALSE	FALSE	TRUE	TRUE	FALSE	0	0	0	0	0	0	0	1
PXUG_V1_046619	iroquois-like protein			1								1		1					1	2	0	0	3	1	1	0	0	FALSE	TRUE	FALSE	FALSE	TRUE	FALSE	FALSE	FALSE	FALSE	FALSE	TRUE	TRUE	FALSE	FALSE	0	0	0	0	1	0	0	0
PXUG_V1_057704	adenylate cyclase			1				1				1							2	1	0	0	3	1	1	0	0	FALSE	FALSE	FALSE	FALSE	TRUE	FALSE	FALSE	FALSE	FALSE	FALSE	TRUE	TRUE	FALSE	FALSE	0	0	0	0	1	0	0	0
PXUG_V1_004193	ribosomal protein L30	1							1						1				2	0	1	0	3	1	0	1	0	FALSE	FALSE	FALSE	FALSE	FALSE	TRUE	FALSE	FALSE	FALSE	FALSE	TRUE	FALSE	TRUE	FALSE	0	0	0	0	0	1	0	0
PXUG_V1_060064	heat shock protein 70	1				1									1				2	0	1	0	3	1	0	1	0	FALSE	FALSE	FALSE	FALSE	FALSE	TRUE	FALSE	FALSE	FALSE	FALSE	TRUE	FALSE	TRUE	FALSE	0	0	0	0	0	1	0	0
PXUG_V1_001113	ribosomal protein S11				1		1								1				2	0	1	0	3	1	0	1	0	FALSE	FALSE	FALSE	FALSE	FALSE	TRUE	FALSE	FALSE	FALSE	FALSE	TRUE	FALSE	TRUE	FALSE	0	0	0	0	0	1	0	0
PXUG_V1_000011	translation elongation factor 2 isoform 1	1							1						1				2	0	1	0	3	1	0	1	0	FALSE	FALSE	FALSE	FALSE	FALSE	TRUE	FALSE	FALSE	FALSE	FALSE	TRUE	FALSE	TRUE	FALSE	0	0	0	0	0	1	0	0
PXUG_V1_000717	ribosomal protein L23A				1				1						1				2	0	1	0	3	1	0	1	0	FALSE	FALSE	FALSE	FALSE	FALSE	TRUE	FALSE	FALSE	FALSE	FALSE	TRUE	FALSE	TRUE	FALSE	0	0	0	0	0	1	0	0
PXUG_V1_031453	14-3-3 zeta	1		1								1							2	1	0	0	3	1	1	0	0	FALSE	FALSE	FALSE	FALSE	TRUE	FALSE	FALSE	FALSE	FALSE	FALSE	TRUE	TRUE	FALSE	FALSE	0	0	0	0	1	0	0	0
PXUG_V1_008538	ras-related protein Rab-6A-like isoform 2	1									1							1	2	0	0	1	3	1	0	0	1	FALSE	FALSE	FALSE	FALSE	FALSE	FALSE	TRUE	FALSE	FALSE	FALSE	TRUE	FALSE	FALSE	TRUE	0	0	0	0	0	0	1	0
PXUG_V1_073022	Tubulin beta-1 chain, partial			1		1						1							2	1	0	0	3	1	1	0	0	FALSE	FALSE	FALSE	FALSE	TRUE	FALSE	FALSE	FALSE	FALSE	FALSE	TRUE	TRUE	FALSE	FALSE	0	0	0	0	1	0	0	0
PXUG_V1_050375	Probable nuclear hormone receptor HR38			1		1						1							2	1	0	0	3	1	1	0	0	FALSE	FALSE	FALSE	FALSE	TRUE	FALSE	FALSE	FALSE	FALSE	FALSE	TRUE	TRUE	FALSE	FALSE	0	0	0	0	1	0	0	0
PXUG_V1_025142	hypothetical protein TcasGA2_TC030642			1		1						1							2	1	0	0	3	1	1	0	0	FALSE	FALSE	FALSE	FALSE	TRUE	FALSE	FALSE	FALSE	FALSE	FALSE	TRUE	TRUE	FALSE	FALSE	0	0	0	0	1	0	0	0
PXUG_V1_006848	cold shock domain-containing protein E1-like			1								1		1					1	2	0	0	3	1	1	0	0	FALSE	FALSE	FALSE	FALSE	TRUE	FALSE	FALSE	FALSE	FALSE	FALSE	TRUE	TRUE	FALSE	FALSE	0	0	0	0	1	0	0	0
PXUG_V1_015369	UNC93-like protein-like isoform 1			1								1		1					1	2	0	0	3	1	1	0	0	FALSE	FALSE	FALSE	FALSE	TRUE	FALSE	FALSE	FALSE	FALSE	FALSE	TRUE	TRUE	FALSE	FALSE	0	0	0	0	1	0	0	0
PXUG_V1_024729	UNC93-like protein-like isoform 1			1								1		1					1	2	0	0	3	1	1	0	0	FALSE	FALSE	FALSE	FALSE	TRUE	FALSE	FALSE	FALSE	FALSE	FALSE	TRUE	TRUE	FALSE	FALSE	0	0	0	0	1	0	0	0
PXUG_V1_032061	calreticulin			1					1			1							2	1	0	0	3	1	1	0	0	FALSE	FALSE	FALSE	FALSE	TRUE	FALSE	FALSE	FALSE	FALSE	FALSE	TRUE	TRUE	FALSE	FALSE	0	0	0	0	1	0	0	0
PXUG_V1_024859	calmodulin-binding transcription activator			1					1			1							2	1	0	0	3	1	1	0	0	FALSE	FALSE	FALSE	FALSE	TRUE	FALSE	FALSE	FALSE	FALSE	FALSE	TRUE	TRUE	FALSE	FALSE	0	0	0	0	1	0	0	0
PXUG_V1_032604	RAB37, member RAS oncogene family		1	1								1							2	1	0	0	3	1	1	0	0	FALSE	FALSE	FALSE	FALSE	TRUE	FALSE	FALSE	FALSE	FALSE	FALSE	TRUE	TRUE	FALSE	FALSE	0	0	0	0	1	0	0	0
PXUG_V1_045756	hypothetical protein TcasGA2_TC008100	1																1	1	0	0	1	2	1	0	0	1	FALSE	FALSE	FALSE	FALSE	FALSE	FALSE	TRUE	FALSE	FALSE	FALSE	TRUE	FALSE	FALSE	TRUE	0	0	0	0	0	0	1	0
PXUG_V1_018538	dynein heavy chain, cytosolic, putative					1											1		1	0	1	0	2	1	0	1	0	FALSE	FALSE	FALSE	FALSE	FALSE	TRUE	FALSE	FALSE	FALSE	FALSE	TRUE	FALSE	TRUE	FALSE	0	0	0	0	0	1	0	0
PXUG_V1_003290	transcription initiation factor TFIID subunit 6					1								1					1	1	0	0	2	1	1	0	0	FALSE	FALSE	FALSE	FALSE	TRUE	FALSE	FALSE	FALSE	FALSE	FALSE	TRUE	TRUE	FALSE	FALSE	0	0	0	0	1	0	0	0
PXUG_V1_004498	hypothetical protein TcasGA2_TC000163					1									1				1	0	1	0	2	1	0	1	0	FALSE	FALSE	FALSE	FALSE	FALSE	TRUE	FALSE	FALSE	FALSE	FALSE	TRUE	FALSE	TRUE	FALSE	0	0	0	0	0	1	0	0
PXUG_V1_002242	AGAP004335-PC													1			1		0	1	1	0	2	0	1	1	0	FALSE	FALSE	FALSE	FALSE	FALSE	FALSE	FALSE	TRUE	FALSE	FALSE	FALSE	TRUE	TRUE	FALSE	0	0	0	0	0	0	0	1
PXUG_V1_001330	nesprin-1-like													1			1		0	1	1	0	2	0	1	1	0	FALSE	FALSE	FALSE	FALSE	FALSE	FALSE	FALSE	TRUE	FALSE	FALSE	FALSE	TRUE	TRUE	FALSE	0	0	0	0	0	0	0	1
PXUG_V1_001329	muscle-specific protein 300													1			1		0	1	1	0	2	0	1	1	0	FALSE	FALSE	FALSE	FALSE	FALSE	FALSE	FALSE	TRUE	FALSE	FALSE	FALSE	TRUE	TRUE	FALSE	0	0	0	0	0	0	0	1
PXUG_V1_028700	GA18855-PA													1			1		0	1	1	0	2	0	1	1	0	FALSE	FALSE	FALSE	FALSE	FALSE	FALSE	FALSE	TRUE	FALSE	FALSE	FALSE	TRUE	TRUE	FALSE	0	0	0	0	0	0	0	1
PXUG_V1_008889	hypothetical protein LOC100120269													1			1		0	1	1	0	2	0	1	1	0	FALSE	FALSE	FALSE	FALSE	FALSE	FALSE	FALSE	TRUE	FALSE	FALSE	FALSE	TRUE	TRUE	FALSE	0	0	0	0	0	0	0	1
PXUG_V1_000831	muscle-specific protein 300													1			1		0	1	1	0	2	0	1	1	0	FALSE	FALSE	FALSE	FALSE	FALSE	FALSE	FALSE	TRUE	FALSE	FALSE	FALSE	TRUE	TRUE	FALSE	0	0	0	0	0	0	0	1
PXUG_V1_007909	GA14314-PA													1			1		0	1	1	0	2	0	1	1	0	FALSE	FALSE	FALSE	FALSE	FALSE	FALSE	FALSE	TRUE	FALSE	FALSE	FALSE	TRUE	TRUE	FALSE	0	0	0	0	0	0	0	1
PXUG_V1_003274	histone-lysine N-methyltransferase ash1													1			1		0	1	1	0	2	0	1	1	0	FALSE	FALSE	FALSE	FALSE	FALSE	FALSE	FALSE	TRUE	FALSE	FALSE	FALSE	TRUE	TRUE	FALSE	0	0	0	0	0	0	0	1
PXUG_V1_005768	target of rapamycin isoform 1													1			1		0	1	1	0	2	0	1	1	0	FALSE	FALSE	FALSE	FALSE	FALSE	FALSE	FALSE	TRUE	FALSE	FALSE	FALSE	TRUE	TRUE	FALSE	0	0	0	0	0	0	0	1
PXUG_V1_002064	GMP reductase 1-like								1								1		1	0	1	0	2	1	0	1	0	FALSE	TRUE	FALSE	FALSE	FALSE	TRUE	FALSE	FALSE	FALSE	FALSE	TRUE	FALSE	TRUE	FALSE	0	0	0	0	0	1	0	0
PXUG_V1_012873	target of rapamycin isoform 2								1								1		1	0	1	0	2	1	0	1	0	FALSE	FALSE	FALSE	FALSE	FALSE	TRUE	FALSE	FALSE	FALSE	FALSE	TRUE	FALSE	TRUE	FALSE	0	0	0	0	0	1	0	0
PXUG_V1_003184	Ribosomal protein L26												1		1				0	1	1	0	2	0	1	1	0	FALSE	FALSE	FALSE	FALSE	FALSE	FALSE	FALSE	TRUE	FALSE	FALSE	FALSE	TRUE	TRUE	FALSE	0	0	0	0	0	0	0	1
PXUG_V1_053920	AGAP005898-PA					1											1		1	0	1	0	2	1	0	1	0	FALSE	TRUE	FALSE	FALSE	FALSE	TRUE	FALSE	FALSE	FALSE	FALSE	TRUE	FALSE	TRUE	FALSE	0	0	0	0	0	1	0	0
PXUG_V1_011619	hypothetical protein TcasGA2_TC001512					1									1				1	0	1	0	2	1	0	1	0	FALSE	FALSE	FALSE	FALSE	FALSE	TRUE	FALSE	FALSE	FALSE	FALSE	TRUE	FALSE	TRUE	FALSE	0	0	0	0	0	1	0	0
PXUG_V1_012989	hypothetical protein AaeL_AAEL014752					1								1					1	1	0	0	2	1	1	0	0	FALSE	FALSE	FALSE	FALSE	TRUE	FALSE	FALSE	FALSE	FALSE	FALSE	TRUE	TRUE	FALSE	FALSE	0	0	0	0	1	0	0	0
PXUG_V1_072334	CG10470 CG10470-PA					1												1	1	0	0	1	2	1	0	0	1	FALSE	FALSE	FALSE	FALSE	FALSE	FALSE	TRUE	FALSE	FALSE	FALSE	TRUE	FALSE	FALSE	TRUE	0	0	0	0	0	0	1	0
PXUG_V1_003738	Myosin IIIA					1								1					1	1	0	0	2	1	1	0	0	FALSE	FALSE	FALSE	FALSE	TRUE	FALSE	FALSE	FALSE	FALSE	FALSE	TRUE	TRUE	FALSE	FALSE	0	0	0	0	1	0	0	0
PXUG_V1_008637	E3 ubiquitin-protein ligase RING1					1								1					1	1	0	0	2	1	1	0	0	FALSE	FALSE	FALSE	FALSE	TRUE	FALSE	FALSE	FALSE	FALSE	FALSE	TRUE	TRUE	FALSE	FALSE	0	0	0	0	1	0	0	0
PXUG_V1_009087	Chain A, Moesin From Spodoptera Frugiperda At 2.1 Angstroms Resolution						1											1	1	0	0	1	2	1	0	0	1	FALSE	FALSE	FALSE	FALSE	FALSE	FALSE	TRUE	FALSE	FALSE	FALSE	TRUE	FALSE	FALSE	TRUE	0	0	0	0	0	0	1	0
PXUG_V1_005954	N6-adenosine-methyltransferase IME4						1											1	1	0	0	1	2	1	0	0	1	FALSE	FALSE	FALSE	FALSE	FALSE	FALSE	TRUE	FALSE	FALSE	FALSE	TRUE	FALSE	FALSE	TRUE	0	0	0	0	0	0	1	0
PXUG_V1_006369	hypothetical protein SINV_02609													1				1	0	1	0	1	2	0	1	0	1	FALSE	FALSE	FALSE	FALSE	FALSE	FALSE	FALSE	FALSE	TRUE	FALSE	FALSE	TRUE	FALSE	TRUE	0	0	0	0	0	0	0	0
PXUG_V1_002982	neuron navigator 2													1			1		0	1	1	0	2	0	1	1	0	FALSE	FALSE	FALSE	FALSE	FALSE	FALSE	FALSE	TRUE	FALSE	FALSE	FALSE	TRUE	TRUE	FALSE	0	0	0	0	0	0	0	1
PXUG_V1_005838	histone acetyltransferase KAT2A-like													1			1		0	1	1	0	2	0	1	1	0	FALSE	FALSE	FALSE	FALSE	FALSE	FALSE	FALSE	TRUE	FALSE	FALSE	FALSE	TRUE	TRUE	FALSE	0	0	0	0	0	0	0	1
PXUG_V1_006113	neurobeachin-like, partial													1			1		0	1	1	0	2	0	1	1	0	FALSE	FALSE	FALSE	FALSE	FALSE	FALSE	FALSE	TRUE	FALSE	FALSE	FALSE	TRUE	TRUE	FALSE	0	0	0	0	0	0	0	1
PXUG_V1_008302	RNA polymerase-associated protein CTR9-like protein								1					1					1	1	0	0	2	1	1	0	0	FALSE	TRUE	FALSE	FALSE	TRUE	FALSE	FALSE	FALSE	FALSE	FALSE	TRUE	TRUE	FALSE	FALSE	0	0	0	0	1	0	0	0
PXUG_V1_003014	Protein FAM116A													1			1		0	1	1	0	2	0	1	1	0	FALSE	FALSE	FALSE	FALSE	FALSE	FALSE	FALSE	TRUE	FALSE	FALSE	FALSE	TRUE	TRUE	FALSE	0	0	0	0	0	0	0	1
PXUG_V1_007529	AGAP002775-PA													1			1		0	1	1	0	2	0	1	1	0	FALSE	FALSE	FALSE	FALSE	FALSE	FALSE	FALSE	TRUE	FALSE	FALSE	FALSE	TRUE	TRUE	FALSE	0	0	0	0	0	0	0	1
PXUG_V1_001498	MAU2 chromatid cohesion factor homolog													1				1	0	1	0	1	2	0	1	0	1	FALSE	FALSE	FALSE	FALSE	FALSE	FALSE	FALSE	FALSE	TRUE	FALSE	FALSE	TRUE	FALSE	TRUE	0	0	0	0	0	0	0	0
PXUG_V1_003650	Glutamate decarboxylase								1					1					1	1	0	0	2	1	1	0	0	FALSE	FALSE	FALSE	FALSE	TRUE	FALSE	FALSE	FALSE	FALSE	FALSE	TRUE	TRUE	FALSE	FALSE	0	0	0	0	1	0	0	0
PXUG_V1_015458	AGAP005020-PA isoform 2													1			1		0	1	1	0	2	0	1	1	0	FALSE	FALSE	FALSE	FALSE	FALSE	FALSE	FALSE	TRUE	FALSE	FALSE	FALSE	TRUE	TRUE	FALSE	0	0	0	0	0	0	0	1
PXUG_V1_084286	calcium-binding mitochondrial carrier protein Aralar1-like isoform 2													1			1		0	1	1	0	2	0	1	1	0	FALSE	FALSE	FALSE	FALSE	FALSE	FALSE	FALSE	TRUE	FALSE	FALSE	FALSE	TRUE	TRUE	FALSE	0	0	0	0	0	0	0	1
PXUG_V1_014965	calcium-binding mitochondrial carrier protein Aralar1-like isoform 2													1			1		0	1	1	0	2	0	1	1	0	FALSE	FALSE	FALSE	FALSE	FALSE	FALSE	FALSE	TRUE	FALSE	FALSE	FALSE	TRUE	TRUE	FALSE	0	0	0	0	0	0	0	1
PXUG_V1_078427	calcium-binding mitochondrial carrier protein Aralar1-like isoform 1													1			1		0	1	1	0	2	0	1	1	0	FALSE	FALSE	FALSE	FALSE	FALSE	FALSE	FALSE	TRUE	FALSE	FALSE	FALSE	TRUE	TRUE	FALSE	0	0	0	0	0	0	0	1
PXUG_V1_003940	calcium-binding mitochondrial carrier protein Aralar1-like isoform 1													1			1		0	1	1	0	2	0	1	1	0	FALSE	FALSE	FALSE	FALSE	FALSE	FALSE	FALSE	TRUE	FALSE	FALSE	FALSE	TRUE	TRUE	FALSE	0	0	0	0	0	0	0	1
PXUG_V1_007439	Mitotic checkpoint serine/threonine-protein kinase BUB1													1			1		0	1	1	0	2	0	1	1	0	FALSE	FALSE	FALSE	FALSE	FALSE	FALSE	FALSE	TRUE	FALSE	FALSE	FALSE	TRUE	TRUE	FALSE	0	0	0	0	0	0	0	1
PXUG_V1_046434	DNA polymerase delta catalytic subunit													1			1		0	1	1	0	2	0	1	1	0	FALSE	FALSE	FALSE	FALSE	FALSE	FALSE	FALSE	TRUE	FALSE	FALSE	FALSE	TRUE	TRUE	FALSE	0	0	0	0	0	0	0	1
PXUG_V1_001511	AGAP010048-PA													1			1		0	1	1	0	2	0	1	1	0	FALSE	FALSE	FALSE	FALSE	FALSE	FALSE	FALSE	TRUE	FALSE	FALSE	FALSE	TRUE	TRUE	FALSE	0	0	0	0	0	0	0	1
PXUG_V1_000135	conserved hypothetical protein XP_973684													1			1		0	1	1	0	2	0	1	1	0	FALSE	FALSE	FALSE	FALSE	FALSE	FALSE	FALSE	TRUE	FALSE	FALSE	FALSE	TRUE	TRUE	FALSE	0	0	0	0	0	0	0	1
PXUG_V1_043704	signal transduction protein lnk-realted													1	1				0	1	1	0	2	0	1	1	0	FALSE	FALSE	FALSE	FALSE	FALSE	FALSE	FALSE	TRUE	FALSE	FALSE	FALSE	TRUE	TRUE	FALSE	0	0	0	0	0	0	0	1
PXUG_V1_004468	hypothetical protein TcasGA2_TC000187													1			1		0	1	1	0	2	0	1	1	0	FALSE	FALSE	FALSE	FALSE	FALSE	FALSE	FALSE	TRUE	FALSE	FALSE	FALSE	TRUE	TRUE	FALSE	0	0	0	0	0	0	0	1
PXUG_V1_005992	hypothetical protein TcasGA2_TC011613													1			1		0	1	1	0	2	0	1	1	0	FALSE	FALSE	FALSE	FALSE	FALSE	FALSE	FALSE	TRUE	FALSE	FALSE	FALSE	TRUE	TRUE	FALSE	0	0	0	0	0	0	0	1
PXUG_V1_001045	hypothetical protein AND_05624													1			1		0	1	1	0	2	0	1	1	0	FALSE	FALSE	FALSE	FALSE	FALSE	FALSE	FALSE	TRUE	FALSE	FALSE	FALSE	TRUE	TRUE	FALSE	0	0	0	0	0	0	0	1
PXUG_V1_041542	DNA polymerase zeta catalytic subunit-like													1			1		0	1	1	0	2	0	1	1	0	FALSE	FALSE	FALSE	FALSE	FALSE	FALSE	FALSE	TRUE	FALSE	FALSE	FALSE	TRUE	TRUE	FALSE	0	0	0	0	0	0	0	1
PXUG_V1_002907	acetylcholinesterase													1			1		0	1	1	0	2	0	1	1	0	FALSE	FALSE	FALSE	FALSE	FALSE	FALSE	FALSE	TRUE	FALSE	FALSE	FALSE	TRUE	TRUE	FALSE	0	0	0	0	0	0	0	1
PXUG_V1_003893	eIF2 alpha subunit	1																1	1	0	0	1	2	1	0	0	1	FALSE	TRUE	FALSE	FALSE	FALSE	FALSE	TRUE	FALSE	FALSE	FALSE	TRUE	FALSE	FALSE	TRUE	0	0	0	0	0	0	1	0
PXUG_V1_026041	RE74626p							1							1				1	0	1	0	2	1	0	1	0	FALSE	FALSE	FALSE	FALSE	FALSE	TRUE	FALSE	FALSE	FALSE	FALSE	TRUE	FALSE	TRUE	FALSE	0	0	0	0	0	1	0	0
PXUG_V1_013344	AGAP011730-PA								1									1	1	0	0	1	2	1	0	0	1	FALSE	FALSE	FALSE	FALSE	FALSE	FALSE	TRUE	FALSE	FALSE	FALSE	TRUE	FALSE	FALSE	TRUE	0	0	0	0	0	0	1	0
PXUG_V1_013541	hypothetical protein SINV_06190								1									1	1	0	0	1	2	1	0	0	1	FALSE	FALSE	FALSE	FALSE	FALSE	FALSE	TRUE	FALSE	FALSE	FALSE	TRUE	FALSE	FALSE	TRUE	0	0	0	0	0	0	1	0
PXUG_V1_000864	putative proteasome 26S non ATPase subunit 4								1				1						1	1	0	0	2	1	1	0	0	FALSE	FALSE	FALSE	FALSE	TRUE	FALSE	FALSE	FALSE	FALSE	FALSE	TRUE	TRUE	FALSE	FALSE	0	0	0	0	1	0	0	0
PXUG_V1_022251	FERM domain-containing protein, putative								1								1		1	0	1	0	2	1	0	1	0	FALSE	FALSE	FALSE	FALSE	FALSE	TRUE	FALSE	FALSE	FALSE	FALSE	TRUE	FALSE	TRUE	FALSE	0	0	0	0	0	1	0	0
PXUG_V1_004905	TPA_exp: NADH-ubiquinone reductase								1									1	1	0	0	1	2	1	0	0	1	FALSE	FALSE	FALSE	FALSE	FALSE	FALSE	TRUE	FALSE	FALSE	FALSE	TRUE	FALSE	FALSE	TRUE	0	0	0	0	0	0	1	0
PXUG_V1_014388	hypothetical protein AND_07358								1									1	1	0	0	1	2	1	0	0	1	FALSE	FALSE	FALSE	FALSE	FALSE	FALSE	TRUE	FALSE	FALSE	FALSE	TRUE	FALSE	FALSE	TRUE	0	0	0	0	0	0	1	0
PXUG_V1_015224	myosin IIIB, putative								1								1		1	0	1	0	2	1	0	1	0	FALSE	FALSE	FALSE	FALSE	FALSE	TRUE	FALSE	FALSE	FALSE	FALSE	TRUE	FALSE	TRUE	FALSE	0	0	0	0	0	1	0	0
PXUG_V1_012971	segment polarity protein dishevelled homolog DVL-3 isoform 3								1								1		1	0	1	0	2	1	0	1	0	FALSE	FALSE	FALSE	FALSE	FALSE	TRUE	FALSE	FALSE	FALSE	FALSE	TRUE	FALSE	TRUE	FALSE	0	0	0	0	0	1	0	0
PXUG_V1_012816	hypothetical protein TcasGA2_TC015132												1				1		0	1	1	0	2	0	1	1	0	FALSE	FALSE	FALSE	FALSE	FALSE	FALSE	FALSE	TRUE	FALSE	FALSE	FALSE	TRUE	TRUE	FALSE	0	0	0	0	0	0	0	1
PXUG_V1_005670	AGAP002648-PA												1				1		0	1	1	0	2	0	1	1	0	FALSE	FALSE	FALSE	FALSE	FALSE	FALSE	FALSE	TRUE	FALSE	FALSE	FALSE	TRUE	TRUE	FALSE	0	0	0	0	0	0	0	1
PXUG_V1_016287	guanylate cyclase 32E-like												1		1				0	1	1	0	2	0	1	1	0	FALSE	FALSE	FALSE	FALSE	FALSE	FALSE	FALSE	TRUE	FALSE	FALSE	FALSE	TRUE	TRUE	FALSE	0	0	0	0	0	0	0	1
PXUG_V1_001655	LD26250p														1			1	0	0	1	1	2	0	0	1	1	FALSE	FALSE	FALSE	FALSE	FALSE	FALSE	FALSE	FALSE	FALSE	TRUE	FALSE	FALSE	TRUE	TRUE	0	0	0	0	0	0	0	0
PXUG_V1_000946	partner of paired CG9952-PA												1				1		0	1	1	0	2	0	1	1	0	FALSE	FALSE	FALSE	FALSE	FALSE	FALSE	FALSE	TRUE	FALSE	FALSE	FALSE	TRUE	TRUE	FALSE	0	0	0	0	0	0	0	1
PXUG_V1_006287	cadherin												1				1		0	1	1	0	2	0	1	1	0	FALSE	FALSE	FALSE	FALSE	FALSE	FALSE	FALSE	TRUE	FALSE	FALSE	FALSE	TRUE	TRUE	FALSE	0	0	0	0	0	0	0	1
PXUG_V1_005365	Putative regulator of nonsense transcripts 1	1												1					1	1	0	0	2	1	1	0	0	FALSE	TRUE	FALSE	FALSE	TRUE	FALSE	FALSE	FALSE	FALSE	FALSE	TRUE	TRUE	FALSE	FALSE	0	0	0	0	1	0	0	0
PXUG_V1_005169	arginine kinase-like protein								1						1				1	0	1	0	2	1	0	1	0	FALSE	FALSE	FALSE	FALSE	FALSE	TRUE	FALSE	FALSE	FALSE	FALSE	TRUE	FALSE	TRUE	FALSE	0	0	0	0	0	1	0	0
PXUG_V1_003246	arginine kinase-like protein								1						1				1	0	1	0	2	1	0	1	0	FALSE	FALSE	FALSE	FALSE	FALSE	TRUE	FALSE	FALSE	FALSE	FALSE	TRUE	FALSE	TRUE	FALSE	0	0	0	0	0	1	0	0
PXUG_V1_003490	spectrin beta chain, brain 4-like isoform 2										1						1		1	0	1	0	2	1	0	1	0	FALSE	FALSE	FALSE	FALSE	FALSE	TRUE	FALSE	FALSE	FALSE	FALSE	TRUE	FALSE	TRUE	FALSE	0	0	0	0	0	1	0	0
PXUG_V1_000346	mitochondrial aldehyde dehydrogenase												1		1				0	1	1	0	2	0	1	1	0	FALSE	FALSE	FALSE	FALSE	FALSE	FALSE	FALSE	TRUE	FALSE	FALSE	FALSE	TRUE	TRUE	FALSE	0	0	0	0	0	0	0	1
PXUG_V1_000969	acyl-coenzyme A dehydrogenase					1							1						1	1	0	0	2	1	1	0	0	FALSE	TRUE	FALSE	FALSE	TRUE	FALSE	FALSE	FALSE	FALSE	FALSE	TRUE	TRUE	FALSE	FALSE	0	0	0	0	1	0	0	0
PXUG_V1_005663	CG3605 CG3605-PA					1												1	1	0	0	1	2	1	0	0	1	FALSE	FALSE	FALSE	FALSE	FALSE	FALSE	TRUE	FALSE	FALSE	FALSE	TRUE	FALSE	FALSE	TRUE	0	0	0	0	0	0	1	0
PXUG_V1_001546	proteasome zeta subunit						1											1	1	0	0	1	2	1	0	0	1	FALSE	FALSE	FALSE	FALSE	FALSE	FALSE	TRUE	FALSE	FALSE	FALSE	TRUE	FALSE	FALSE	TRUE	0	0	0	0	0	0	1	0
PXUG_V1_001368	pescadillo homolog													1	1				0	1	1	0	2	0	1	1	0	FALSE	FALSE	FALSE	FALSE	FALSE	FALSE	FALSE	TRUE	FALSE	FALSE	FALSE	TRUE	TRUE	FALSE	0	0	0	0	0	0	0	1
PXUG_V1_030522	protein ECT2-like													1			1		0	1	1	0	2	0	1	1	0	FALSE	FALSE	FALSE	FALSE	FALSE	FALSE	FALSE	TRUE	FALSE	FALSE	FALSE	TRUE	TRUE	FALSE	0	0	0	0	0	0	0	1
PXUG_V1_011036	dynein heavy chain													1				1	0	1	0	1	2	0	1	0	1	FALSE	FALSE	FALSE	FALSE	FALSE	FALSE	FALSE	FALSE	TRUE	FALSE	FALSE	TRUE	FALSE	TRUE	0	0	0	0	0	0	0	0
PXUG_V1_002618	hypothetical protein DAPPUDRAFT_316089	1												1					1	1	0	0	2	1	1	0	0	FALSE	FALSE	FALSE	FALSE	TRUE	FALSE	FALSE	FALSE	FALSE	FALSE	TRUE	TRUE	FALSE	FALSE	0	0	0	0	1	0	0	0
PXUG_V1_016377	hypothetical protein TcasGA2_TC004589								1					1					1	1	0	0	2	1	1	0	0	FALSE	FALSE	FALSE	FALSE	TRUE	FALSE	FALSE	FALSE	FALSE	FALSE	TRUE	TRUE	FALSE	FALSE	0	0	0	0	1	0	0	0
PXUG_V1_004087	Centaurin-gamma, putative													1			1		0	1	1	0	2	0	1	1	0	FALSE	FALSE	FALSE	FALSE	FALSE	FALSE	FALSE	TRUE	FALSE	FALSE	FALSE	TRUE	TRUE	FALSE	0	0	0	0	0	0	0	1
PXUG_V1_019995	hypothetical protein TcasGA2_TC004721													1			1		0	1	1	0	2	0	1	1	0	FALSE	FALSE	FALSE	FALSE	FALSE	FALSE	FALSE	TRUE	FALSE	FALSE	FALSE	TRUE	TRUE	FALSE	0	0	0	0	0	0	0	1
PXUG_V1_008410	AGAP009931-PA													1			1		0	1	1	0	2	0	1	1	0	FALSE	FALSE	FALSE	FALSE	FALSE	FALSE	FALSE	TRUE	FALSE	FALSE	FALSE	TRUE	TRUE	FALSE	0	0	0	0	0	0	0	1
PXUG_V1_029886	Polypeptide N-acetylgalactosaminyltransferase 2													1		1			0	1	1	0	2	0	1	1	0	FALSE	FALSE	FALSE	FALSE	FALSE	FALSE	FALSE	TRUE	FALSE	FALSE	FALSE	TRUE	TRUE	FALSE	0	0	0	0	0	0	0	1
PXUG_V1_062485	glucose dehydrogenase precursor, putative													1			1		0	1	1	0	2	0	1	1	0	FALSE	FALSE	FALSE	FALSE	FALSE	FALSE	FALSE	TRUE	FALSE	FALSE	FALSE	TRUE	TRUE	FALSE	0	0	0	0	0	0	0	1
PXUG_V1_024314	dachshund, putative								1						1				1	0	1	0	2	1	0	1	0	FALSE	TRUE	FALSE	FALSE	FALSE	TRUE	FALSE	FALSE	FALSE	FALSE	TRUE	FALSE	TRUE	FALSE	0	0	0	0	0	1	0	0
PXUG_V1_009709	nonmuscle myosin essential light chain								1									1	1	0	0	1	2	1	0	0	1	FALSE	FALSE	FALSE	FALSE	FALSE	FALSE	TRUE	FALSE	FALSE	FALSE	TRUE	FALSE	FALSE	TRUE	0	0	0	0	0	0	1	0
PXUG_V1_021272	GJ19138								1						1				1	0	1	0	2	1	0	1	0	FALSE	FALSE	FALSE	FALSE	FALSE	TRUE	FALSE	FALSE	FALSE	FALSE	TRUE	FALSE	TRUE	FALSE	0	0	0	0	0	1	0	0
PXUG_V1_000236	ribosomal protein L6														1			1	0	0	1	1	2	0	0	1	1	FALSE	FALSE	FALSE	FALSE	FALSE	FALSE	FALSE	FALSE	FALSE	TRUE	FALSE	FALSE	TRUE	TRUE	0	0	0	0	0	0	0	0
PXUG_V1_028672	spliceosomal protein on the X	1																1	1	0	0	1	2	1	0	0	1	FALSE	FALSE	FALSE	FALSE	FALSE	FALSE	TRUE	FALSE	FALSE	FALSE	TRUE	FALSE	FALSE	TRUE	0	0	0	0	0	0	1	0
PXUG_V1_001619	Pre-mRNA-processing factor 17												1		1				0	1	1	0	2	0	1	1	0	FALSE	FALSE	FALSE	FALSE	FALSE	FALSE	FALSE	TRUE	FALSE	FALSE	FALSE	TRUE	TRUE	FALSE	0	0	0	0	0	0	0	1
PXUG_V1_000712	ultraspiracle protein									1			1						1	1	0	0	2	1	1	0	0	FALSE	TRUE	FALSE	FALSE	TRUE	FALSE	FALSE	FALSE	FALSE	FALSE	TRUE	TRUE	FALSE	FALSE	0	0	0	0	1	0	0	0
PXUG_V1_017336	fascin	1											1						1	1	0	0	2	1	1	0	0	FALSE	FALSE	FALSE	FALSE	TRUE	FALSE	FALSE	FALSE	FALSE	FALSE	TRUE	TRUE	FALSE	FALSE	0	0	0	0	1	0	0	0
PXUG_V1_006375	Nuclear factor I CG2380-PB										1				1				1	0	1	0	2	1	0	1	0	FALSE	FALSE	FALSE	FALSE	FALSE	TRUE	FALSE	FALSE	FALSE	FALSE	TRUE	FALSE	TRUE	FALSE	0	0	0	0	0	1	0	0
PXUG_V1_006332	proteasome alpha 4 subunit		1															1	1	0	0	1	2	1	0	0	1	FALSE	FALSE	FALSE	FALSE	FALSE	FALSE	TRUE	FALSE	FALSE	FALSE	TRUE	FALSE	FALSE	TRUE	0	0	0	0	0	0	1	0
PXUG_V1_047071	Zinc finger homeobox protein 3 (Zinc finger homeodomain protein 3) (ZFH-3) (Alpha-fetoprotein enhancer-binding protein) (AT motif-binding factor) (AT-binding transcription factor 1)					1								1					1	1	0	0	2	1	1	0	0	FALSE	FALSE	FALSE	FALSE	TRUE	FALSE	FALSE	FALSE	FALSE	FALSE	TRUE	TRUE	FALSE	FALSE	0	0	0	0	1	0	0	0
PXUG_V1_004567	putative signal recognition particle 54 kDa protein					1									1				1	0	1	0	2	1	0	1	0	FALSE	FALSE	FALSE	FALSE	FALSE	TRUE	FALSE	FALSE	FALSE	FALSE	TRUE	FALSE	TRUE	FALSE	0	0	0	0	0	1	0	0
PXUG_V1_011676	cAMP-dependent protein kinase catalytic subunit, putative					1									1				1	0	1	0	2	1	0	1	0	FALSE	FALSE	FALSE	FALSE	FALSE	TRUE	FALSE	FALSE	FALSE	FALSE	TRUE	FALSE	TRUE	FALSE	0	0	0	0	0	1	0	0
PXUG_V1_021432	shaggy					1												1	1	0	0	1	2	1	0	0	1	FALSE	FALSE	FALSE	FALSE	FALSE	FALSE	TRUE	FALSE	FALSE	FALSE	TRUE	FALSE	FALSE	TRUE	0	0	0	0	0	0	1	0
PXUG_V1_009081	signal peptidase 18 kDa subunit					1							1						1	1	0	0	2	1	1	0	0	FALSE	FALSE	FALSE	FALSE	TRUE	FALSE	FALSE	FALSE	FALSE	FALSE	TRUE	TRUE	FALSE	FALSE	0	0	0	0	1	0	0	0
PXUG_V1_009626	pleiohomeotic					1												1	1	0	0	1	2	1	0	0	1	FALSE	FALSE	FALSE	FALSE	FALSE	FALSE	TRUE	FALSE	FALSE	FALSE	TRUE	FALSE	FALSE	TRUE	0	0	0	0	0	0	1	0
PXUG_V1_031628	four and a half LIM domains protein 2					1												1	1	0	0	1	2	1	0	0	1	FALSE	FALSE	FALSE	FALSE	FALSE	FALSE	TRUE	FALSE	FALSE	FALSE	TRUE	FALSE	FALSE	TRUE	0	0	0	0	0	0	1	0
PXUG_V1_012792	AGAP007253-PB					1								1					1	1	0	0	2	1	1	0	0	FALSE	FALSE	FALSE	FALSE	TRUE	FALSE	FALSE	FALSE	FALSE	FALSE	TRUE	TRUE	FALSE	FALSE	0	0	0	0	1	0	0	0
PXUG_V1_013730	pleckstrin homology domain-containing family F member 2-like isoform 3					1							1						1	1	0	0	2	1	1	0	0	FALSE	FALSE	FALSE	FALSE	TRUE	FALSE	FALSE	FALSE	FALSE	FALSE	TRUE	TRUE	FALSE	FALSE	0	0	0	0	1	0	0	0
PXUG_V1_001797	protein suppressor of forked-like					1								1					1	1	0	0	2	1	1	0	0	FALSE	FALSE	FALSE	FALSE	TRUE	FALSE	FALSE	FALSE	FALSE	FALSE	TRUE	TRUE	FALSE	FALSE	0	0	0	0	1	0	0	0
PXUG_V1_032100	ribonucleoside-diphosphate reductase small chain					1												1	1	0	0	1	2	1	0	0	1	FALSE	FALSE	FALSE	FALSE	FALSE	FALSE	TRUE	FALSE	FALSE	FALSE	TRUE	FALSE	FALSE	TRUE	0	0	0	0	0	0	1	0
PXUG_V1_079924	heat shock protein 70					1												1	1	0	0	1	2	1	0	0	1	FALSE	FALSE	FALSE	FALSE	FALSE	FALSE	TRUE	FALSE	FALSE	FALSE	TRUE	FALSE	FALSE	TRUE	0	0	0	0	0	0	1	0
PXUG_V1_076299	ruvB-like 2-like, partial					1											1		1	0	1	0	2	1	0	1	0	FALSE	FALSE	FALSE	FALSE	FALSE	TRUE	FALSE	FALSE	FALSE	FALSE	TRUE	FALSE	TRUE	FALSE	0	0	0	0	0	1	0	0
PXUG_V1_017419	tramtrack					1									1				1	0	1	0	2	1	0	1	0	FALSE	FALSE	FALSE	FALSE	FALSE	TRUE	FALSE	FALSE	FALSE	FALSE	TRUE	FALSE	TRUE	FALSE	0	0	0	0	0	1	0	0
PXUG_V1_002541	Zinc finger homeobox protein 3 (Zinc finger homeodomain protein 3) (ZFH-3) (Alpha-fetoprotein enhancer-binding protein) (AT motif-binding factor) (AT-binding transcription factor 1)					1											1		1	0	1	0	2	1	0	1	0	FALSE	FALSE	FALSE	FALSE	FALSE	TRUE	FALSE	FALSE	FALSE	FALSE	TRUE	FALSE	TRUE	FALSE	0	0	0	0	0	1	0	0
PXUG_V1_012083	DEAD-box helicase Dbp80					1								1					1	1	0	0	2	1	1	0	0	FALSE	FALSE	FALSE	FALSE	TRUE	FALSE	FALSE	FALSE	FALSE	FALSE	TRUE	TRUE	FALSE	FALSE	0	0	0	0	1	0	0	0
PXUG_V1_003432	decaprenyl-diphosphate synthase subunit 1-like					1											1		1	0	1	0	2	1	0	1	0	FALSE	FALSE	FALSE	FALSE	FALSE	TRUE	FALSE	FALSE	FALSE	FALSE	TRUE	FALSE	TRUE	FALSE	0	0	0	0	0	1	0	0
PXUG_V1_000983	ecdysteroid receptor					1											1		1	0	1	0	2	1	0	1	0	FALSE	FALSE	FALSE	FALSE	FALSE	TRUE	FALSE	FALSE	FALSE	FALSE	TRUE	FALSE	TRUE	FALSE	0	0	0	0	0	1	0	0
PXUG_V1_002911	synaptic vesicle protein					1							1						1	1	0	0	2	1	1	0	0	FALSE	FALSE	FALSE	FALSE	TRUE	FALSE	FALSE	FALSE	FALSE	FALSE	TRUE	TRUE	FALSE	FALSE	0	0	0	0	1	0	0	0
PXUG_V1_001050	beta-1,4-mannosyltransferase					1											1		1	0	1	0	2	1	0	1	0	FALSE	FALSE	FALSE	FALSE	FALSE	TRUE	FALSE	FALSE	FALSE	FALSE	TRUE	FALSE	TRUE	FALSE	0	0	0	0	0	1	0	0
PXUG_V1_008930	pcnx protein					1											1		1	0	1	0	2	1	0	1	0	FALSE	FALSE	FALSE	FALSE	FALSE	TRUE	FALSE	FALSE	FALSE	FALSE	TRUE	FALSE	TRUE	FALSE	0	0	0	0	0	1	0	0
PXUG_V1_035631	dynein heavy chain						1							1					1	1	0	0	2	1	1	0	0	FALSE	FALSE	FALSE	FALSE	TRUE	FALSE	FALSE	FALSE	FALSE	FALSE	TRUE	TRUE	FALSE	FALSE	0	0	0	0	1	0	0	0
PXUG_V1_018233	AGAP010054-PA						1										1		1	0	1	0	2	1	0	1	0	FALSE	FALSE	FALSE	FALSE	FALSE	TRUE	FALSE	FALSE	FALSE	FALSE	TRUE	FALSE	TRUE	FALSE	0	0	0	0	0	1	0	0
PXUG_V1_010308	DEAD-box helicase Dbp80						1							1					1	1	0	0	2	1	1	0	0	FALSE	FALSE	FALSE	FALSE	TRUE	FALSE	FALSE	FALSE	FALSE	FALSE	TRUE	TRUE	FALSE	FALSE	0	0	0	0	1	0	0	0
PXUG_V1_006116	hypothetical protein TcasGA2_TC013573						1							1					1	1	0	0	2	1	1	0	0	FALSE	FALSE	FALSE	FALSE	TRUE	FALSE	FALSE	FALSE	FALSE	FALSE	TRUE	TRUE	FALSE	FALSE	0	0	0	0	1	0	0	0
PXUG_V1_002184	RNA polymerase II largest subunit						1											1	1	0	0	1	2	1	0	0	1	FALSE	FALSE	FALSE	FALSE	FALSE	FALSE	TRUE	FALSE	FALSE	FALSE	TRUE	FALSE	FALSE	TRUE	0	0	0	0	0	0	1	0
PXUG_V1_014985	semaphorin 2a						1								1				1	0	1	0	2	1	0	1	0	FALSE	FALSE	FALSE	FALSE	FALSE	TRUE	FALSE	FALSE	FALSE	FALSE	TRUE	FALSE	TRUE	FALSE	0	0	0	0	0	1	0	0
PXUG_V1_006120	unnamed protein product						1							1					1	1	0	0	2	1	1	0	0	FALSE	FALSE	FALSE	FALSE	TRUE	FALSE	FALSE	FALSE	FALSE	FALSE	TRUE	TRUE	FALSE	FALSE	0	0	0	0	1	0	0	0
PXUG_V1_006127	isovaleryl coenzyme A dehydrogenase													1			1		0	1	1	0	2	0	1	1	0	FALSE	FALSE	FALSE	FALSE	FALSE	FALSE	FALSE	TRUE	FALSE	FALSE	FALSE	TRUE	TRUE	FALSE	0	0	0	0	0	0	0	1
PXUG_V1_071829	transient receptor potential channel gamma													1			1		0	1	1	0	2	0	1	1	0	FALSE	FALSE	FALSE	FALSE	FALSE	FALSE	FALSE	TRUE	FALSE	FALSE	FALSE	TRUE	TRUE	FALSE	0	0	0	0	0	0	0	1
PXUG_V1_022323	synaptotagmin-6, putative													1			1		0	1	1	0	2	0	1	1	0	FALSE	FALSE	FALSE	FALSE	FALSE	FALSE	FALSE	TRUE	FALSE	FALSE	FALSE	TRUE	TRUE	FALSE	0	0	0	0	0	0	0	1
PXUG_V1_020296	myocyte enhancing factor 2 isoform A													1			1		0	1	1	0	2	0	1	1	0	FALSE	FALSE	FALSE	FALSE	FALSE	FALSE	FALSE	TRUE	FALSE	FALSE	FALSE	TRUE	TRUE	FALSE	0	0	0	0	0	0	0	1
PXUG_V1_021135	1,4-dihydroxy-2-naphthoate octaprenyltransferase													1			1		0	1	1	0	2	0	1	1	0	FALSE	FALSE	FALSE	FALSE	FALSE	FALSE	FALSE	TRUE	FALSE	FALSE	FALSE	TRUE	TRUE	FALSE	0	0	0	0	0	0	0	1
PXUG_V1_003687	hypothetical protein AaeL_AAEL001299													1			1		0	1	1	0	2	0	1	1	0	FALSE	FALSE	FALSE	FALSE	FALSE	FALSE	FALSE	TRUE	FALSE	FALSE	FALSE	TRUE	TRUE	FALSE	0	0	0	0	0	0	0	1
PXUG_V1_013606	glycerol-3-phosphate acyltransferase 1, mitochondrial-like													1			1		0	1	1	0	2	0	1	1	0	FALSE	FALSE	FALSE	FALSE	FALSE	FALSE	FALSE	TRUE	FALSE	FALSE	FALSE	TRUE	TRUE	FALSE	0	0	0	0	0	0	0	1
PXUG_V1_044870	RE20544p													1			1		0	1	1	0	2	0	1	1	0	FALSE	FALSE	FALSE	FALSE	FALSE	FALSE	FALSE	TRUE	FALSE	FALSE	FALSE	TRUE	TRUE	FALSE	0	0	0	0	0	0	0	1
PXUG_V1_011534	wd-repeat protein													1				1	0	1	0	1	2	0	1	0	1	FALSE	FALSE	FALSE	FALSE	FALSE	FALSE	FALSE	FALSE	TRUE	FALSE	FALSE	TRUE	FALSE	TRUE	0	0	0	0	0	0	0	0
PXUG_V1_004006	histone demethylase													1			1		0	1	1	0	2	0	1	1	0	FALSE	FALSE	FALSE	FALSE	FALSE	FALSE	FALSE	TRUE	FALSE	FALSE	FALSE	TRUE	TRUE	FALSE	0	0	0	0	0	0	0	1
PXUG_V1_007875	hypothetical protein AaeL_AAEL002711													1			1		0	1	1	0	2	0	1	1	0	FALSE	FALSE	FALSE	FALSE	FALSE	FALSE	FALSE	TRUE	FALSE	FALSE	FALSE	TRUE	TRUE	FALSE	0	0	0	0	0	0	0	1
PXUG_V1_018352	roundabout homolog 2-like													1			1		0	1	1	0	2	0	1	1	0	FALSE	FALSE	FALSE	FALSE	FALSE	FALSE	FALSE	TRUE	FALSE	FALSE	FALSE	TRUE	TRUE	FALSE	0	0	0	0	0	0	0	1
PXUG_V1_021336	nucleosome-remodeling factor subunit NURF301-like													1			1		0	1	1	0	2	0	1	1	0	FALSE	FALSE	FALSE	FALSE	FALSE	FALSE	FALSE	TRUE	FALSE	FALSE	FALSE	TRUE	TRUE	FALSE	0	0	0	0	0	0	0	1
PXUG_V1_011207	hypothetical protein TcasGA2_TC000382													1			1		0	1	1	0	2	0	1	1	0	FALSE	FALSE	FALSE	FALSE	FALSE	FALSE	FALSE	TRUE	FALSE	FALSE	FALSE	TRUE	TRUE	FALSE	0	0	0	0	0	0	0	1
PXUG_V1_009927	pituitary homeobox1													1			1		0	1	1	0	2	0	1	1	0	FALSE	FALSE	FALSE	FALSE	FALSE	FALSE	FALSE	TRUE	FALSE	FALSE	FALSE	TRUE	TRUE	FALSE	0	0	0	0	0	0	0	1
PXUG_V1_008077	hypothetical protein TcasGA2_TC011986													1			1		0	1	1	0	2	0	1	1	0	FALSE	FALSE	FALSE	FALSE	FALSE	FALSE	FALSE	TRUE	FALSE	FALSE	FALSE	TRUE	TRUE	FALSE	0	0	0	0	0	0	0	1
PXUG_V1_017121	Plectin-1													1			1		0	1	1	0	2	0	1	1	0	FALSE	FALSE	FALSE	FALSE	FALSE	FALSE	FALSE	TRUE	FALSE	FALSE	FALSE	TRUE	TRUE	FALSE	0	0	0	0	0	0	0	1
PXUG_V1_005268	rap guanine nucleotide exchange factor 2-like													1	1				0	1	1	0	2	0	1	1	0	FALSE	FALSE	FALSE	FALSE	FALSE	FALSE	FALSE	TRUE	FALSE	FALSE	FALSE	TRUE	TRUE	FALSE	0	0	0	0	0	0	0	1
PXUG_V1_025795	AGAP000519-PA													1	1				0	1	1	0	2	0	1	1	0	FALSE	FALSE	FALSE	FALSE	FALSE	FALSE	FALSE	TRUE	FALSE	FALSE	FALSE	TRUE	TRUE	FALSE	0	0	0	0	0	0	0	1
PXUG_V1_004456	erect wing CG3114-PF													1	1				0	1	1	0	2	0	1	1	0	FALSE	FALSE	FALSE	FALSE	FALSE	FALSE	FALSE	TRUE	FALSE	FALSE	FALSE	TRUE	TRUE	FALSE	0	0	0	0	0	0	0	1
PXUG_V1_008624	spire CG10076-PB													1			1		0	1	1	0	2	0	1	1	0	FALSE	FALSE	FALSE	FALSE	FALSE	FALSE	FALSE	TRUE	FALSE	FALSE	FALSE	TRUE	TRUE	FALSE	0	0	0	0	0	0	0	1
PXUG_V1_017247	GA10108-PA													1			1		0	1	1	0	2	0	1	1	0	FALSE	FALSE	FALSE	FALSE	FALSE	FALSE	FALSE	TRUE	FALSE	FALSE	FALSE	TRUE	TRUE	FALSE	0	0	0	0	0	0	0	1
PXUG_V1_035301	AGAP008522-PA													1			1		0	1	1	0	2	0	1	1	0	FALSE	FALSE	FALSE	FALSE	FALSE	FALSE	FALSE	TRUE	FALSE	FALSE	FALSE	TRUE	TRUE	FALSE	0	0	0	0	0	0	0	1
PXUG_V1_073305	hnRNPA/B-like 28							1						1					1	1	0	0	2	1	1	0	0	FALSE	TRUE	FALSE	FALSE	TRUE	FALSE	FALSE	FALSE	FALSE	FALSE	TRUE	TRUE	FALSE	FALSE	0	0	0	0	1	0	0	0
PXUG_V1_034521	hypothetical protein TcasGA2_TC007452	1																1	1	0	0	1	2	1	0	0	1	FALSE	FALSE	FALSE	FALSE	FALSE	FALSE	TRUE	FALSE	FALSE	FALSE	TRUE	FALSE	FALSE	TRUE	0	0	0	0	0	0	1	0
PXUG_V1_030202	retinoblastoma-binding protein 4 (rbbp4)	1																1	1	0	0	1	2	1	0	0	1	FALSE	FALSE	FALSE	FALSE	FALSE	FALSE	TRUE	FALSE	FALSE	FALSE	TRUE	FALSE	FALSE	TRUE	0	0	0	0	0	0	1	0
PXUG_V1_024196	conserved hypothetical protein XP_002430173							1									1		1	0	1	0	2	1	0	1	0	FALSE	FALSE	FALSE	FALSE	FALSE	TRUE	FALSE	FALSE	FALSE	FALSE	TRUE	FALSE	TRUE	FALSE	0	0	0	0	0	1	0	0
PXUG_V1_026379	GF12898							1									1		1	0	1	0	2	1	0	1	0	FALSE	FALSE	FALSE	FALSE	FALSE	TRUE	FALSE	FALSE	FALSE	FALSE	TRUE	FALSE	TRUE	FALSE	0	0	0	0	0	1	0	0
PXUG_V1_008502	V-type proton ATPase subunit D								1									1	1	0	0	1	2	1	0	0	1	FALSE	FALSE	FALSE	FALSE	FALSE	FALSE	TRUE	FALSE	FALSE	FALSE	TRUE	FALSE	FALSE	TRUE	0	0	0	0	0	0	1	0
PXUG_V1_050199	hypothetical protein SINV_03201								1									1	1	0	0	1	2	1	0	0	1	FALSE	FALSE	FALSE	FALSE	FALSE	FALSE	TRUE	FALSE	FALSE	FALSE	TRUE	FALSE	FALSE	TRUE	0	0	0	0	0	0	1	0
PXUG_V1_004895	conserved hypothetical protein XP_002425519								1									1	1	0	0	1	2	1	0	0	1	FALSE	FALSE	FALSE	FALSE	FALSE	FALSE	TRUE	FALSE	FALSE	FALSE	TRUE	FALSE	FALSE	TRUE	0	0	0	0	0	0	1	0
PXUG_V1_000021	chymotrypsin								1									1	1	0	0	1	2	1	0	0	1	FALSE	FALSE	FALSE	FALSE	FALSE	FALSE	TRUE	FALSE	FALSE	FALSE	TRUE	FALSE	FALSE	TRUE	0	0	0	0	0	0	1	0
PXUG_V1_008017	chymotrypsin								1									1	1	0	0	1	2	1	0	0	1	FALSE	FALSE	FALSE	FALSE	FALSE	FALSE	TRUE	FALSE	FALSE	FALSE	TRUE	FALSE	FALSE	TRUE	0	0	0	0	0	0	1	0
PXUG_V1_007222	ATP-dependent RNA helicase, putative								1									1	1	0	0	1	2	1	0	0	1	FALSE	FALSE	FALSE	FALSE	FALSE	FALSE	TRUE	FALSE	FALSE	FALSE	TRUE	FALSE	FALSE	TRUE	0	0	0	0	0	0	1	0
PXUG_V1_082432	fibrillarin protein								1						1				1	0	1	0	2	1	0	1	0	FALSE	FALSE	FALSE	FALSE	FALSE	TRUE	FALSE	FALSE	FALSE	FALSE	TRUE	FALSE	TRUE	FALSE	0	0	0	0	0	1	0	0
PXUG_V1_050484	voltage-dependent para-like sodium channel splicing variant 2								1									1	1	0	0	1	2	1	0	0	1	FALSE	FALSE	FALSE	FALSE	FALSE	FALSE	TRUE	FALSE	FALSE	FALSE	TRUE	FALSE	FALSE	TRUE	0	0	0	0	0	0	1	0
PXUG_V1_010675	transcriptional activator protein Pur-alpha								1								1		1	0	1	0	2	1	0	1	0	FALSE	FALSE	FALSE	FALSE	FALSE	TRUE	FALSE	FALSE	FALSE	FALSE	TRUE	FALSE	TRUE	FALSE	0	0	0	0	0	1	0	0
PXUG_V1_000789	transketolase								1				1						1	1	0	0	2	1	1	0	0	FALSE	FALSE	FALSE	FALSE	TRUE	FALSE	FALSE	FALSE	FALSE	FALSE	TRUE	TRUE	FALSE	FALSE	0	0	0	0	1	0	0	0
PXUG_V1_000865	putative proteasome 26S non ATPase subunit 4								1				1						1	1	0	0	2	1	1	0	0	FALSE	FALSE	FALSE	FALSE	TRUE	FALSE	FALSE	FALSE	FALSE	FALSE	TRUE	TRUE	FALSE	FALSE	0	0	0	0	1	0	0	0
PXUG_V1_000791	transketolase								1				1						1	1	0	0	2	1	1	0	0	FALSE	FALSE	FALSE	FALSE	TRUE	FALSE	FALSE	FALSE	FALSE	FALSE	TRUE	TRUE	FALSE	FALSE	0	0	0	0	1	0	0	0
PXUG_V1_026191	electron-transfer-flavoprotein beta polypeptide								1				1						1	1	0	0	2	1	1	0	0	FALSE	FALSE	FALSE	FALSE	TRUE	FALSE	FALSE	FALSE	FALSE	FALSE	TRUE	TRUE	FALSE	FALSE	0	0	0	0	1	0	0	0
PXUG_V1_005432	ADP-ribosylation factor 6-like								1				1						1	1	0	0	2	1	1	0	0	FALSE	FALSE	FALSE	FALSE	TRUE	FALSE	FALSE	FALSE	FALSE	FALSE	TRUE	TRUE	FALSE	FALSE	0	0	0	0	1	0	0	0
PXUG_V1_013835	Endothelin-converting enzyme 1								1								1		1	0	1	0	2	1	0	1	0	FALSE	FALSE	FALSE	FALSE	FALSE	TRUE	FALSE	FALSE	FALSE	FALSE	TRUE	FALSE	TRUE	FALSE	0	0	0	0	0	1	0	0
PXUG_V1_061868	GJ12694								1				1						1	1	0	0	2	1	1	0	0	FALSE	FALSE	FALSE	FALSE	TRUE	FALSE	FALSE	FALSE	FALSE	FALSE	TRUE	TRUE	FALSE	FALSE	0	0	0	0	1	0	0	0
PXUG_V1_003104	myosin iii								1						1				1	0	1	0	2	1	0	1	0	FALSE	FALSE	FALSE	FALSE	FALSE	TRUE	FALSE	FALSE	FALSE	FALSE	TRUE	FALSE	TRUE	FALSE	0	0	0	0	0	1	0	0
PXUG_V1_010659	calmodulin-A, putative								1								1		1	0	1	0	2	1	0	1	0	FALSE	FALSE	FALSE	FALSE	FALSE	TRUE	FALSE	FALSE	FALSE	FALSE	TRUE	FALSE	TRUE	FALSE	0	0	0	0	0	1	0	0
PXUG_V1_002660	hypothetical protein TcasGA2_TC014710								1				1						1	1	0	0	2	1	1	0	0	FALSE	FALSE	FALSE	FALSE	TRUE	FALSE	FALSE	FALSE	FALSE	FALSE	TRUE	TRUE	FALSE	FALSE	0	0	0	0	1	0	0	0
PXUG_V1_006640	ribose-phosphate pyrophosphokinase 1,2								1									1	1	0	0	1	2	1	0	0	1	FALSE	FALSE	FALSE	FALSE	FALSE	FALSE	TRUE	FALSE	FALSE	FALSE	TRUE	FALSE	FALSE	TRUE	0	0	0	0	0	0	1	0
PXUG_V1_015249	hypothetical protein TcasGA2_TC003818								1									1	1	0	0	1	2	1	0	0	1	FALSE	FALSE	FALSE	FALSE	FALSE	FALSE	TRUE	FALSE	FALSE	FALSE	TRUE	FALSE	FALSE	TRUE	0	0	0	0	0	0	1	0
PXUG_V1_006930	GF14420								1									1	1	0	0	1	2	1	0	0	1	FALSE	FALSE	FALSE	FALSE	FALSE	FALSE	TRUE	FALSE	FALSE	FALSE	TRUE	FALSE	FALSE	TRUE	0	0	0	0	0	0	1	0
PXUG_V1_068373	GH19832								1				1						1	1	0	0	2	1	1	0	0	FALSE	FALSE	FALSE	FALSE	TRUE	FALSE	FALSE	FALSE	FALSE	FALSE	TRUE	TRUE	FALSE	FALSE	0	0	0	0	1	0	0	0
PXUG_V1_007926	ubiquitin-conjugating enzyme E2 H								1									1	1	0	0	1	2	1	0	0	1	FALSE	FALSE	FALSE	FALSE	FALSE	FALSE	TRUE	FALSE	FALSE	FALSE	TRUE	FALSE	FALSE	TRUE	0	0	0	0	0	0	1	0
PXUG_V1_011064	ras-related GTP-binding protein								1									1	1	0	0	1	2	1	0	0	1	FALSE	FALSE	FALSE	FALSE	FALSE	FALSE	TRUE	FALSE	FALSE	FALSE	TRUE	FALSE	FALSE	TRUE	0	0	0	0	0	0	1	0
PXUG_V1_013428	dynamin-like, partial								1									1	1	0	0	1	2	1	0	0	1	FALSE	FALSE	FALSE	FALSE	FALSE	FALSE	TRUE	FALSE	FALSE	FALSE	TRUE	FALSE	FALSE	TRUE	0	0	0	0	0	0	1	0
PXUG_V1_003519	isocitrate dehydrogenase								1								1		1	0	1	0	2	1	0	1	0	FALSE	FALSE	FALSE	FALSE	FALSE	TRUE	FALSE	FALSE	FALSE	FALSE	TRUE	FALSE	TRUE	FALSE	0	0	0	0	0	1	0	0
PXUG_V1_024907	elongation factor								1									1	1	0	0	1	2	1	0	0	1	FALSE	FALSE	FALSE	FALSE	FALSE	FALSE	TRUE	FALSE	FALSE	FALSE	TRUE	FALSE	FALSE	TRUE	0	0	0	0	0	0	1	0
PXUG_V1_022364	eyegone		1														1		1	0	1	0	2	1	0	1	0	FALSE	FALSE	FALSE	FALSE	FALSE	TRUE	FALSE	FALSE	FALSE	FALSE	TRUE	FALSE	TRUE	FALSE	0	0	0	0	0	1	0	0
PXUG_V1_069790	putative nuclease HARBI1-like												1				1		0	1	1	0	2	0	1	1	0	FALSE	FALSE	FALSE	FALSE	FALSE	FALSE	FALSE	TRUE	FALSE	FALSE	FALSE	TRUE	TRUE	FALSE	0	0	0	0	0	0	0	1
PXUG_V1_007651	nitric-oxide synthase like protein												1				1		0	1	1	0	2	0	1	1	0	FALSE	FALSE	FALSE	FALSE	FALSE	FALSE	FALSE	TRUE	FALSE	FALSE	FALSE	TRUE	TRUE	FALSE	0	0	0	0	0	0	0	1
PXUG_V1_053135	IP15632p												1				1		0	1	1	0	2	0	1	1	0	FALSE	FALSE	FALSE	FALSE	FALSE	FALSE	FALSE	TRUE	FALSE	FALSE	FALSE	TRUE	TRUE	FALSE	0	0	0	0	0	0	0	1
PXUG_V1_007823	toll												1				1		0	1	1	0	2	0	1	1	0	FALSE	FALSE	FALSE	FALSE	FALSE	FALSE	FALSE	TRUE	FALSE	FALSE	FALSE	TRUE	TRUE	FALSE	0	0	0	0	0	0	0	1
PXUG_V1_045218	rapsynoid, putative												1				1		0	1	1	0	2	0	1	1	0	FALSE	FALSE	FALSE	FALSE	FALSE	FALSE	FALSE	TRUE	FALSE	FALSE	FALSE	TRUE	TRUE	FALSE	0	0	0	0	0	0	0	1
PXUG_V1_057345	dynein beta chain, ciliary, putative												1				1		0	1	1	0	2	0	1	1	0	FALSE	FALSE	FALSE	FALSE	FALSE	FALSE	FALSE	TRUE	FALSE	FALSE	FALSE	TRUE	TRUE	FALSE	0	0	0	0	0	0	0	1
PXUG_V1_000318	hypothetical protein LOC100121483 isoform 2																1	1	0	0	1	1	2	0	0	1	1	FALSE	FALSE	FALSE	FALSE	FALSE	FALSE	FALSE	FALSE	FALSE	TRUE	FALSE	FALSE	TRUE	TRUE	0	0	0	0	0	0	0	0
PXUG_V1_012970	hypothetical protein TcasGA2_TC016018												1		1				0	1	1	0	2	0	1	1	0	FALSE	FALSE	FALSE	FALSE	FALSE	FALSE	FALSE	TRUE	FALSE	FALSE	FALSE	TRUE	TRUE	FALSE	0	0	0	0	0	0	0	1
PXUG_V1_017829	acetyltransferase												1					1	0	1	0	1	2	0	1	0	1	FALSE	FALSE	FALSE	FALSE	FALSE	FALSE	FALSE	FALSE	TRUE	FALSE	FALSE	TRUE	FALSE	TRUE	0	0	0	0	0	0	0	0
PXUG_V1_072261	acetyltransferase												1					1	0	1	0	1	2	0	1	0	1	FALSE	FALSE	FALSE	FALSE	FALSE	FALSE	FALSE	FALSE	TRUE	FALSE	FALSE	TRUE	FALSE	TRUE	0	0	0	0	0	0	0	0
PXUG_V1_006962	topoisomerase 1B												1					1	0	1	0	1	2	0	1	0	1	FALSE	FALSE	FALSE	FALSE	FALSE	FALSE	FALSE	FALSE	TRUE	FALSE	FALSE	TRUE	FALSE	TRUE	0	0	0	0	0	0	0	0
PXUG_V1_061785	hypothetical protein TcasGA2_TC013482												1					1	0	1	0	1	2	0	1	0	1	FALSE	FALSE	FALSE	FALSE	FALSE	FALSE	FALSE	FALSE	TRUE	FALSE	FALSE	TRUE	FALSE	TRUE	0	0	0	0	0	0	0	0
PXUG_V1_035664	pre-mRNA-splicing factor 38A-like												1					1	0	1	0	1	2	0	1	0	1	FALSE	FALSE	FALSE	FALSE	FALSE	FALSE	FALSE	FALSE	TRUE	FALSE	FALSE	TRUE	FALSE	TRUE	0	0	0	0	0	0	0	0
PXUG_V1_000479	ribosomal protein S30					1									1				1	0	1	0	2	1	0	1	0	FALSE	FALSE	FALSE	FALSE	FALSE	TRUE	FALSE	FALSE	FALSE	FALSE	TRUE	FALSE	TRUE	FALSE	0	0	0	0	0	1	0	0
PXUG_V1_022623	ribosomal protein L3						1								1				1	0	1	0	2	1	0	1	0	FALSE	FALSE	FALSE	FALSE	FALSE	TRUE	FALSE	FALSE	FALSE	FALSE	TRUE	FALSE	TRUE	FALSE	0	0	0	0	0	1	0	0
PXUG_V1_001043	Ribosomal protein L18A								1						1				1	0	1	0	2	1	0	1	0	FALSE	FALSE	FALSE	FALSE	FALSE	TRUE	FALSE	FALSE	FALSE	FALSE	TRUE	FALSE	TRUE	FALSE	0	0	0	0	0	1	0	0
PXUG_V1_022014	GK12944								1							1			1	0	1	0	2	1	0	1	0	FALSE	FALSE	FALSE	FALSE	FALSE	TRUE	FALSE	FALSE	FALSE	FALSE	TRUE	FALSE	TRUE	FALSE	0	0	0	0	0	1	0	0
PXUG_V1_009062	kinesin-like protein unc-104-like isoform 1									1							1		1	0	1	0	2	1	0	1	0	FALSE	FALSE	FALSE	FALSE	FALSE	TRUE	FALSE	FALSE	FALSE	FALSE	TRUE	FALSE	TRUE	FALSE	0	0	0	0	0	1	0	0
PXUG_V1_030809	ribosomal protein L36A												1		1				0	1	1	0	2	0	1	1	0	FALSE	FALSE	FALSE	FALSE	FALSE	FALSE	FALSE	TRUE	FALSE	FALSE	FALSE	TRUE	TRUE	FALSE	0	0	0	0	0	0	0	1
PXUG_V1_004933	ribosomal protein S19												1		1				0	1	1	0	2	0	1	1	0	FALSE	FALSE	FALSE	FALSE	FALSE	FALSE	FALSE	TRUE	FALSE	FALSE	FALSE	TRUE	TRUE	FALSE	0	0	0	0	0	0	0	1
PXUG_V1_000408	ribosomal protein L7												1		1				0	1	1	0	2	0	1	1	0	FALSE	FALSE	FALSE	FALSE	FALSE	FALSE	FALSE	TRUE	FALSE	FALSE	FALSE	TRUE	TRUE	FALSE	0	0	0	0	0	0	0	1
PXUG_V1_027432	Sp6-9 protein					1												1	1	0	0	1	2	1	0	0	1	FALSE	TRUE	FALSE	FALSE	FALSE	FALSE	TRUE	FALSE	FALSE	FALSE	TRUE	FALSE	FALSE	TRUE	0	0	0	0	0	0	1	0
PXUG_V1_048047	hypothetical protein TcasGA2_TC002621						1								1				1	0	1	0	2	1	0	1	0	FALSE	FALSE	FALSE	FALSE	FALSE	TRUE	FALSE	FALSE	FALSE	FALSE	TRUE	FALSE	TRUE	FALSE	0	0	0	0	0	1	0	0
PXUG_V1_011495	hypothetical protein TcasGA2_TC002621						1								1				1	0	1	0	2	1	0	1	0	FALSE	FALSE	FALSE	FALSE	FALSE	TRUE	FALSE	FALSE	FALSE	FALSE	TRUE	FALSE	TRUE	FALSE	0	0	0	0	0	1	0	0
PXUG_V1_082366	hypothetical protein TcasGA2_TC002621						1								1				1	0	1	0	2	1	0	1	0	FALSE	FALSE	FALSE	FALSE	FALSE	TRUE	FALSE	FALSE	FALSE	FALSE	TRUE	FALSE	TRUE	FALSE	0	0	0	0	0	1	0	0
PXUG_V1_001284	catalase						1								1				1	0	1	0	2	1	0	1	0	FALSE	FALSE	FALSE	FALSE	FALSE	TRUE	FALSE	FALSE	FALSE	FALSE	TRUE	FALSE	TRUE	FALSE	0	0	0	0	0	1	0	0
PXUG_V1_005067	ribosomal protein L34													1	1				0	1	1	0	2	0	1	1	0	FALSE	FALSE	FALSE	FALSE	FALSE	FALSE	FALSE	TRUE	FALSE	FALSE	FALSE	TRUE	TRUE	FALSE	0	0	0	0	0	0	0	1
PXUG_V1_044328	hypothetical protein SINV_04152													1				1	0	1	0	1	2	0	1	0	1	FALSE	FALSE	FALSE	FALSE	FALSE	FALSE	FALSE	FALSE	TRUE	FALSE	FALSE	TRUE	FALSE	TRUE	0	0	0	0	0	0	0	0
PXUG_V1_046947	groucho CG8384-PA									1				1					1	1	0	0	2	1	1	0	0	FALSE	FALSE	FALSE	FALSE	TRUE	FALSE	FALSE	FALSE	FALSE	FALSE	TRUE	TRUE	FALSE	FALSE	0	0	0	0	1	0	0	0
PXUG_V1_056012	hypothetical protein TcasGA2_TC000077													1				1	0	1	0	1	2	0	1	0	1	FALSE	FALSE	FALSE	FALSE	FALSE	FALSE	FALSE	FALSE	TRUE	FALSE	FALSE	TRUE	FALSE	TRUE	0	0	0	0	0	0	0	0
PXUG_V1_007695	NADPH oxidase, putative	1													1				1	0	1	0	2	1	0	1	0	FALSE	FALSE	FALSE	FALSE	FALSE	TRUE	FALSE	FALSE	FALSE	FALSE	TRUE	FALSE	TRUE	FALSE	0	0	0	0	0	1	0	0
PXUG_V1_062783	Ca-alpha1T, isoform B							1							1				1	0	1	0	2	1	0	1	0	FALSE	FALSE	FALSE	FALSE	FALSE	TRUE	FALSE	FALSE	FALSE	FALSE	TRUE	FALSE	TRUE	FALSE	0	0	0	0	0	1	0	0
PXUG_V1_024202	LIM and SH3 domain protein Lasp-like							1								1			1	0	1	0	2	1	0	1	0	FALSE	FALSE	FALSE	FALSE	FALSE	TRUE	FALSE	FALSE	FALSE	FALSE	TRUE	FALSE	TRUE	FALSE	0	0	0	0	0	1	0	0
PXUG_V1_010184	LIM and SH3 domain protein Lasp-like							1								1			1	0	1	0	2	1	0	1	0	FALSE	FALSE	FALSE	FALSE	FALSE	TRUE	FALSE	FALSE	FALSE	FALSE	TRUE	FALSE	TRUE	FALSE	0	0	0	0	0	1	0	0
PXUG_V1_010183	LIM and SH3 domain protein Lasp-like							1								1			1	0	1	0	2	1	0	1	0	FALSE	FALSE	FALSE	FALSE	FALSE	TRUE	FALSE	FALSE	FALSE	FALSE	TRUE	FALSE	TRUE	FALSE	0	0	0	0	0	1	0	0
PXUG_V1_012473	elongation factor 1 delta								1						1				1	0	1	0	2	1	0	1	0	FALSE	FALSE	FALSE	FALSE	FALSE	TRUE	FALSE	FALSE	FALSE	FALSE	TRUE	FALSE	TRUE	FALSE	0	0	0	0	0	1	0	0
PXUG_V1_011066	elongation factor 1 delta								1						1				1	0	1	0	2	1	0	1	0	FALSE	FALSE	FALSE	FALSE	FALSE	TRUE	FALSE	FALSE	FALSE	FALSE	TRUE	FALSE	TRUE	FALSE	0	0	0	0	0	1	0	0
PXUG_V1_032176	poly A binding protein cytoplasmic 1 isoform 1-like protein								1						1				1	0	1	0	2	1	0	1	0	FALSE	FALSE	FALSE	FALSE	FALSE	TRUE	FALSE	FALSE	FALSE	FALSE	TRUE	FALSE	TRUE	FALSE	0	0	0	0	0	1	0	0
PXUG_V1_065204	nuclear hormone receptor FTZ-F1								1							1			1	0	1	0	2	1	0	1	0	FALSE	FALSE	FALSE	FALSE	FALSE	TRUE	FALSE	FALSE	FALSE	FALSE	TRUE	FALSE	TRUE	FALSE	0	0	0	0	0	1	0	0
PXUG_V1_050642	cadherin-N								1							1			1	0	1	0	2	1	0	1	0	FALSE	FALSE	FALSE	FALSE	FALSE	TRUE	FALSE	FALSE	FALSE	FALSE	TRUE	FALSE	TRUE	FALSE	0	0	0	0	0	1	0	0
PXUG_V1_021283	Ribosomal protein L18A								1						1				1	0	1	0	2	1	0	1	0	FALSE	FALSE	FALSE	FALSE	FALSE	TRUE	FALSE	FALSE	FALSE	FALSE	TRUE	FALSE	TRUE	FALSE	0	0	0	0	0	1	0	0
PXUG_V1_000197	pancreatic lipase 2								1						1				1	0	1	0	2	1	0	1	0	FALSE	FALSE	FALSE	FALSE	FALSE	TRUE	FALSE	FALSE	FALSE	FALSE	TRUE	FALSE	TRUE	FALSE	0	0	0	0	0	1	0	0
PXUG_V1_003092	small heat shock protein								1						1				1	0	1	0	2	1	0	1	0	FALSE	FALSE	FALSE	FALSE	FALSE	TRUE	FALSE	FALSE	FALSE	FALSE	TRUE	FALSE	TRUE	FALSE	0	0	0	0	0	1	0	0
PXUG_V1_017251	40S ribosomal protein S10								1						1				1	0	1	0	2	1	0	1	0	FALSE	FALSE	FALSE	FALSE	FALSE	TRUE	FALSE	FALSE	FALSE	FALSE	TRUE	FALSE	TRUE	FALSE	0	0	0	0	0	1	0	0
PXUG_V1_010150	orthodenticle			1								1							1	1	0	0	2	1	1	0	0	FALSE	FALSE	FALSE	FALSE	TRUE	FALSE	FALSE	FALSE	FALSE	FALSE	TRUE	TRUE	FALSE	FALSE	0	0	0	0	1	0	0	0
PXUG_V1_000200	ATP synthase beta subunit			1								1							1	1	0	0	2	1	1	0	0	FALSE	FALSE	FALSE	FALSE	TRUE	FALSE	FALSE	FALSE	FALSE	FALSE	TRUE	TRUE	FALSE	FALSE	0	0	0	0	1	0	0	0
PXUG_V1_006634	14-3-3 zeta			1								1							1	1	0	0	2	1	1	0	0	FALSE	FALSE	FALSE	FALSE	TRUE	FALSE	FALSE	FALSE	FALSE	FALSE	TRUE	TRUE	FALSE	FALSE	0	0	0	0	1	0	0	0
PXUG_V1_023845	14-3-3 zeta			1								1							1	1	0	0	2	1	1	0	0	FALSE	FALSE	FALSE	FALSE	TRUE	FALSE	FALSE	FALSE	FALSE	FALSE	TRUE	TRUE	FALSE	FALSE	0	0	0	0	1	0	0	0
PXUG_V1_046064	hypothetical protein TcasGA2_TC007481		1													1			1	0	1	0	2	1	0	1	0	FALSE	FALSE	FALSE	FALSE	FALSE	TRUE	FALSE	FALSE	FALSE	FALSE	TRUE	FALSE	TRUE	FALSE	0	0	0	0	0	1	0	0
PXUG_V1_000388	Ribosomal protein L27A2												1		1				0	1	1	0	2	0	1	1	0	FALSE	FALSE	FALSE	FALSE	FALSE	FALSE	FALSE	TRUE	FALSE	FALSE	FALSE	TRUE	TRUE	FALSE	0	0	0	0	0	0	0	1
PXUG_V1_010558	ecdysis triggering hormone receptor subtype-A												1		1				0	1	1	0	2	0	1	1	0	FALSE	FALSE	FALSE	FALSE	FALSE	FALSE	FALSE	TRUE	FALSE	FALSE	FALSE	TRUE	TRUE	FALSE	0	0	0	0	0	0	0	1
PXUG_V1_030932	hypothetical protein SINV_00560									1								1	1	0	0	1	2	1	0	0	1	FALSE	TRUE	FALSE	FALSE	FALSE	FALSE	TRUE	FALSE	FALSE	FALSE	TRUE	FALSE	FALSE	TRUE	0	0	0	0	0	0	1	0
PXUG_V1_000411	hypothetical protein SINV_00560									1								1	1	0	0	1	2	1	0	0	1	FALSE	FALSE	FALSE	FALSE	FALSE	FALSE	TRUE	FALSE	FALSE	FALSE	TRUE	FALSE	FALSE	TRUE	0	0	0	0	0	0	1	0
PXUG_V1_032256	rab gdp-dissociation inhibitor	1																1	1	0	0	1	2	1	0	0	1	FALSE	FALSE	FALSE	FALSE	FALSE	FALSE	TRUE	FALSE	FALSE	FALSE	TRUE	FALSE	FALSE	TRUE	0	0	0	0	0	0	1	0
PXUG_V1_068877	GM25793			1								1							1	1	0	0	2	1	1	0	0	FALSE	FALSE	FALSE	FALSE	TRUE	FALSE	FALSE	FALSE	FALSE	FALSE	TRUE	TRUE	FALSE	FALSE	0	0	0	0	1	0	0	0
PXUG_V1_060715	conserved hypothetical protein XP_002425509			1								1							1	1	0	0	2	1	1	0	0	FALSE	FALSE	FALSE	FALSE	TRUE	FALSE	FALSE	FALSE	FALSE	FALSE	TRUE	TRUE	FALSE	FALSE	0	0	0	0	1	0	0	0
PXUG_V1_057164	frequenin 2, isoform A	1													1				1	0	1	0	2	1	0	1	0	FALSE	FALSE	FALSE	FALSE	FALSE	TRUE	FALSE	FALSE	FALSE	FALSE	TRUE	FALSE	TRUE	FALSE	0	0	0	0	0	1	0	0
PXUG_V1_000540	acyl-CoA dehydrogenase			1								1							1	1	0	0	2	1	1	0	0	FALSE	FALSE	FALSE	FALSE	TRUE	FALSE	FALSE	FALSE	FALSE	FALSE	TRUE	TRUE	FALSE	FALSE	0	0	0	0	1	0	0	0
PXUG_V1_000164	twinstar			1								1							1	1	0	0	2	1	1	0	0	FALSE	FALSE	FALSE	FALSE	TRUE	FALSE	FALSE	FALSE	FALSE	FALSE	TRUE	TRUE	FALSE	FALSE	0	0	0	0	1	0	0	0
PXUG_V1_016825	odd skipped		1													1			1	0	1	0	2	1	0	1	0	FALSE	FALSE	FALSE	FALSE	FALSE	TRUE	FALSE	FALSE	FALSE	FALSE	TRUE	FALSE	TRUE	FALSE	0	0	0	0	0	1	0	0
PXUG_V1_012785	ecdysone-induced protein 78c			1								1							1	1	0	0	2	1	1	0	0	FALSE	FALSE	FALSE	FALSE	TRUE	FALSE	FALSE	FALSE	FALSE	FALSE	TRUE	TRUE	FALSE	FALSE	0	0	0	0	1	0	0	0
PXUG_V1_031705	hypothetical protein DAPPUDRAFT_8789			1								1							1	1	0	0	2	1	1	0	0	FALSE	FALSE	FALSE	FALSE	TRUE	FALSE	FALSE	FALSE	FALSE	FALSE	TRUE	TRUE	FALSE	FALSE	0	0	0	0	1	0	0	0
PXUG_V1_018048	AMP-activated protein kinase			1								1							1	1	0	0	2	1	1	0	0	FALSE	FALSE	FALSE	FALSE	TRUE	FALSE	FALSE	FALSE	FALSE	FALSE	TRUE	TRUE	FALSE	FALSE	0	0	0	0	1	0	0	0
PXUG_V1_000931	actin			1								1							1	1	0	0	2	1	1	0	0	FALSE	FALSE	FALSE	FALSE	TRUE	FALSE	FALSE	FALSE	FALSE	FALSE	TRUE	TRUE	FALSE	FALSE	0	0	0	0	1	0	0	0
PXUG_V1_003584	zfh4, putative			1								1							1	1	0	0	2	1	1	0	0	FALSE	FALSE	FALSE	FALSE	TRUE	FALSE	FALSE	FALSE	FALSE	FALSE	TRUE	TRUE	FALSE	FALSE	0	0	0	0	1	0	0	0
PXUG_V1_034116	LIM domain-binding protein, putative			1								1							1	1	0	0	2	1	1	0	0	FALSE	FALSE	FALSE	FALSE	TRUE	FALSE	FALSE	FALSE	FALSE	FALSE	TRUE	TRUE	FALSE	FALSE	0	0	0	0	1	0	0	0
PXUG_V1_028327	Lim domain-binding protein, putative			1								1							1	1	0	0	2	1	1	0	0	FALSE	FALSE	FALSE	FALSE	TRUE	FALSE	FALSE	FALSE	FALSE	FALSE	TRUE	TRUE	FALSE	FALSE	0	0	0	0	1	0	0	0
PXUG_V1_015103	Lim domain-binding protein, putative			1								1							1	1	0	0	2	1	1	0	0	FALSE	FALSE	FALSE	FALSE	TRUE	FALSE	FALSE	FALSE	FALSE	FALSE	TRUE	TRUE	FALSE	FALSE	0	0	0	0	1	0	0	0
PXUG_V1_030438	Lim domain-binding protein, putative			1								1							1	1	0	0	2	1	1	0	0	FALSE	FALSE	FALSE	FALSE	TRUE	FALSE	FALSE	FALSE	FALSE	FALSE	TRUE	TRUE	FALSE	FALSE	0	0	0	0	1	0	0	0
PXUG_V1_023942	myosin heavy chain 95F, putative			1								1							1	1	0	0	2	1	1	0	0	FALSE	FALSE	FALSE	FALSE	TRUE	FALSE	FALSE	FALSE	FALSE	FALSE	TRUE	TRUE	FALSE	FALSE	0	0	0	0	1	0	0	0
PXUG_V1_037211	AGAP002505-PA			1								1							1	1	0	0	2	1	1	0	0	FALSE	FALSE	FALSE	FALSE	TRUE	FALSE	FALSE	FALSE	FALSE	FALSE	TRUE	TRUE	FALSE	FALSE	0	0	0	0	1	0	0	0
PXUG_V1_083835	ATP synthase beta-subunit			1								1							1	1	0	0	2	1	1	0	0	FALSE	FALSE	FALSE	FALSE	TRUE	FALSE	FALSE	FALSE	FALSE	FALSE	TRUE	TRUE	FALSE	FALSE	0	0	0	0	1	0	0	0
PXUG_V1_023506	unnamed protein product			1								1							1	1	0	0	2	1	1	0	0	FALSE	FALSE	FALSE	FALSE	TRUE	FALSE	FALSE	FALSE	FALSE	FALSE	TRUE	TRUE	FALSE	FALSE	0	0	0	0	1	0	0	0
PXUG_V1_021433	ATP synthase beta subunit			1								1							1	1	0	0	2	1	1	0	0	FALSE	FALSE	FALSE	FALSE	TRUE	FALSE	FALSE	FALSE	FALSE	FALSE	TRUE	TRUE	FALSE	FALSE	0	0	0	0	1	0	0	0
PXUG_V1_024218	GE16501			1								1							1	1	0	0	2	1	1	0	0	FALSE	FALSE	FALSE	FALSE	TRUE	FALSE	FALSE	FALSE	FALSE	FALSE	TRUE	TRUE	FALSE	FALSE	0	0	0	0	1	0	0	0
PXUG_V1_076715	alpha-tubulin	1				1	1		1	1	1								6	0	0	0	6	1	0	0	0	FALSE	FALSE	FALSE	FALSE	FALSE	FALSE	FALSE	FALSE	FALSE	FALSE	TRUE	FALSE	FALSE	FALSE	0	1	0	0	0	0	0	0
PXUG_V1_021464	RNA-binding protein Musashi homolog Rbp6-like	1	1			1		1	1		1								6	0	0	0	6	1	0	0	0	FALSE	FALSE	FALSE	FALSE	FALSE	FALSE	FALSE	FALSE	FALSE	FALSE	TRUE	FALSE	FALSE	FALSE	0	1	0	0	0	0	0	0
PXUG_V1_009895	A disintegrin and metalloproteinase with thrombospondin motifs 18-like isoform 2					1			1	1									3	0	0	0	3	1	0	0	0	FALSE	FALSE	FALSE	FALSE	FALSE	FALSE	FALSE	FALSE	FALSE	FALSE	TRUE	FALSE	FALSE	FALSE	0	1	0	0	0	0	0	0
PXUG_V1_004708	GH15453p	1					1		1										3	0	0	0	3	1	0	0	0	FALSE	FALSE	FALSE	FALSE	FALSE	FALSE	FALSE	FALSE	FALSE	FALSE	TRUE	FALSE	FALSE	FALSE	0	1	0	0	0	0	0	0
PXUG_V1_017018	GTP-binding protein SAR1b-like isoform 2	1				1			1										3	0	0	0	3	1	0	0	0	FALSE	FALSE	FALSE	FALSE	FALSE	FALSE	FALSE	FALSE	FALSE	FALSE	TRUE	FALSE	FALSE	FALSE	0	1	0	0	0	0	0	0
PXUG_V1_008276	hypothetical protein SINV_10688					1	1												2	0	0	0	2	1	0	0	0	FALSE	FALSE	FALSE	FALSE	FALSE	FALSE	FALSE	FALSE	FALSE	FALSE	TRUE	FALSE	FALSE	FALSE	0	1	0	0	0	0	0	0
PXUG_V1_000569	glyceraldehyde-3-phosphate dehydrogenase	1	1		1	1	1	1	1										7	0	0	0	7	1	0	0	0	FALSE	FALSE	FALSE	FALSE	FALSE	FALSE	FALSE	FALSE	FALSE	FALSE	TRUE	FALSE	FALSE	FALSE	0	0	0	0	0	0	0	0
PXUG_V1_005891	Histone deacetylase Rpd3	1			1	1	1		1	1									6	0	0	0	6	1	0	0	0	FALSE	FALSE	FALSE	FALSE	FALSE	FALSE	FALSE	FALSE	FALSE	FALSE	TRUE	FALSE	FALSE	FALSE	0	0	0	0	0	0	0	0
PXUG_V1_022277	hypothetical protein SINV_14598	1			1		1		1		1								5	0	0	0	5	1	0	0	0	FALSE	FALSE	FALSE	FALSE	FALSE	FALSE	FALSE	FALSE	FALSE	FALSE	TRUE	FALSE	FALSE	FALSE	0	0	0	0	0	0	0	0
PXUG_V1_019171	AGAP001497-PC	1			1	1		1	1										5	0	0	0	5	1	0	0	0	FALSE	FALSE	FALSE	FALSE	FALSE	FALSE	FALSE	FALSE	FALSE	FALSE	TRUE	FALSE	FALSE	FALSE	0	0	0	0	0	0	0	0
PXUG_V1_000689	DEAD box ATP-dependent RNA helicase-like protein	1				1	1	1	1										5	0	0	0	5	1	0	0	0	FALSE	FALSE	FALSE	FALSE	FALSE	FALSE	FALSE	FALSE	FALSE	FALSE	TRUE	FALSE	FALSE	FALSE	0	0	0	0	0	0	0	0
PXUG_V1_000830	glutamate dehydrogenase	1				1	1		1										4	0	0	0	4	1	0	0	0	FALSE	FALSE	FALSE	FALSE	FALSE	FALSE	FALSE	FALSE	FALSE	FALSE	TRUE	FALSE	FALSE	FALSE	0	0	0	0	0	0	0	0
PXUG_V1_001648	cleavage and polyadenylation specificity factor subunit 3-like	1				1	1		1										4	0	0	0	4	1	0	0	0	FALSE	FALSE	FALSE	FALSE	FALSE	FALSE	FALSE	FALSE	FALSE	FALSE	TRUE	FALSE	FALSE	FALSE	0	0	0	0	0	0	0	0
PXUG_V1_029842	GH12886	1				1	1		1										4	0	0	0	4	1	0	0	0	FALSE	FALSE	FALSE	FALSE	FALSE	FALSE	FALSE	FALSE	FALSE	FALSE	TRUE	FALSE	FALSE	FALSE	0	0	0	0	0	0	0	0
PXUG_V1_000285	14-3-3 epsilon	1					1	1	1										4	0	0	0	4	1	0	0	0	FALSE	FALSE	FALSE	FALSE	FALSE	FALSE	FALSE	FALSE	FALSE	FALSE	TRUE	FALSE	FALSE	FALSE	0	0	0	0	0	0	0	0
PXUG_V1_015189	tropomyosin 1, isoform B	1			1		1		1										4	0	0	0	4	1	0	0	0	FALSE	FALSE	FALSE	FALSE	FALSE	FALSE	FALSE	FALSE	FALSE	FALSE	TRUE	FALSE	FALSE	FALSE	0	0	0	0	0	0	0	0
PXUG_V1_002562	Exportin-1	1				1	1		1										4	0	0	0	4	1	0	0	0	FALSE	FALSE	FALSE	FALSE	FALSE	FALSE	FALSE	FALSE	FALSE	FALSE	TRUE	FALSE	FALSE	FALSE	0	0	0	0	0	0	0	0
PXUG_V1_004978	Mi-2	1			1		1		1										4	0	0	0	4	1	0	0	0	FALSE	FALSE	FALSE	FALSE	FALSE	FALSE	FALSE	FALSE	FALSE	FALSE	TRUE	FALSE	FALSE	FALSE	0	0	0	0	0	0	0	0
PXUG_V1_002954	V-type proton ATPase subunit d	1				1	1		1										4	0	0	0	4	1	0	0	0	FALSE	FALSE	FALSE	FALSE	FALSE	FALSE	FALSE	FALSE	FALSE	FALSE	TRUE	FALSE	FALSE	FALSE	0	0	0	0	0	0	0	0
PXUG_V1_005262	AMP deaminase 2	1					1	1	1										4	0	0	0	4	1	0	0	0	FALSE	FALSE	FALSE	FALSE	FALSE	FALSE	FALSE	FALSE	FALSE	FALSE	TRUE	FALSE	FALSE	FALSE	0	0	0	0	0	0	0	0
PXUG_V1_020999	transitional endoplasmic reticulum ATPase TER94	1				1			1										3	0	0	0	3	1	0	0	0	FALSE	FALSE	FALSE	FALSE	FALSE	FALSE	FALSE	FALSE	FALSE	FALSE	TRUE	FALSE	FALSE	FALSE	0	0	0	0	0	0	0	0
PXUG_V1_000359	transitional endoplasmic reticulum ATPase TER94	1				1			1										3	0	0	0	3	1	0	0	0	FALSE	FALSE	FALSE	FALSE	FALSE	FALSE	FALSE	FALSE	FALSE	FALSE	TRUE	FALSE	FALSE	FALSE	0	0	0	0	0	0	0	0
PXUG_V1_014469	putative oxoglutarate dehydrogenase					1		1	1										3	0	0	0	3	1	0	0	0	FALSE	FALSE	FALSE	FALSE	FALSE	FALSE	FALSE	FALSE	FALSE	FALSE	TRUE	FALSE	FALSE	FALSE	0	0	0	0	0	0	0	0
PXUG_V1_013696	lysyl-tRNA synthetase				1	1	1												3	0	0	0	3	1	0	0	0	FALSE	FALSE	FALSE	FALSE	FALSE	FALSE	FALSE	FALSE	FALSE	FALSE	TRUE	FALSE	FALSE	FALSE	0	0	0	0	0	0	0	0
PXUG_V1_046645	AGAP004136-PA					1	1	1											3	0	0	0	3	1	0	0	0	FALSE	FALSE	FALSE	FALSE	FALSE	FALSE	FALSE	FALSE	FALSE	FALSE	TRUE	FALSE	FALSE	FALSE	0	0	0	0	0	0	0	0
PXUG_V1_017238	RE33648p		1				1		1										3	0	0	0	3	1	0	0	0	FALSE	FALSE	FALSE	FALSE	FALSE	FALSE	FALSE	FALSE	FALSE	FALSE	TRUE	FALSE	FALSE	FALSE	0	0	0	0	0	0	0	0
PXUG_V1_012149	DNA replication licensing factor MCM2						1	1	1										3	0	0	0	3	1	0	0	0	FALSE	FALSE	FALSE	FALSE	FALSE	FALSE	FALSE	FALSE	FALSE	FALSE	TRUE	FALSE	FALSE	FALSE	0	0	0	0	0	0	0	0
PXUG_V1_004288	proteasome 26S non-ATPase subunit 7	1			1				1										3	0	0	0	3	1	0	0	0	FALSE	FALSE	FALSE	FALSE	FALSE	FALSE	FALSE	FALSE	FALSE	FALSE	TRUE	FALSE	FALSE	FALSE	0	0	0	0	0	0	0	0
PXUG_V1_009734	Snrp116-pending-prov protein, partial	1				1	1												3	0	0	0	3	1	0	0	0	FALSE	FALSE	FALSE	FALSE	FALSE	FALSE	FALSE	FALSE	FALSE	FALSE	TRUE	FALSE	FALSE	FALSE	0	0	0	0	0	0	0	0
PXUG_V1_022091	ACYPI010231	1			1				1										3	0	0	0	3	1	0	0	0	FALSE	FALSE	FALSE	FALSE	FALSE	FALSE	FALSE	FALSE	FALSE	FALSE	TRUE	FALSE	FALSE	FALSE	0	0	0	0	0	0	0	0
PXUG_V1_011180	GM22987					1		1	1										3	0	0	0	3	1	0	0	0	FALSE	FALSE	FALSE	FALSE	FALSE	FALSE	FALSE	FALSE	FALSE	FALSE	TRUE	FALSE	FALSE	FALSE	0	0	0	0	0	0	0	0
PXUG_V1_003969	hypothetical protein AaeL_AAEL002924					1	1		1										3	0	0	0	3	1	0	0	0	FALSE	FALSE	FALSE	FALSE	FALSE	FALSE	FALSE	FALSE	FALSE	FALSE	TRUE	FALSE	FALSE	FALSE	0	0	0	0	0	0	0	0
PXUG_V1_005708	f-box only protein 11-like, partial	1				1	1												3	0	0	0	3	1	0	0	0	FALSE	FALSE	FALSE	FALSE	FALSE	FALSE	FALSE	FALSE	FALSE	FALSE	TRUE	FALSE	FALSE	FALSE	0	0	0	0	0	0	0	0
PXUG_V1_023768	Cullin-3					1		1	1										3	0	0	0	3	1	0	0	0	FALSE	FALSE	FALSE	FALSE	FALSE	FALSE	FALSE	FALSE	FALSE	FALSE	TRUE	FALSE	FALSE	FALSE	0	0	0	0	0	0	0	0
PXUG_V1_022967	small G protein ras					1	1		1										3	0	0	0	3	1	0	0	0	FALSE	FALSE	FALSE	FALSE	FALSE	FALSE	FALSE	FALSE	FALSE	FALSE	TRUE	FALSE	FALSE	FALSE	0	0	0	0	0	0	0	0
PXUG_V1_013192	will die slowly					1		1	1										3	0	0	0	3	1	0	0	0	FALSE	FALSE	FALSE	FALSE	FALSE	FALSE	FALSE	FALSE	FALSE	FALSE	TRUE	FALSE	FALSE	FALSE	0	0	0	0	0	0	0	0
PXUG_V1_075966	clathrin coat assembly protein ap17	1					1		1										3	0	0	0	3	1	0	0	0	FALSE	FALSE	FALSE	FALSE	FALSE	FALSE	FALSE	FALSE	FALSE	FALSE	TRUE	FALSE	FALSE	FALSE	0	0	0	0	0	0	0	0
PXUG_V1_002603	clathrin coat assembly protein ap17	1					1		1										3	0	0	0	3	1	0	0	0	FALSE	FALSE	FALSE	FALSE	FALSE	FALSE	FALSE	FALSE	FALSE	FALSE	TRUE	FALSE	FALSE	FALSE	0	0	0	0	0	0	0	0
PXUG_V1_002602	clathrin coat assembly protein ap17	1					1		1										3	0	0	0	3	1	0	0	0	FALSE	FALSE	FALSE	FALSE	FALSE	FALSE	FALSE	FALSE	FALSE	FALSE	TRUE	FALSE	FALSE	FALSE	0	0	0	0	0	0	0	0
PXUG_V1_001564	V-type proton ATPase 16 kDa proteolipid subunit	1				1			1										3	0	0	0	3	1	0	0	0	FALSE	FALSE	FALSE	FALSE	FALSE	FALSE	FALSE	FALSE	FALSE	FALSE	TRUE	FALSE	FALSE	FALSE	0	0	0	0	0	0	0	0
PXUG_V1_009314	5'-3' exoribonuclease 2-like protein		1			1			1										3	0	0	0	3	1	0	0	0	FALSE	FALSE	FALSE	FALSE	FALSE	FALSE	FALSE	FALSE	FALSE	FALSE	TRUE	FALSE	FALSE	FALSE	0	0	0	0	0	0	0	0
PXUG_V1_000374	heat shock protein 70	1	1			1													3	0	0	0	3	1	0	0	0	FALSE	FALSE	FALSE	FALSE	FALSE	FALSE	FALSE	FALSE	FALSE	FALSE	TRUE	FALSE	FALSE	FALSE	0	0	0	0	0	0	0	0
PXUG_V1_002958	GTP-binding protein SAR1b-like isoform 2	1				1			1										3	0	0	0	3	1	0	0	0	FALSE	FALSE	FALSE	FALSE	FALSE	FALSE	FALSE	FALSE	FALSE	FALSE	TRUE	FALSE	FALSE	FALSE	0	0	0	0	0	0	0	0
PXUG_V1_000146	cullin-3-like					1			1		1								3	0	0	0	3	1	0	0	0	FALSE	FALSE	FALSE	FALSE	FALSE	FALSE	FALSE	FALSE	FALSE	FALSE	TRUE	FALSE	FALSE	FALSE	0	0	0	0	0	0	0	0
PXUG_V1_001127	5'-3' exoribonuclease 2 homolog		1			1			1										3	0	0	0	3	1	0	0	0	FALSE	FALSE	FALSE	FALSE	FALSE	FALSE	FALSE	FALSE	FALSE	FALSE	TRUE	FALSE	FALSE	FALSE	0	0	0	0	0	0	0	0
PXUG_V1_001472	ankyrin repeat and KH domain-containing protein mask	1				1			1										3	0	0	0	3	1	0	0	0	FALSE	FALSE	FALSE	FALSE	FALSE	FALSE	FALSE	FALSE	FALSE	FALSE	TRUE	FALSE	FALSE	FALSE	0	0	0	0	0	0	0	0
PXUG_V1_017929	gooseberry-neuro CG2692-PA					1	1				1								3	0	0	0	3	1	0	0	0	FALSE	FALSE	FALSE	FALSE	FALSE	FALSE	FALSE	FALSE	FALSE	FALSE	TRUE	FALSE	FALSE	FALSE	0	0	0	0	0	0	0	0
PXUG_V1_001996	ras-related protein Rab, putative					1			1	1									3	0	0	0	3	1	0	0	0	FALSE	FALSE	FALSE	FALSE	FALSE	FALSE	FALSE	FALSE	FALSE	FALSE	TRUE	FALSE	FALSE	FALSE	0	0	0	0	0	0	0	0
PXUG_V1_026464	hypothetical protein DAPPUDRAFT_305607	1				1			1										3	0	0	0	3	1	0	0	0	FALSE	FALSE	FALSE	FALSE	FALSE	FALSE	FALSE	FALSE	FALSE	FALSE	TRUE	FALSE	FALSE	FALSE	0	0	0	0	0	0	0	0
PXUG_V1_030407	argonaute 1	1						1	1										3	0	0	0	3	1	0	0	0	FALSE	FALSE	FALSE	FALSE	FALSE	FALSE	FALSE	FALSE	FALSE	FALSE	TRUE	FALSE	FALSE	FALSE	0	0	0	0	0	0	0	0
PXUG_V1_083438	ras-related GTP-binding protein Rab11				1				1	1									3	0	0	0	3	1	0	0	0	FALSE	FALSE	FALSE	FALSE	FALSE	FALSE	FALSE	FALSE	FALSE	FALSE	TRUE	FALSE	FALSE	FALSE	0	0	0	0	0	0	0	0
PXUG_V1_005452	6-phosphofructokinase-like isoform 1	1				1													2	0	0	0	2	1	0	0	0	FALSE	FALSE	FALSE	FALSE	FALSE	FALSE	FALSE	FALSE	FALSE	FALSE	TRUE	FALSE	FALSE	FALSE	0	0	0	0	0	0	0	0
PXUG_V1_020745	E3 ubiquitin-protein ligase MARCH6					1			1										2	0	0	0	2	1	0	0	0	FALSE	FALSE	FALSE	FALSE	FALSE	FALSE	FALSE	FALSE	FALSE	FALSE	TRUE	FALSE	FALSE	FALSE	0	0	0	0	0	0	0	0
PXUG_V1_001699	protein KIAA0664 homolog					1			1										2	0	0	0	2	1	0	0	0	FALSE	FALSE	FALSE	FALSE	FALSE	FALSE	FALSE	FALSE	FALSE	FALSE	TRUE	FALSE	FALSE	FALSE	0	0	0	0	0	0	0	0
PXUG_V1_061092	Sodium-driven chloride bicarbonate exchanger					1			1										2	0	0	0	2	1	0	0	0	FALSE	FALSE	FALSE	FALSE	FALSE	FALSE	FALSE	FALSE	FALSE	FALSE	TRUE	FALSE	FALSE	FALSE	0	0	0	0	0	0	0	0
PXUG_V1_012944	pixie					1			1										2	0	0	0	2	1	0	0	0	FALSE	FALSE	FALSE	FALSE	FALSE	FALSE	FALSE	FALSE	FALSE	FALSE	TRUE	FALSE	FALSE	FALSE	0	0	0	0	0	0	0	0
PXUG_V1_023020	Ubiquitin thioesterase otubain-like protein												1	1					0	2	0	0	2	0	1	0	0	FALSE	FALSE	FALSE	FALSE	FALSE	FALSE	FALSE	FALSE	FALSE	FALSE	FALSE	TRUE	FALSE	FALSE	0	0	0	0	0	0	0	0
PXUG_V1_021544	Zinc finger protein 84														1		1		0	0	2	0	2	0	0	1	0	FALSE	FALSE	FALSE	FALSE	FALSE	FALSE	FALSE	FALSE	FALSE	FALSE	FALSE	FALSE	TRUE	FALSE	0	0	0	0	0	0	0	0
PXUG_V1_029137	phosphofructokinase					1			1										2	0	0	0	2	1	0	0	0	FALSE	FALSE	FALSE	FALSE	FALSE	FALSE	FALSE	FALSE	FALSE	FALSE	TRUE	FALSE	FALSE	FALSE	0	0	0	0	0	0	0	0
PXUG_V1_001454	GTP cyclohydrolase I isoform B					1			1										2	0	0	0	2	1	0	0	0	FALSE	FALSE	FALSE	FALSE	FALSE	FALSE	FALSE	FALSE	FALSE	FALSE	TRUE	FALSE	FALSE	FALSE	0	0	0	0	0	0	0	0
PXUG_V1_002347	pyruvate kinase isoform 1					1			1										2	0	0	0	2	1	0	0	0	FALSE	FALSE	FALSE	FALSE	FALSE	FALSE	FALSE	FALSE	FALSE	FALSE	TRUE	FALSE	FALSE	FALSE	0	0	0	0	0	0	0	0
PXUG_V1_016509	hypothetical protein BRAFLDRAFT_286243					1			1										2	0	0	0	2	1	0	0	0	FALSE	FALSE	FALSE	FALSE	FALSE	FALSE	FALSE	FALSE	FALSE	FALSE	TRUE	FALSE	FALSE	FALSE	0	0	0	0	0	0	0	0
PXUG_V1_003634	MIP20585p					1		1											2	0	0	0	2	1	0	0	0	FALSE	FALSE	FALSE	FALSE	FALSE	FALSE	FALSE	FALSE	FALSE	FALSE	TRUE	FALSE	FALSE	FALSE	0	0	0	0	0	0	0	0
PXUG_V1_014736	GG13364					1			1										2	0	0	0	2	1	0	0	0	FALSE	FALSE	FALSE	FALSE	FALSE	FALSE	FALSE	FALSE	FALSE	FALSE	TRUE	FALSE	FALSE	FALSE	0	0	0	0	0	0	0	0
PXUG_V1_005946	CG5466 CG5466-PA					1			1										2	0	0	0	2	1	0	0	0	FALSE	FALSE	FALSE	FALSE	FALSE	FALSE	FALSE	FALSE	FALSE	FALSE	TRUE	FALSE	FALSE	FALSE	0	0	0	0	0	0	0	0
PXUG_V1_026541	gastrulation defective protein 1 homolog					1	1												2	0	0	0	2	1	0	0	0	FALSE	FALSE	FALSE	FALSE	FALSE	FALSE	FALSE	FALSE	FALSE	FALSE	TRUE	FALSE	FALSE	FALSE	0	0	0	0	0	0	0	0
PXUG_V1_013093	Protein Swiss cheese					1			1										2	0	0	0	2	1	0	0	0	FALSE	FALSE	FALSE	FALSE	FALSE	FALSE	FALSE	FALSE	FALSE	FALSE	TRUE	FALSE	FALSE	FALSE	0	0	0	0	0	0	0	0
PXUG_V1_003808	chaperonin		1			1													2	0	0	0	2	1	0	0	0	FALSE	FALSE	FALSE	FALSE	FALSE	FALSE	FALSE	FALSE	FALSE	FALSE	TRUE	FALSE	FALSE	FALSE	0	0	0	0	0	0	0	0
PXUG_V1_017301	merlin-like					1	1												2	0	0	0	2	1	0	0	0	FALSE	FALSE	FALSE	FALSE	FALSE	FALSE	FALSE	FALSE	FALSE	FALSE	TRUE	FALSE	FALSE	FALSE	0	0	0	0	0	0	0	0
PXUG_V1_004412	AGAP007522-PA						1		1										2	0	0	0	2	1	0	0	0	FALSE	FALSE	FALSE	FALSE	FALSE	FALSE	FALSE	FALSE	FALSE	FALSE	TRUE	FALSE	FALSE	FALSE	0	0	0	0	0	0	0	0
PXUG_V1_018292	coatomer protein complex subunit alpha	1					1												2	0	0	0	2	1	0	0	0	FALSE	FALSE	FALSE	FALSE	FALSE	FALSE	FALSE	FALSE	FALSE	FALSE	TRUE	FALSE	FALSE	FALSE	0	0	0	0	0	0	0	0
PXUG_V1_000999	mitochondrial phosphoenolpyruvate carboxykinase isoform 2												1	1					0	2	0	0	2	0	1	0	0	FALSE	FALSE	FALSE	FALSE	FALSE	FALSE	FALSE	FALSE	FALSE	FALSE	FALSE	TRUE	FALSE	FALSE	0	0	0	0	0	0	0	0
PXUG_V1_044524	tollo												1	1					0	2	0	0	2	0	1	0	0	FALSE	FALSE	FALSE	FALSE	FALSE	FALSE	FALSE	FALSE	FALSE	FALSE	FALSE	TRUE	FALSE	FALSE	0	0	0	0	0	0	0	0
PXUG_V1_007681	p270												1	1					0	2	0	0	2	0	1	0	0	FALSE	FALSE	FALSE	FALSE	FALSE	FALSE	FALSE	FALSE	FALSE	FALSE	FALSE	TRUE	FALSE	FALSE	0	0	0	0	0	0	0	0
PXUG_V1_007037	transmembrane protein 38A							1	1										2	0	0	0	2	1	0	0	0	FALSE	FALSE	FALSE	FALSE	FALSE	FALSE	FALSE	FALSE	FALSE	FALSE	TRUE	FALSE	FALSE	FALSE	0	0	0	0	0	0	0	0
PXUG_V1_015862	sodium/potassium ATPase alpha subunit		1						1										2	0	0	0	2	1	0	0	0	FALSE	FALSE	FALSE	FALSE	FALSE	FALSE	FALSE	FALSE	FALSE	FALSE	TRUE	FALSE	FALSE	FALSE	0	0	0	0	0	0	0	0
PXUG_V1_050135	Alpha-catulin														1		1		0	0	2	0	2	0	0	1	0	FALSE	FALSE	FALSE	FALSE	FALSE	FALSE	FALSE	FALSE	FALSE	FALSE	FALSE	FALSE	TRUE	FALSE	0	0	0	0	0	0	0	0
PXUG_V1_005203	Bumetanide-sensitive sodium-(potassium)-chloride cotransporter														1		1		0	0	2	0	2	0	0	1	0	FALSE	FALSE	FALSE	FALSE	FALSE	FALSE	FALSE	FALSE	FALSE	FALSE	FALSE	FALSE	TRUE	FALSE	0	0	0	0	0	0	0	0
PXUG_V1_021117	sarco(endo)plasmic reticulum-type calcium ATPase	1							1										2	0	0	0	2	1	0	0	0	FALSE	FALSE	FALSE	FALSE	FALSE	FALSE	FALSE	FALSE	FALSE	FALSE	TRUE	FALSE	FALSE	FALSE	0	0	0	0	0	0	0	0
PXUG_V1_072842	sarco(endo)plasmic reticulum-type calcium ATPase	1							1										2	0	0	0	2	1	0	0	0	FALSE	FALSE	FALSE	FALSE	FALSE	FALSE	FALSE	FALSE	FALSE	FALSE	TRUE	FALSE	FALSE	FALSE	0	0	0	0	0	0	0	0
PXUG_V1_001538	sarco/endoplasmic reticulum calcium ATPase	1							1										2	0	0	0	2	1	0	0	0	FALSE	FALSE	FALSE	FALSE	FALSE	FALSE	FALSE	FALSE	FALSE	FALSE	TRUE	FALSE	FALSE	FALSE	0	0	0	0	0	0	0	0
PXUG_V1_024918	pre-mRNA processing factor 8					1			1										2	0	0	0	2	1	0	0	0	FALSE	FALSE	FALSE	FALSE	FALSE	FALSE	FALSE	FALSE	FALSE	FALSE	TRUE	FALSE	FALSE	FALSE	0	0	0	0	0	0	0	0
PXUG_V1_076712	beta-tubulin-like, partial	1				1													2	0	0	0	2	1	0	0	0	FALSE	FALSE	FALSE	FALSE	FALSE	FALSE	FALSE	FALSE	FALSE	FALSE	TRUE	FALSE	FALSE	FALSE	0	0	0	0	0	0	0	0
PXUG_V1_008702	ARP1 actin-related protein 1-like protein A						1			1									2	0	0	0	2	1	0	0	0	FALSE	FALSE	FALSE	FALSE	FALSE	FALSE	FALSE	FALSE	FALSE	FALSE	TRUE	FALSE	FALSE	FALSE	0	0	0	0	0	0	0	0
PXUG_V1_005565	Breast cancer anti-estrogen resistance protein 1												1	1					0	2	0	0	2	0	1	0	0	FALSE	FALSE	FALSE	FALSE	FALSE	FALSE	FALSE	FALSE	FALSE	FALSE	FALSE	TRUE	FALSE	FALSE	0	0	0	0	0	0	0	0
PXUG_V1_012759	RNA-binding protein 39	1							1										2	0	0	0	2	1	0	0	0	FALSE	FALSE	FALSE	FALSE	FALSE	FALSE	FALSE	FALSE	FALSE	FALSE	TRUE	FALSE	FALSE	FALSE	0	0	0	0	0	0	0	0
PXUG_V1_008689	peroxiredoxin-4	1								1									2	0	0	0	2	1	0	0	0	FALSE	FALSE	FALSE	FALSE	FALSE	FALSE	FALSE	FALSE	FALSE	FALSE	TRUE	FALSE	FALSE	FALSE	0	0	0	0	0	0	0	0
PXUG_V1_027226	CG34370 CG34370-PF		1					1											2	0	0	0	2	1	0	0	0	FALSE	FALSE	FALSE	FALSE	FALSE	FALSE	FALSE	FALSE	FALSE	FALSE	TRUE	FALSE	FALSE	FALSE	0	0	0	0	0	0	0	0
PXUG_V1_025827	vesamicol binding protein, putative							1	1										2	0	0	0	2	1	0	0	0	FALSE	FALSE	FALSE	FALSE	FALSE	FALSE	FALSE	FALSE	FALSE	FALSE	TRUE	FALSE	FALSE	FALSE	0	0	0	0	0	0	0	0
PXUG_V1_028915	surfeit 5								1		1								2	0	0	0	2	1	0	0	0	FALSE	FALSE	FALSE	FALSE	FALSE	FALSE	FALSE	FALSE	FALSE	FALSE	TRUE	FALSE	FALSE	FALSE	0	0	0	0	0	0	0	0
PXUG_V1_035388	hypothetical protein AEO36038	1							1										2	0	0	0	2	1	0	0	0	FALSE	FALSE	FALSE	FALSE	FALSE	FALSE	FALSE	FALSE	FALSE	FALSE	TRUE	FALSE	FALSE	FALSE	0	0	0	0	0	0	0	0
PXUG_V1_014822	Ubiquitin carboxyl-terminal hydrolase 46								1	1									2	0	0	0	2	1	0	0	0	FALSE	FALSE	FALSE	FALSE	FALSE	FALSE	FALSE	FALSE	FALSE	FALSE	TRUE	FALSE	FALSE	FALSE	0	0	0	0	0	0	0	0
PXUG_V1_001321	malate dehydrogenase	1							1										2	0	0	0	2	1	0	0	0	FALSE	FALSE	FALSE	FALSE	FALSE	FALSE	FALSE	FALSE	FALSE	FALSE	TRUE	FALSE	FALSE	FALSE	0	0	0	0	0	0	0	0
PXUG_V1_004640	Tubulin gamma-1 chain								1	1									2	0	0	0	2	1	0	0	0	FALSE	FALSE	FALSE	FALSE	FALSE	FALSE	FALSE	FALSE	FALSE	FALSE	TRUE	FALSE	FALSE	FALSE	0	0	0	0	0	0	0	0
PXUG_V1_006052	hypothetical protein TcasGA2_TC010670														1		1		0	0	2	0	2	0	0	1	0	FALSE	FALSE	FALSE	FALSE	FALSE	FALSE	FALSE	FALSE	FALSE	FALSE	FALSE	FALSE	TRUE	FALSE	0	0	0	0	0	0	0	0
PXUG_V1_017389	LOW QUALITY PROTEIN: WD repeat and FYVE domain-containing protein 3-like														1		1		0	0	2	0	2	0	0	1	0	FALSE	FALSE	FALSE	FALSE	FALSE	FALSE	FALSE	FALSE	FALSE	FALSE	FALSE	FALSE	TRUE	FALSE	0	0	0	0	0	0	0	0
PXUG_V1_007952	GA16025-PA															1	1		0	0	2	0	2	0	0	1	0	FALSE	FALSE	FALSE	FALSE	FALSE	FALSE	FALSE	FALSE	FALSE	FALSE	FALSE	FALSE	TRUE	FALSE	0	0	0	0	0	0	0	0
PXUG_V1_004811	AGAP005251-PA														1		1		0	0	2	0	2	0	0	1	0	FALSE	FALSE	FALSE	FALSE	FALSE	FALSE	FALSE	FALSE	FALSE	FALSE	FALSE	FALSE	TRUE	FALSE	0	0	0	0	0	0	0	0
PXUG_V1_008677	Splicing factor 3A subunit 2					1			1										2	0	0	0	2	1	0	0	0	FALSE	FALSE	FALSE	FALSE	FALSE	FALSE	FALSE	FALSE	FALSE	FALSE	TRUE	FALSE	FALSE	FALSE	0	0	0	0	0	0	0	0
PXUG_V1_013780	6-phosphofructokinase					1			1										2	0	0	0	2	1	0	0	0	FALSE	FALSE	FALSE	FALSE	FALSE	FALSE	FALSE	FALSE	FALSE	FALSE	TRUE	FALSE	FALSE	FALSE	0	0	0	0	0	0	0	0
PXUG_V1_011736	translational activator gcn1					1	1												2	0	0	0	2	1	0	0	0	FALSE	FALSE	FALSE	FALSE	FALSE	FALSE	FALSE	FALSE	FALSE	FALSE	TRUE	FALSE	FALSE	FALSE	0	0	0	0	0	0	0	0
PXUG_V1_081259	60S ribosomal protein L13a					1			1										2	0	0	0	2	1	0	0	0	FALSE	FALSE	FALSE	FALSE	FALSE	FALSE	FALSE	FALSE	FALSE	FALSE	TRUE	FALSE	FALSE	FALSE	0	0	0	0	0	0	0	0
PXUG_V1_030580	Golgi reassembly-stacking protein 2-like					1			1										2	0	0	0	2	1	0	0	0	FALSE	FALSE	FALSE	FALSE	FALSE	FALSE	FALSE	FALSE	FALSE	FALSE	TRUE	FALSE	FALSE	FALSE	0	0	0	0	0	0	0	0
PXUG_V1_018585	cdc2-related kinase					1			1										2	0	0	0	2	1	0	0	0	FALSE	FALSE	FALSE	FALSE	FALSE	FALSE	FALSE	FALSE	FALSE	FALSE	TRUE	FALSE	FALSE	FALSE	0	0	0	0	0	0	0	0
PXUG_V1_006174	glutamate dehydrogenase					1			1										2	0	0	0	2	1	0	0	0	FALSE	FALSE	FALSE	FALSE	FALSE	FALSE	FALSE	FALSE	FALSE	FALSE	TRUE	FALSE	FALSE	FALSE	0	0	0	0	0	0	0	0
PXUG_V1_044408	AGAP010922-PA					1			1										2	0	0	0	2	1	0	0	0	FALSE	FALSE	FALSE	FALSE	FALSE	FALSE	FALSE	FALSE	FALSE	FALSE	TRUE	FALSE	FALSE	FALSE	0	0	0	0	0	0	0	0
PXUG_V1_014309	Tle4 protein					1			1										2	0	0	0	2	1	0	0	0	FALSE	FALSE	FALSE	FALSE	FALSE	FALSE	FALSE	FALSE	FALSE	FALSE	TRUE	FALSE	FALSE	FALSE	0	0	0	0	0	0	0	0
PXUG_V1_076427	transducin-like enhancer protein 4-like, partial					1			1										2	0	0	0	2	1	0	0	0	FALSE	FALSE	FALSE	FALSE	FALSE	FALSE	FALSE	FALSE	FALSE	FALSE	TRUE	FALSE	FALSE	FALSE	0	0	0	0	0	0	0	0
PXUG_V1_016060	Down syndrome cell adhesion molecule-like protein 1					1			1										2	0	0	0	2	1	0	0	0	FALSE	FALSE	FALSE	FALSE	FALSE	FALSE	FALSE	FALSE	FALSE	FALSE	TRUE	FALSE	FALSE	FALSE	0	0	0	0	0	0	0	0
PXUG_V1_002133	AGAP009919-PA					1			1										2	0	0	0	2	1	0	0	0	FALSE	FALSE	FALSE	FALSE	FALSE	FALSE	FALSE	FALSE	FALSE	FALSE	TRUE	FALSE	FALSE	FALSE	0	0	0	0	0	0	0	0
PXUG_V1_009836	GH23686					1			1										2	0	0	0	2	1	0	0	0	FALSE	FALSE	FALSE	FALSE	FALSE	FALSE	FALSE	FALSE	FALSE	FALSE	TRUE	FALSE	FALSE	FALSE	0	0	0	0	0	0	0	0
PXUG_V1_014687	X11Lbeta CG32677-PA					1	1												2	0	0	0	2	1	0	0	0	FALSE	FALSE	FALSE	FALSE	FALSE	FALSE	FALSE	FALSE	FALSE	FALSE	TRUE	FALSE	FALSE	FALSE	0	0	0	0	0	0	0	0
PXUG_V1_020205	lipophorin receptor protein					1			1										2	0	0	0	2	1	0	0	0	FALSE	FALSE	FALSE	FALSE	FALSE	FALSE	FALSE	FALSE	FALSE	FALSE	TRUE	FALSE	FALSE	FALSE	0	0	0	0	0	0	0	0
PXUG_V1_048683	CG11526 CG11526-PA					1			1										2	0	0	0	2	1	0	0	0	FALSE	FALSE	FALSE	FALSE	FALSE	FALSE	FALSE	FALSE	FALSE	FALSE	TRUE	FALSE	FALSE	FALSE	0	0	0	0	0	0	0	0
PXUG_V1_028314	LD04137p					1			1										2	0	0	0	2	1	0	0	0	FALSE	FALSE	FALSE	FALSE	FALSE	FALSE	FALSE	FALSE	FALSE	FALSE	TRUE	FALSE	FALSE	FALSE	0	0	0	0	0	0	0	0
PXUG_V1_008684	Disks large 1 tumor suppressor protein					1			1										2	0	0	0	2	1	0	0	0	FALSE	FALSE	FALSE	FALSE	FALSE	FALSE	FALSE	FALSE	FALSE	FALSE	TRUE	FALSE	FALSE	FALSE	0	0	0	0	0	0	0	0
PXUG_V1_001535	helicase					1			1										2	0	0	0	2	1	0	0	0	FALSE	FALSE	FALSE	FALSE	FALSE	FALSE	FALSE	FALSE	FALSE	FALSE	TRUE	FALSE	FALSE	FALSE	0	0	0	0	0	0	0	0
PXUG_V1_006563	hypothetical protein TcasGA2_TC005316					1			1										2	0	0	0	2	1	0	0	0	FALSE	FALSE	FALSE	FALSE	FALSE	FALSE	FALSE	FALSE	FALSE	FALSE	TRUE	FALSE	FALSE	FALSE	0	0	0	0	0	0	0	0
PXUG_V1_024012	membrane-bound transcription factor peptidase, site 1, isoform CRA_b					1	1												2	0	0	0	2	1	0	0	0	FALSE	FALSE	FALSE	FALSE	FALSE	FALSE	FALSE	FALSE	FALSE	FALSE	TRUE	FALSE	FALSE	FALSE	0	0	0	0	0	0	0	0
PXUG_V1_024902	DRK					1			1										2	0	0	0	2	1	0	0	0	FALSE	FALSE	FALSE	FALSE	FALSE	FALSE	FALSE	FALSE	FALSE	FALSE	TRUE	FALSE	FALSE	FALSE	0	0	0	0	0	0	0	0
PXUG_V1_011273	ATPase type 13A1					1			1										2	0	0	0	2	1	0	0	0	FALSE	FALSE	FALSE	FALSE	FALSE	FALSE	FALSE	FALSE	FALSE	FALSE	TRUE	FALSE	FALSE	FALSE	0	0	0	0	0	0	0	0
PXUG_V1_007385	E3 ubiquitin-protein ligase Bre1					1		1											2	0	0	0	2	1	0	0	0	FALSE	FALSE	FALSE	FALSE	FALSE	FALSE	FALSE	FALSE	FALSE	FALSE	TRUE	FALSE	FALSE	FALSE	0	0	0	0	0	0	0	0
PXUG_V1_048564	tyrosine-protein kinase Src42A-like isoform 1					1			1										2	0	0	0	2	1	0	0	0	FALSE	FALSE	FALSE	FALSE	FALSE	FALSE	FALSE	FALSE	FALSE	FALSE	TRUE	FALSE	FALSE	FALSE	0	0	0	0	0	0	0	0
PXUG_V1_013525	roadkill					1			1										2	0	0	0	2	1	0	0	0	FALSE	FALSE	FALSE	FALSE	FALSE	FALSE	FALSE	FALSE	FALSE	FALSE	TRUE	FALSE	FALSE	FALSE	0	0	0	0	0	0	0	0
PXUG_V1_011665	pontin	1				1													2	0	0	0	2	1	0	0	0	FALSE	FALSE	FALSE	FALSE	FALSE	FALSE	FALSE	FALSE	FALSE	FALSE	TRUE	FALSE	FALSE	FALSE	0	0	0	0	0	0	0	0
PXUG_V1_061797	AGAP007709-PA					1		1											2	0	0	0	2	1	0	0	0	FALSE	FALSE	FALSE	FALSE	FALSE	FALSE	FALSE	FALSE	FALSE	FALSE	TRUE	FALSE	FALSE	FALSE	0	0	0	0	0	0	0	0
PXUG_V1_034904	ras-related protein Rab-30-like						1		1										2	0	0	0	2	1	0	0	0	FALSE	FALSE	FALSE	FALSE	FALSE	FALSE	FALSE	FALSE	FALSE	FALSE	TRUE	FALSE	FALSE	FALSE	0	0	0	0	0	0	0	0
PXUG_V1_073089	ubiquitin conjugating enzyme E2						1		1										2	0	0	0	2	1	0	0	0	FALSE	FALSE	FALSE	FALSE	FALSE	FALSE	FALSE	FALSE	FALSE	FALSE	TRUE	FALSE	FALSE	FALSE	0	0	0	0	0	0	0	0
PXUG_V1_028769	sodium potassium adenosine triphosphatase						1		1										2	0	0	0	2	1	0	0	0	FALSE	FALSE	FALSE	FALSE	FALSE	FALSE	FALSE	FALSE	FALSE	FALSE	TRUE	FALSE	FALSE	FALSE	0	0	0	0	0	0	0	0
PXUG_V1_023580	histone-lysine N-methyltransferase E(z) isoform 3				1		1												2	0	0	0	2	1	0	0	0	FALSE	FALSE	FALSE	FALSE	FALSE	FALSE	FALSE	FALSE	FALSE	FALSE	TRUE	FALSE	FALSE	FALSE	0	0	0	0	0	0	0	0
PXUG_V1_009711	carbamoylphosphate synthetase	1					1												2	0	0	0	2	1	0	0	0	FALSE	FALSE	FALSE	FALSE	FALSE	FALSE	FALSE	FALSE	FALSE	FALSE	TRUE	FALSE	FALSE	FALSE	0	0	0	0	0	0	0	0
PXUG_V1_000800	prohibitin protein WPH						1		1										2	0	0	0	2	1	0	0	0	FALSE	FALSE	FALSE	FALSE	FALSE	FALSE	FALSE	FALSE	FALSE	FALSE	TRUE	FALSE	FALSE	FALSE	0	0	0	0	0	0	0	0
PXUG_V1_004499	cell differentiation protein RCD1 homolog						1		1										2	0	0	0	2	1	0	0	0	FALSE	FALSE	FALSE	FALSE	FALSE	FALSE	FALSE	FALSE	FALSE	FALSE	TRUE	FALSE	FALSE	FALSE	0	0	0	0	0	0	0	0
PXUG_V1_006037	synaptotagmin 15												1	1					0	2	0	0	2	0	1	0	0	FALSE	FALSE	FALSE	FALSE	FALSE	FALSE	FALSE	FALSE	FALSE	FALSE	FALSE	TRUE	FALSE	FALSE	0	0	0	0	0	0	0	0
PXUG_V1_003990	beadex/dLMO protein	1							1										2	0	0	0	2	1	0	0	0	FALSE	FALSE	FALSE	FALSE	FALSE	FALSE	FALSE	FALSE	FALSE	FALSE	TRUE	FALSE	FALSE	FALSE	0	0	0	0	0	0	0	0
PXUG_V1_008166	COP9 signalosome, subunit CSN2, putative	1	1																2	0	0	0	2	1	0	0	0	FALSE	FALSE	FALSE	FALSE	FALSE	FALSE	FALSE	FALSE	FALSE	FALSE	TRUE	FALSE	FALSE	FALSE	0	0	0	0	0	0	0	0
PXUG_V1_002525	ras	1							1										2	0	0	0	2	1	0	0	0	FALSE	FALSE	FALSE	FALSE	FALSE	FALSE	FALSE	FALSE	FALSE	FALSE	TRUE	FALSE	FALSE	FALSE	0	0	0	0	0	0	0	0
PXUG_V1_028760	ACYPI010077	1							1										2	0	0	0	2	1	0	0	0	FALSE	FALSE	FALSE	FALSE	FALSE	FALSE	FALSE	FALSE	FALSE	FALSE	TRUE	FALSE	FALSE	FALSE	0	0	0	0	0	0	0	0
PXUG_V1_035659	double-time	1							1										2	0	0	0	2	1	0	0	0	FALSE	FALSE	FALSE	FALSE	FALSE	FALSE	FALSE	FALSE	FALSE	FALSE	TRUE	FALSE	FALSE	FALSE	0	0	0	0	0	0	0	0
PXUG_V1_026630	unnamed protein product	1			1														2	0	0	0	2	1	0	0	0	FALSE	FALSE	FALSE	FALSE	FALSE	FALSE	FALSE	FALSE	FALSE	FALSE	TRUE	FALSE	FALSE	FALSE	0	0	0	0	0	0	0	0
PXUG_V1_009515	DNA-directed RNA polymerase subunit 6-like protein	1							1										2	0	0	0	2	1	0	0	0	FALSE	FALSE	FALSE	FALSE	FALSE	FALSE	FALSE	FALSE	FALSE	FALSE	TRUE	FALSE	FALSE	FALSE	0	0	0	0	0	0	0	0
PXUG_V1_000907	ubiquitin conjugating enzyme E2							1	1										2	0	0	0	2	1	0	0	0	FALSE	FALSE	FALSE	FALSE	FALSE	FALSE	FALSE	FALSE	FALSE	FALSE	TRUE	FALSE	FALSE	FALSE	0	0	0	0	0	0	0	0
PXUG_V1_004956	serine/threonine-protein kinase Warts-like							1	1										2	0	0	0	2	1	0	0	0	FALSE	FALSE	FALSE	FALSE	FALSE	FALSE	FALSE	FALSE	FALSE	FALSE	TRUE	FALSE	FALSE	FALSE	0	0	0	0	0	0	0	0
PXUG_V1_014764	hypothetical protein SINV_12886							1	1										2	0	0	0	2	1	0	0	0	FALSE	FALSE	FALSE	FALSE	FALSE	FALSE	FALSE	FALSE	FALSE	FALSE	TRUE	FALSE	FALSE	FALSE	0	0	0	0	0	0	0	0
PXUG_V1_032125	ATP-binding cassette sub-family C member 1		1						1										2	0	0	0	2	1	0	0	0	FALSE	FALSE	FALSE	FALSE	FALSE	FALSE	FALSE	FALSE	FALSE	FALSE	TRUE	FALSE	FALSE	FALSE	0	0	0	0	0	0	0	0
PXUG_V1_002795	S-adenosylmethionine synthetase		1						1										2	0	0	0	2	1	0	0	0	FALSE	FALSE	FALSE	FALSE	FALSE	FALSE	FALSE	FALSE	FALSE	FALSE	TRUE	FALSE	FALSE	FALSE	0	0	0	0	0	0	0	0
PXUG_V1_032134	vacuolar ATPase B subunit				1				1										2	0	0	0	2	1	0	0	0	FALSE	FALSE	FALSE	FALSE	FALSE	FALSE	FALSE	FALSE	FALSE	FALSE	TRUE	FALSE	FALSE	FALSE	0	0	0	0	0	0	0	0
PXUG_V1_011211	hypothetical protein AND_03849		1						1										2	0	0	0	2	1	0	0	0	FALSE	FALSE	FALSE	FALSE	FALSE	FALSE	FALSE	FALSE	FALSE	FALSE	TRUE	FALSE	FALSE	FALSE	0	0	0	0	0	0	0	0
PXUG_V1_008631	hypothetical protein TcasGA2_TC009940														1		1		0	0	2	0	2	0	0	1	0	FALSE	FALSE	FALSE	FALSE	FALSE	FALSE	FALSE	FALSE	FALSE	FALSE	FALSE	FALSE	TRUE	FALSE	0	0	0	0	0	0	0	0
PXUG_V1_008960	conserved hypothetical protein XP_002426829	1				1													2	0	0	0	2	1	0	0	0	FALSE	FALSE	FALSE	FALSE	FALSE	FALSE	FALSE	FALSE	FALSE	FALSE	TRUE	FALSE	FALSE	FALSE	0	0	0	0	0	0	0	0
PXUG_V1_032187	GTP binding protein	1				1													2	0	0	0	2	1	0	0	0	FALSE	FALSE	FALSE	FALSE	FALSE	FALSE	FALSE	FALSE	FALSE	FALSE	TRUE	FALSE	FALSE	FALSE	0	0	0	0	0	0	0	0
PXUG_V1_002850	Dolichyl-diphosphooligosaccharide--protein glycosyltransferase subunit STT3B, putative	1				1													2	0	0	0	2	1	0	0	0	FALSE	FALSE	FALSE	FALSE	FALSE	FALSE	FALSE	FALSE	FALSE	FALSE	TRUE	FALSE	FALSE	FALSE	0	0	0	0	0	0	0	0
PXUG_V1_062644	Calcium/calmodulin-dependent 3',5'-cyclic nucleotide phosphodiesterase 1C				1	1													2	0	0	0	2	1	0	0	0	FALSE	FALSE	FALSE	FALSE	FALSE	FALSE	FALSE	FALSE	FALSE	FALSE	TRUE	FALSE	FALSE	FALSE	0	0	0	0	0	0	0	0
PXUG_V1_004307	ubiquitin-conjugating enzyme E2M	1				1													2	0	0	0	2	1	0	0	0	FALSE	FALSE	FALSE	FALSE	FALSE	FALSE	FALSE	FALSE	FALSE	FALSE	TRUE	FALSE	FALSE	FALSE	0	0	0	0	0	0	0	0
PXUG_V1_010469	Probable nuclear hormone receptor HR3						1			1									2	0	0	0	2	1	0	0	0	FALSE	FALSE	FALSE	FALSE	FALSE	FALSE	FALSE	FALSE	FALSE	FALSE	TRUE	FALSE	FALSE	FALSE	0	0	0	0	0	0	0	0
PXUG_V1_002970	mps one binder kinase activator-like 1-like						1			1									2	0	0	0	2	1	0	0	0	FALSE	FALSE	FALSE	FALSE	FALSE	FALSE	FALSE	FALSE	FALSE	FALSE	TRUE	FALSE	FALSE	FALSE	0	0	0	0	0	0	0	0
PXUG_V1_025578	Splicing factor 3B subunit 1						1				1								2	0	0	0	2	1	0	0	0	FALSE	FALSE	FALSE	FALSE	FALSE	FALSE	FALSE	FALSE	FALSE	FALSE	TRUE	FALSE	FALSE	FALSE	0	0	0	0	0	0	0	0
PXUG_V1_003648	Phosphatidylinositol-binding clathrin assembly protein LAP	1					1												2	0	0	0	2	1	0	0	0	FALSE	FALSE	FALSE	FALSE	FALSE	FALSE	FALSE	FALSE	FALSE	FALSE	TRUE	FALSE	FALSE	FALSE	0	0	0	0	0	0	0	0
PXUG_V1_009100	iron regulatory protein 1	1								1									2	0	0	0	2	1	0	0	0	FALSE	FALSE	FALSE	FALSE	FALSE	FALSE	FALSE	FALSE	FALSE	FALSE	TRUE	FALSE	FALSE	FALSE	0	0	0	0	0	0	0	0
PXUG_V1_007493	small nuclear ribonucleoprotein sm d2	1								1									2	0	0	0	2	1	0	0	0	FALSE	FALSE	FALSE	FALSE	FALSE	FALSE	FALSE	FALSE	FALSE	FALSE	TRUE	FALSE	FALSE	FALSE	0	0	0	0	0	0	0	0
PXUG_V1_020656	adaptin	1						1											2	0	0	0	2	1	0	0	0	FALSE	FALSE	FALSE	FALSE	FALSE	FALSE	FALSE	FALSE	FALSE	FALSE	TRUE	FALSE	FALSE	FALSE	0	0	0	0	0	0	0	0
PXUG_V1_072405	clathrin coat assembly protein ap19	1						1											2	0	0	0	2	1	0	0	0	FALSE	FALSE	FALSE	FALSE	FALSE	FALSE	FALSE	FALSE	FALSE	FALSE	TRUE	FALSE	FALSE	FALSE	0	0	0	0	0	0	0	0
PXUG_V1_080388	adaptin	1						1											2	0	0	0	2	1	0	0	0	FALSE	FALSE	FALSE	FALSE	FALSE	FALSE	FALSE	FALSE	FALSE	FALSE	TRUE	FALSE	FALSE	FALSE	0	0	0	0	0	0	0	0
PXUG_V1_018097	adaptin	1						1											2	0	0	0	2	1	0	0	0	FALSE	FALSE	FALSE	FALSE	FALSE	FALSE	FALSE	FALSE	FALSE	FALSE	TRUE	FALSE	FALSE	FALSE	0	0	0	0	0	0	0	0
PXUG_V1_027616	sarco/endoplasmic reticulum calcium ATPase								1		1								2	0	0	0	2	1	0	0	0	FALSE	FALSE	FALSE	FALSE	FALSE	FALSE	FALSE	FALSE	FALSE	FALSE	TRUE	FALSE	FALSE	FALSE	0	0	0	0	0	0	0	0
PXUG_V1_000430	ribosomal protein S27								1		1								2	0	0	0	2	1	0	0	0	FALSE	FALSE	FALSE	FALSE	FALSE	FALSE	FALSE	FALSE	FALSE	FALSE	TRUE	FALSE	FALSE	FALSE	0	0	0	0	0	0	0	0
PXUG_V1_018265	AMP deaminase 2-like	1							1										2	0	0	0	2	1	0	0	0	FALSE	FALSE	FALSE	FALSE	FALSE	FALSE	FALSE	FALSE	FALSE	FALSE	TRUE	FALSE	FALSE	FALSE	0	0	0	0	0	0	0	0
PXUG_V1_003311	AMP deaminase 2-like	1							1										2	0	0	0	2	1	0	0	0	FALSE	FALSE	FALSE	FALSE	FALSE	FALSE	FALSE	FALSE	FALSE	FALSE	TRUE	FALSE	FALSE	FALSE	0	0	0	0	0	0	0	0
PXUG_V1_013024	AMP deaminase	1							1										2	0	0	0	2	1	0	0	0	FALSE	FALSE	FALSE	FALSE	FALSE	FALSE	FALSE	FALSE	FALSE	FALSE	TRUE	FALSE	FALSE	FALSE	0	0	0	0	0	0	0	0
PXUG_V1_015051	hypothetical protein SINV_11304								1	1									2	0	0	0	2	1	0	0	0	FALSE	FALSE	FALSE	FALSE	FALSE	FALSE	FALSE	FALSE	FALSE	FALSE	TRUE	FALSE	FALSE	FALSE	0	0	0	0	0	0	0	0
PXUG_V1_000842	TPA_inf: transport protein Sec61 alpha subunit	1							1										2	0	0	0	2	1	0	0	0	FALSE	FALSE	FALSE	FALSE	FALSE	FALSE	FALSE	FALSE	FALSE	FALSE	TRUE	FALSE	FALSE	FALSE	0	0	0	0	0	0	0	0
PXUG_V1_031964	TPA_inf: transport protein Sec61 alpha subunit	1							1										2	0	0	0	2	1	0	0	0	FALSE	FALSE	FALSE	FALSE	FALSE	FALSE	FALSE	FALSE	FALSE	FALSE	TRUE	FALSE	FALSE	FALSE	0	0	0	0	0	0	0	0
PXUG_V1_062201	glutamate receptor, ionotropic kainate 1, 2, 3 (glur5, glur6, glur7)	1							1										2	0	0	0	2	1	0	0	0	FALSE	FALSE	FALSE	FALSE	FALSE	FALSE	FALSE	FALSE	FALSE	FALSE	TRUE	FALSE	FALSE	FALSE	0	0	0	0	0	0	0	0
PXUG_V1_008507	calcineurin B								1		1								2	0	0	0	2	1	0	0	0	FALSE	FALSE	FALSE	FALSE	FALSE	FALSE	FALSE	FALSE	FALSE	FALSE	TRUE	FALSE	FALSE	FALSE	0	0	0	0	0	0	0	0
PXUG_V1_032374	calcineurin B								1		1								2	0	0	0	2	1	0	0	0	FALSE	FALSE	FALSE	FALSE	FALSE	FALSE	FALSE	FALSE	FALSE	FALSE	TRUE	FALSE	FALSE	FALSE	0	0	0	0	0	0	0	0
PXUG_V1_005409	GE23879	1							1										2	0	0	0	2	1	0	0	0	FALSE	FALSE	FALSE	FALSE	FALSE	FALSE	FALSE	FALSE	FALSE	FALSE	TRUE	FALSE	FALSE	FALSE	0	0	0	0	0	0	0	0
PXUG_V1_000886	AGAP004159-PB	1							1										2	0	0	0	2	1	0	0	0	FALSE	FALSE	FALSE	FALSE	FALSE	FALSE	FALSE	FALSE	FALSE	FALSE	TRUE	FALSE	FALSE	FALSE	0	0	0	0	0	0	0	0
PXUG_V1_001183	cryptochrome 2								1	1									2	0	0	0	2	1	0	0	0	FALSE	FALSE	FALSE	FALSE	FALSE	FALSE	FALSE	FALSE	FALSE	FALSE	TRUE	FALSE	FALSE	FALSE	0	0	0	0	0	0	0	0
PXUG_V1_010706	ras-related GTP-binding protein								1	1									2	0	0	0	2	1	0	0	0	FALSE	FALSE	FALSE	FALSE	FALSE	FALSE	FALSE	FALSE	FALSE	FALSE	TRUE	FALSE	FALSE	FALSE	0	0	0	0	0	0	0	0
PXUG_V1_008018	spectrin alpha chain	1							1										2	0	0	0	2	1	0	0	0	FALSE	FALSE	FALSE	FALSE	FALSE	FALSE	FALSE	FALSE	FALSE	FALSE	TRUE	FALSE	FALSE	FALSE	0	0	0	0	0	0	0	0
PXUG_V1_016183	TBP-associated factor 13 isoform 2	1							1										2	0	0	0	2	1	0	0	0	FALSE	FALSE	FALSE	FALSE	FALSE	FALSE	FALSE	FALSE	FALSE	FALSE	TRUE	FALSE	FALSE	FALSE	0	0	0	0	0	0	0	0
PXUG_V1_053331	GL10274		1								1								2	0	0	0	2	1	0	0	0	FALSE	FALSE	FALSE	FALSE	FALSE	FALSE	FALSE	FALSE	FALSE	FALSE	TRUE	FALSE	FALSE	FALSE	0	0	0	0	0	0	0	0
PXUG_V1_015282	unnamed protein product	1	1																2	0	0	0	2	1	0	0	0	FALSE	FALSE	FALSE	FALSE	FALSE	FALSE	FALSE	FALSE	FALSE	FALSE	TRUE	FALSE	FALSE	FALSE	0	0	0	0	0	0	0	0
PXUG_V1_011834	myosin-If-like														1		1		0	0	2	0	2	0	0	1	0	FALSE	FALSE	FALSE	FALSE	FALSE	FALSE	FALSE	FALSE	FALSE	FALSE	FALSE	FALSE	TRUE	FALSE	0	0	0	0	0	0	0	0
PXUG_V1_018613	trachealess														1		1		0	0	2	0	2	0	0	1	0	FALSE	FALSE	FALSE	FALSE	FALSE	FALSE	FALSE	FALSE	FALSE	FALSE	FALSE	FALSE	TRUE	FALSE	0	0	0	0	0	0	0	0
PXUG_V1_032582	soluble guanylyl cyclase beta-3															1	1		0	0	2	0	2	0	0	1	0	FALSE	FALSE	FALSE	FALSE	FALSE	FALSE	FALSE	FALSE	FALSE	FALSE	FALSE	FALSE	TRUE	FALSE	0	0	0	0	0	0	0	0
PXUG_V1_031170	ACYPI002010				1						1								2	0	0	0	2	1	0	0	0	FALSE	FALSE	FALSE	FALSE	FALSE	FALSE	FALSE	FALSE	FALSE	FALSE	TRUE	FALSE	FALSE	FALSE	0	0	0	0	0	0	0	0
PXUG_V1_027206	transformation/transcription domain-associated protein	1									1								2	0	0	0	2	1	0	0	0	FALSE	FALSE	FALSE	FALSE	FALSE	FALSE	FALSE	FALSE	FALSE	FALSE	TRUE	FALSE	FALSE	FALSE	0	0	0	0	0	0	0	0
PXUG_V1_020652	microtubule-actin cross-linking factor 1, isoforms 1/2/3/5-like	1								1									2	0	0	0	2	1	0	0	0	FALSE	FALSE	FALSE	FALSE	FALSE	FALSE	FALSE	FALSE	FALSE	FALSE	TRUE	FALSE	FALSE	FALSE	0	0	0	0	0	0	0	0
PXUG_V1_026934	hypothetical protein TcasGA2_TC010893	1									1								2	0	0	0	2	1	0	0	0	FALSE	FALSE	FALSE	FALSE	FALSE	FALSE	FALSE	FALSE	FALSE	FALSE	TRUE	FALSE	FALSE	FALSE	0	0	0	0	0	0	0	0
PXUG_V1_072037	unnamed protein product	1									1								2	0	0	0	2	1	0	0	0	FALSE	FALSE	FALSE	FALSE	FALSE	FALSE	FALSE	FALSE	FALSE	FALSE	TRUE	FALSE	FALSE	FALSE	0	0	0	0	0	0	0	0
PXUG_V1_063105	CG2052 CG2052-PB														1	1			0	0	2	0	2	0	0	1	0	FALSE	FALSE	FALSE	FALSE	FALSE	FALSE	FALSE	FALSE	FALSE	FALSE	FALSE	FALSE	TRUE	FALSE	0	0	0	0	0	0	0	0
PXUG_V1_010141	MIP18375p														1	1			0	0	2	0	2	0	0	1	0	FALSE	FALSE	FALSE	FALSE	FALSE	FALSE	FALSE	FALSE	FALSE	FALSE	FALSE	FALSE	TRUE	FALSE	0	0	0	0	0	0	0	0
PXUG_V1_044520	ephrin														1	1			0	0	2	0	2	0	0	1	0	FALSE	FALSE	FALSE	FALSE	FALSE	FALSE	FALSE	FALSE	FALSE	FALSE	FALSE	FALSE	TRUE	FALSE	0	0	0	0	0	0	0	0
PXUG_V1_028401	GK13333	1																	1	0	0	0	1	1	0	0	0	FALSE	FALSE	FALSE	FALSE	FALSE	FALSE	FALSE	FALSE	FALSE	FALSE	TRUE	FALSE	FALSE	FALSE	0	0	0	0	0	0	0	0
PXUG_V1_001786	brefeldin a-inhibited guanine nucleotide-exchange protein					1													1	0	0	0	1	1	0	0	0	FALSE	FALSE	FALSE	FALSE	FALSE	FALSE	FALSE	FALSE	FALSE	FALSE	TRUE	FALSE	FALSE	FALSE	0	0	0	0	0	0	0	0
PXUG_V1_009467	AGAP004522-PA					1													1	0	0	0	1	1	0	0	0	FALSE	FALSE	FALSE	FALSE	FALSE	FALSE	FALSE	FALSE	FALSE	FALSE	TRUE	FALSE	FALSE	FALSE	0	0	0	0	0	0	0	0
PXUG_V1_002219	calpain-A-like isoform 1					1													1	0	0	0	1	1	0	0	0	FALSE	FALSE	FALSE	FALSE	FALSE	FALSE	FALSE	FALSE	FALSE	FALSE	TRUE	FALSE	FALSE	FALSE	0	0	0	0	0	0	0	0
PXUG_V1_001866	Rab32					1													1	0	0	0	1	1	0	0	0	FALSE	FALSE	FALSE	FALSE	FALSE	FALSE	FALSE	FALSE	FALSE	FALSE	TRUE	FALSE	FALSE	FALSE	0	0	0	0	0	0	0	0
PXUG_V1_000415	hypothetical protein TcasGA2_TC000185					1													1	0	0	0	1	1	0	0	0	FALSE	FALSE	FALSE	FALSE	FALSE	FALSE	FALSE	FALSE	FALSE	FALSE	TRUE	FALSE	FALSE	FALSE	0	0	0	0	0	0	0	0
PXUG_V1_025141	vacuolar proton atpases					1													1	0	0	0	1	1	0	0	0	FALSE	FALSE	FALSE	FALSE	FALSE	FALSE	FALSE	FALSE	FALSE	FALSE	TRUE	FALSE	FALSE	FALSE	0	0	0	0	0	0	0	0
PXUG_V1_000260	peptidylprolyl isomerase B						1												1	0	0	0	1	1	0	0	0	FALSE	FALSE	FALSE	FALSE	FALSE	FALSE	FALSE	FALSE	FALSE	FALSE	TRUE	FALSE	FALSE	FALSE	0	0	0	0	0	0	0	0
PXUG_V1_012339	ADAM 11													1					0	1	0	0	1	0	1	0	0	FALSE	FALSE	FALSE	FALSE	FALSE	FALSE	FALSE	FALSE	FALSE	FALSE	FALSE	TRUE	FALSE	FALSE	0	0	0	0	0	0	0	0
PXUG_V1_012471	Dystrophin, isoforms A/C/F/G/H													1					0	1	0	0	1	0	1	0	0	FALSE	FALSE	FALSE	FALSE	FALSE	FALSE	FALSE	FALSE	FALSE	FALSE	FALSE	TRUE	FALSE	FALSE	0	0	0	0	0	0	0	0
PXUG_V1_001947	filamin, putative													1					0	1	0	0	1	0	1	0	0	FALSE	FALSE	FALSE	FALSE	FALSE	FALSE	FALSE	FALSE	FALSE	FALSE	FALSE	TRUE	FALSE	FALSE	0	0	0	0	0	0	0	0
PXUG_V1_022325	AGAP008417-PA													1					0	1	0	0	1	0	1	0	0	FALSE	FALSE	FALSE	FALSE	FALSE	FALSE	FALSE	FALSE	FALSE	FALSE	FALSE	TRUE	FALSE	FALSE	0	0	0	0	0	0	0	0
PXUG_V1_000808	hormone receptor 39													1					0	1	0	0	1	0	1	0	0	FALSE	FALSE	FALSE	FALSE	FALSE	FALSE	FALSE	FALSE	FALSE	FALSE	FALSE	TRUE	FALSE	FALSE	0	0	0	0	0	0	0	0
PXUG_V1_046048	Oxysterol-binding protein-related protein 6 (OSBP-related protein 6) (ORP-6)													1					0	1	0	0	1	0	1	0	0	FALSE	FALSE	FALSE	FALSE	FALSE	FALSE	FALSE	FALSE	FALSE	FALSE	FALSE	TRUE	FALSE	FALSE	0	0	0	0	0	0	0	0
PXUG_V1_004470	Oxysterol-binding protein-related protein 6 (OSBP-related protein 6) (ORP-6)													1					0	1	0	0	1	0	1	0	0	FALSE	FALSE	FALSE	FALSE	FALSE	FALSE	FALSE	FALSE	FALSE	FALSE	FALSE	TRUE	FALSE	FALSE	0	0	0	0	0	0	0	0
PXUG_V1_028192	Oxysterol-binding protein-related protein 6 (OSBP-related protein 6) (ORP-6)													1					0	1	0	0	1	0	1	0	0	FALSE	FALSE	FALSE	FALSE	FALSE	FALSE	FALSE	FALSE	FALSE	FALSE	FALSE	TRUE	FALSE	FALSE	0	0	0	0	0	0	0	0
PXUG_V1_007579	transcription initiation factor TFIID subunit 2-like													1					0	1	0	0	1	0	1	0	0	FALSE	FALSE	FALSE	FALSE	FALSE	FALSE	FALSE	FALSE	FALSE	FALSE	FALSE	TRUE	FALSE	FALSE	0	0	0	0	0	0	0	0
PXUG_V1_005269	CG4644 CG4644-PA, partial													1					0	1	0	0	1	0	1	0	0	FALSE	FALSE	FALSE	FALSE	FALSE	FALSE	FALSE	FALSE	FALSE	FALSE	FALSE	TRUE	FALSE	FALSE	0	0	0	0	0	0	0	0
PXUG_V1_040240	origin recognition complex subunit 1													1					0	1	0	0	1	0	1	0	0	FALSE	FALSE	FALSE	FALSE	FALSE	FALSE	FALSE	FALSE	FALSE	FALSE	FALSE	TRUE	FALSE	FALSE	0	0	0	0	0	0	0	0
PXUG_V1_010048														1					0	1	0	0	1	0	1	0	0	FALSE	FALSE	FALSE	FALSE	FALSE	FALSE	FALSE	FALSE	FALSE	FALSE	FALSE	TRUE	FALSE	FALSE	0	0	0	0	0	0	0	0
PXUG_V1_065193	CG5639 CG5639-PA													1					0	1	0	0	1	0	1	0	0	FALSE	FALSE	FALSE	FALSE	FALSE	FALSE	FALSE	FALSE	FALSE	FALSE	FALSE	TRUE	FALSE	FALSE	0	0	0	0	0	0	0	0
PXUG_V1_011918	hypothetical protein AND_08402													1					0	1	0	0	1	0	1	0	0	FALSE	FALSE	FALSE	FALSE	FALSE	FALSE	FALSE	FALSE	FALSE	FALSE	FALSE	TRUE	FALSE	FALSE	0	0	0	0	0	0	0	0
PXUG_V1_001095	putative lethal (2) giant larvae													1					0	1	0	0	1	0	1	0	0	FALSE	FALSE	FALSE	FALSE	FALSE	FALSE	FALSE	FALSE	FALSE	FALSE	FALSE	TRUE	FALSE	FALSE	0	0	0	0	0	0	0	0
PXUG_V1_002429	hypothetical protein AaeL_AAEL007827													1					0	1	0	0	1	0	1	0	0	FALSE	FALSE	FALSE	FALSE	FALSE	FALSE	FALSE	FALSE	FALSE	FALSE	FALSE	TRUE	FALSE	FALSE	0	0	0	0	0	0	0	0
PXUG_V1_011744	activin receptor type-2B													1					0	1	0	0	1	0	1	0	0	FALSE	FALSE	FALSE	FALSE	FALSE	FALSE	FALSE	FALSE	FALSE	FALSE	FALSE	TRUE	FALSE	FALSE	0	0	0	0	0	0	0	0
PXUG_V1_009001	chitinase													1					0	1	0	0	1	0	1	0	0	FALSE	FALSE	FALSE	FALSE	FALSE	FALSE	FALSE	FALSE	FALSE	FALSE	FALSE	TRUE	FALSE	FALSE	0	0	0	0	0	0	0	0
PXUG_V1_001529	hypothetical protein LOC100749506													1					0	1	0	0	1	0	1	0	0	FALSE	FALSE	FALSE	FALSE	FALSE	FALSE	FALSE	FALSE	FALSE	FALSE	FALSE	TRUE	FALSE	FALSE	0	0	0	0	0	0	0	0
PXUG_V1_010227	Psmd2 protein	1																	1	0	0	0	1	1	0	0	0	FALSE	FALSE	FALSE	FALSE	FALSE	FALSE	FALSE	FALSE	FALSE	FALSE	TRUE	FALSE	FALSE	FALSE	0	0	0	0	0	0	0	0
PXUG_V1_022698	UT01590p	1																	1	0	0	0	1	1	0	0	0	FALSE	FALSE	FALSE	FALSE	FALSE	FALSE	FALSE	FALSE	FALSE	FALSE	TRUE	FALSE	FALSE	FALSE	0	0	0	0	0	0	0	0
PXUG_V1_002479	Tyrosine-protein phosphatase Lar							1											1	0	0	0	1	1	0	0	0	FALSE	FALSE	FALSE	FALSE	FALSE	FALSE	FALSE	FALSE	FALSE	FALSE	TRUE	FALSE	FALSE	FALSE	0	0	0	0	0	0	0	0
PXUG_V1_006718	Cell division protein kinase 8							1											1	0	0	0	1	1	0	0	0	FALSE	FALSE	FALSE	FALSE	FALSE	FALSE	FALSE	FALSE	FALSE	FALSE	TRUE	FALSE	FALSE	FALSE	0	0	0	0	0	0	0	0
PXUG_V1_000289	pixie								1										1	0	0	0	1	1	0	0	0	FALSE	FALSE	FALSE	FALSE	FALSE	FALSE	FALSE	FALSE	FALSE	FALSE	TRUE	FALSE	FALSE	FALSE	0	0	0	0	0	0	0	0
PXUG_V1_000802	AGAP000300-PA								1										1	0	0	0	1	1	0	0	0	FALSE	FALSE	FALSE	FALSE	FALSE	FALSE	FALSE	FALSE	FALSE	FALSE	TRUE	FALSE	FALSE	FALSE	0	0	0	0	0	0	0	0
PXUG_V1_009077	Myosin-I heavy chain																1		0	0	1	0	1	0	0	1	0	FALSE	FALSE	FALSE	FALSE	FALSE	FALSE	FALSE	FALSE	FALSE	FALSE	FALSE	FALSE	TRUE	FALSE	0	0	0	0	0	0	0	0
PXUG_V1_045040	hypothetical protein DAPPUDRAFT_42775																1		0	0	1	0	1	0	0	1	0	FALSE	FALSE	FALSE	FALSE	FALSE	FALSE	FALSE	FALSE	FALSE	FALSE	FALSE	FALSE	TRUE	FALSE	0	0	0	0	0	0	0	0
PXUG_V1_015670	GG20097																1		0	0	1	0	1	0	0	1	0	FALSE	FALSE	FALSE	FALSE	FALSE	FALSE	FALSE	FALSE	FALSE	FALSE	FALSE	FALSE	TRUE	FALSE	0	0	0	0	0	0	0	0
PXUG_V1_013204	hypothetical protein SINV_14428																1		0	0	1	0	1	0	0	1	0	FALSE	FALSE	FALSE	FALSE	FALSE	FALSE	FALSE	FALSE	FALSE	FALSE	FALSE	FALSE	TRUE	FALSE	0	0	0	0	0	0	0	0
PXUG_V1_016595	hypothetical protein TcasGA2_TC004526																1		0	0	1	0	1	0	0	1	0	FALSE	FALSE	FALSE	FALSE	FALSE	FALSE	FALSE	FALSE	FALSE	FALSE	FALSE	FALSE	TRUE	FALSE	0	0	0	0	0	0	0	0
PXUG_V1_024430	hypothetical protein TcasGA2_TC000808												1						0	1	0	0	1	0	1	0	0	FALSE	FALSE	FALSE	FALSE	FALSE	FALSE	FALSE	FALSE	FALSE	FALSE	FALSE	TRUE	FALSE	FALSE	0	0	0	0	0	0	0	0
PXUG_V1_007110	AGAP004961-PA																1		0	0	1	0	1	0	0	1	0	FALSE	FALSE	FALSE	FALSE	FALSE	FALSE	FALSE	FALSE	FALSE	FALSE	FALSE	FALSE	TRUE	FALSE	0	0	0	0	0	0	0	0
PXUG_V1_000323	phosphate transport protein																	1	0	0	0	1	1	0	0	0	1	FALSE	FALSE	FALSE	FALSE	FALSE	FALSE	FALSE	FALSE	FALSE	FALSE	FALSE	FALSE	FALSE	TRUE	0	0	0	0	0	0	0	0
PXUG_V1_012956	Inositol 1,4,5,-tris-phosphate receptor CG1063-PA																1		0	0	1	0	1	0	0	1	0	FALSE	FALSE	FALSE	FALSE	FALSE	FALSE	FALSE	FALSE	FALSE	FALSE	FALSE	FALSE	TRUE	FALSE	0	0	0	0	0	0	0	0
PXUG_V1_006272	dynein heavy chain																1		0	0	1	0	1	0	0	1	0	FALSE	FALSE	FALSE	FALSE	FALSE	FALSE	FALSE	FALSE	FALSE	FALSE	FALSE	FALSE	TRUE	FALSE	0	0	0	0	0	0	0	0
PXUG_V1_010395	Microtubule-associated serine/threonine-protein kinase, putative																1		0	0	1	0	1	0	0	1	0	FALSE	FALSE	FALSE	FALSE	FALSE	FALSE	FALSE	FALSE	FALSE	FALSE	FALSE	FALSE	TRUE	FALSE	0	0	0	0	0	0	0	0
PXUG_V1_003935	DnaJ-like protein subfamily C member 13																1		0	0	1	0	1	0	0	1	0	FALSE	FALSE	FALSE	FALSE	FALSE	FALSE	FALSE	FALSE	FALSE	FALSE	FALSE	FALSE	TRUE	FALSE	0	0	0	0	0	0	0	0
PXUG_V1_009040	hypothetical protein Phum_PHUM614070																1		0	0	1	0	1	0	0	1	0	FALSE	FALSE	FALSE	FALSE	FALSE	FALSE	FALSE	FALSE	FALSE	FALSE	FALSE	FALSE	TRUE	FALSE	0	0	0	0	0	0	0	0
PXUG_V1_009039	hypothetical protein Phum_PHUM614070																1		0	0	1	0	1	0	0	1	0	FALSE	FALSE	FALSE	FALSE	FALSE	FALSE	FALSE	FALSE	FALSE	FALSE	FALSE	FALSE	TRUE	FALSE	0	0	0	0	0	0	0	0
PXUG_V1_043493	hypothetical protein TcasGA2_TC003342																1		0	0	1	0	1	0	0	1	0	FALSE	FALSE	FALSE	FALSE	FALSE	FALSE	FALSE	FALSE	FALSE	FALSE	FALSE	FALSE	TRUE	FALSE	0	0	0	0	0	0	0	0
PXUG_V1_002788	trachealess																1		0	0	1	0	1	0	0	1	0	FALSE	FALSE	FALSE	FALSE	FALSE	FALSE	FALSE	FALSE	FALSE	FALSE	FALSE	FALSE	TRUE	FALSE	0	0	0	0	0	0	0	0
PXUG_V1_027209	CG31163 CG31163-PD																1		0	0	1	0	1	0	0	1	0	FALSE	FALSE	FALSE	FALSE	FALSE	FALSE	FALSE	FALSE	FALSE	FALSE	FALSE	FALSE	TRUE	FALSE	0	0	0	0	0	0	0	0
PXUG_V1_002373	CG9769 CG9769-PA																1		0	0	1	0	1	0	0	1	0	FALSE	FALSE	FALSE	FALSE	FALSE	FALSE	FALSE	FALSE	FALSE	FALSE	FALSE	FALSE	TRUE	FALSE	0	0	0	0	0	0	0	0
PXUG_V1_000889	acyl-coa dehydrogenase												1						0	1	0	0	1	0	1	0	0	FALSE	FALSE	FALSE	FALSE	FALSE	FALSE	FALSE	FALSE	FALSE	FALSE	FALSE	TRUE	FALSE	FALSE	0	0	0	0	0	0	0	0
PXUG_V1_003080	Nop56 CG13849-PA																1		0	0	1	0	1	0	0	1	0	FALSE	FALSE	FALSE	FALSE	FALSE	FALSE	FALSE	FALSE	FALSE	FALSE	FALSE	FALSE	TRUE	FALSE	0	0	0	0	0	0	0	0
PXUG_V1_012333	GG17217																1		0	0	1	0	1	0	0	1	0	FALSE	FALSE	FALSE	FALSE	FALSE	FALSE	FALSE	FALSE	FALSE	FALSE	FALSE	FALSE	TRUE	FALSE	0	0	0	0	0	0	0	0
PXUG_V1_001018	cuticular protein analogous to peritrophins 3-B												1						0	1	0	0	1	0	1	0	0	FALSE	FALSE	FALSE	FALSE	FALSE	FALSE	FALSE	FALSE	FALSE	FALSE	FALSE	TRUE	FALSE	FALSE	0	0	0	0	0	0	0	0
PXUG_V1_001714	trehalose 6-phosphate synthase isoform I														1				0	0	1	0	1	0	0	1	0	FALSE	FALSE	FALSE	FALSE	FALSE	FALSE	FALSE	FALSE	FALSE	FALSE	FALSE	FALSE	TRUE	FALSE	0	0	0	0	0	0	0	0
PXUG_V1_000739	aldehyde dehydrogenase 7 family, member A1												1						0	1	0	0	1	0	1	0	0	FALSE	FALSE	FALSE	FALSE	FALSE	FALSE	FALSE	FALSE	FALSE	FALSE	FALSE	TRUE	FALSE	FALSE	0	0	0	0	0	0	0	0
PXUG_V1_016662	UDP-galactose transporter																1		0	0	1	0	1	0	0	1	0	FALSE	FALSE	FALSE	FALSE	FALSE	FALSE	FALSE	FALSE	FALSE	FALSE	FALSE	FALSE	TRUE	FALSE	0	0	0	0	0	0	0	0
PXUG_V1_001970	Probable ubiquitin carboxyl-terminal hydrolase FAF-X																	1	0	0	0	1	1	0	0	0	1	FALSE	FALSE	FALSE	FALSE	FALSE	FALSE	FALSE	FALSE	FALSE	FALSE	FALSE	FALSE	FALSE	TRUE	0	0	0	0	0	0	0	0
PXUG_V1_013157	DE-cadherin-like																1		0	0	1	0	1	0	0	1	0	FALSE	FALSE	FALSE	FALSE	FALSE	FALSE	FALSE	FALSE	FALSE	FALSE	FALSE	FALSE	TRUE	FALSE	0	0	0	0	0	0	0	0
PXUG_V1_007872	myosin-VIIa														1				0	0	1	0	1	0	0	1	0	FALSE	FALSE	FALSE	FALSE	FALSE	FALSE	FALSE	FALSE	FALSE	FALSE	FALSE	FALSE	TRUE	FALSE	0	0	0	0	0	0	0	0
PXUG_V1_014245	hypothetical protein TcasGA2_TC009376																1		0	0	1	0	1	0	0	1	0	FALSE	FALSE	FALSE	FALSE	FALSE	FALSE	FALSE	FALSE	FALSE	FALSE	FALSE	FALSE	TRUE	FALSE	0	0	0	0	0	0	0	0
PXUG_V1_026625	ionotropic GABA-aminobutyric acid receptor GRD												1						0	1	0	0	1	0	1	0	0	FALSE	FALSE	FALSE	FALSE	FALSE	FALSE	FALSE	FALSE	FALSE	FALSE	FALSE	TRUE	FALSE	FALSE	0	0	0	0	0	0	0	0
PXUG_V1_008602	serine/threonine protein kinase					1													1	0	0	0	1	1	0	0	0	FALSE	FALSE	FALSE	FALSE	FALSE	FALSE	FALSE	FALSE	FALSE	FALSE	TRUE	FALSE	FALSE	FALSE	0	0	0	0	0	0	0	0
PXUG_V1_015273	hypothetical protein AND_06232					1													1	0	0	0	1	1	0	0	0	FALSE	FALSE	FALSE	FALSE	FALSE	FALSE	FALSE	FALSE	FALSE	FALSE	TRUE	FALSE	FALSE	FALSE	0	0	0	0	0	0	0	0
PXUG_V1_003209	cuticular protein analogous to peritrophins 3-D2					1													1	0	0	0	1	1	0	0	0	FALSE	FALSE	FALSE	FALSE	FALSE	FALSE	FALSE	FALSE	FALSE	FALSE	TRUE	FALSE	FALSE	FALSE	0	0	0	0	0	0	0	0
PXUG_V1_003812	palmitoyltransferase ZDHHC3-like					1													1	0	0	0	1	1	0	0	0	FALSE	FALSE	FALSE	FALSE	FALSE	FALSE	FALSE	FALSE	FALSE	FALSE	TRUE	FALSE	FALSE	FALSE	0	0	0	0	0	0	0	0
PXUG_V1_009623	AGAP012142-PA					1													1	0	0	0	1	1	0	0	0	FALSE	FALSE	FALSE	FALSE	FALSE	FALSE	FALSE	FALSE	FALSE	FALSE	TRUE	FALSE	FALSE	FALSE	0	0	0	0	0	0	0	0
PXUG_V1_001782	AGAP004744-PA					1													1	0	0	0	1	1	0	0	0	FALSE	FALSE	FALSE	FALSE	FALSE	FALSE	FALSE	FALSE	FALSE	FALSE	TRUE	FALSE	FALSE	FALSE	0	0	0	0	0	0	0	0
PXUG_V1_046316	Probable phosphorylase b kinase regulatory subunit beta					1													1	0	0	0	1	1	0	0	0	FALSE	FALSE	FALSE	FALSE	FALSE	FALSE	FALSE	FALSE	FALSE	FALSE	TRUE	FALSE	FALSE	FALSE	0	0	0	0	0	0	0	0
PXUG_V1_004901	focal adhesion protein PINCH-1					1													1	0	0	0	1	1	0	0	0	FALSE	FALSE	FALSE	FALSE	FALSE	FALSE	FALSE	FALSE	FALSE	FALSE	TRUE	FALSE	FALSE	FALSE	0	0	0	0	0	0	0	0
PXUG_V1_026855	dynactin 4 protein					1													1	0	0	0	1	1	0	0	0	FALSE	FALSE	FALSE	FALSE	FALSE	FALSE	FALSE	FALSE	FALSE	FALSE	TRUE	FALSE	FALSE	FALSE	0	0	0	0	0	0	0	0
PXUG_V1_030249	moira CG18740-PA					1													1	0	0	0	1	1	0	0	0	FALSE	FALSE	FALSE	FALSE	FALSE	FALSE	FALSE	FALSE	FALSE	FALSE	TRUE	FALSE	FALSE	FALSE	0	0	0	0	0	0	0	0
PXUG_V1_005878	receptor type guanylyl cyclase					1													1	0	0	0	1	1	0	0	0	FALSE	FALSE	FALSE	FALSE	FALSE	FALSE	FALSE	FALSE	FALSE	FALSE	TRUE	FALSE	FALSE	FALSE	0	0	0	0	0	0	0	0
PXUG_V1_008541	puromycin-sensitive aminopeptidase					1													1	0	0	0	1	1	0	0	0	FALSE	FALSE	FALSE	FALSE	FALSE	FALSE	FALSE	FALSE	FALSE	FALSE	TRUE	FALSE	FALSE	FALSE	0	0	0	0	0	0	0	0
PXUG_V1_031826	protein EFR3 homolog cmp44E isoform 1					1													1	0	0	0	1	1	0	0	0	FALSE	FALSE	FALSE	FALSE	FALSE	FALSE	FALSE	FALSE	FALSE	FALSE	TRUE	FALSE	FALSE	FALSE	0	0	0	0	0	0	0	0
PXUG_V1_004086	serine/threonine protein kinase					1													1	0	0	0	1	1	0	0	0	FALSE	FALSE	FALSE	FALSE	FALSE	FALSE	FALSE	FALSE	FALSE	FALSE	TRUE	FALSE	FALSE	FALSE	0	0	0	0	0	0	0	0
PXUG_V1_008149	Tubgl protein					1													1	0	0	0	1	1	0	0	0	FALSE	FALSE	FALSE	FALSE	FALSE	FALSE	FALSE	FALSE	FALSE	FALSE	TRUE	FALSE	FALSE	FALSE	0	0	0	0	0	0	0	0
PXUG_V1_050012	class A rhodopsin-like G-protein coupled receptor GPRrk, putative					1													1	0	0	0	1	1	0	0	0	FALSE	FALSE	FALSE	FALSE	FALSE	FALSE	FALSE	FALSE	FALSE	FALSE	TRUE	FALSE	FALSE	FALSE	0	0	0	0	0	0	0	0
PXUG_V1_016233	ribosomal RNA small subunit methyltransferase NEP1-like					1													1	0	0	0	1	1	0	0	0	FALSE	FALSE	FALSE	FALSE	FALSE	FALSE	FALSE	FALSE	FALSE	FALSE	TRUE	FALSE	FALSE	FALSE	0	0	0	0	0	0	0	0
PXUG_V1_007958	GA15778-PA					1													1	0	0	0	1	1	0	0	0	FALSE	FALSE	FALSE	FALSE	FALSE	FALSE	FALSE	FALSE	FALSE	FALSE	TRUE	FALSE	FALSE	FALSE	0	0	0	0	0	0	0	0
PXUG_V1_000615	UDP-glucose glycoprotein:glucosyltransferase					1													1	0	0	0	1	1	0	0	0	FALSE	FALSE	FALSE	FALSE	FALSE	FALSE	FALSE	FALSE	FALSE	FALSE	TRUE	FALSE	FALSE	FALSE	0	0	0	0	0	0	0	0
PXUG_V1_026143	parafibromin					1													1	0	0	0	1	1	0	0	0	FALSE	FALSE	FALSE	FALSE	FALSE	FALSE	FALSE	FALSE	FALSE	FALSE	TRUE	FALSE	FALSE	FALSE	0	0	0	0	0	0	0	0
PXUG_V1_006891	enolase						1												1	0	0	0	1	1	0	0	0	FALSE	FALSE	FALSE	FALSE	FALSE	FALSE	FALSE	FALSE	FALSE	FALSE	TRUE	FALSE	FALSE	FALSE	0	0	0	0	0	0	0	0
PXUG_V1_006890	enolase						1												1	0	0	0	1	1	0	0	0	FALSE	FALSE	FALSE	FALSE	FALSE	FALSE	FALSE	FALSE	FALSE	FALSE	TRUE	FALSE	FALSE	FALSE	0	0	0	0	0	0	0	0
PXUG_V1_008153	hypothetical protein SINV_05188						1												1	0	0	0	1	1	0	0	0	FALSE	FALSE	FALSE	FALSE	FALSE	FALSE	FALSE	FALSE	FALSE	FALSE	TRUE	FALSE	FALSE	FALSE	0	0	0	0	0	0	0	0
PXUG_V1_008459	AGAP005382-PA													1					0	1	0	0	1	0	1	0	0	FALSE	FALSE	FALSE	FALSE	FALSE	FALSE	FALSE	FALSE	FALSE	FALSE	FALSE	TRUE	FALSE	FALSE	0	0	0	0	0	0	0	0
PXUG_V1_055289	exocyst complex component 6 isoform 2													1					0	1	0	0	1	0	1	0	0	FALSE	FALSE	FALSE	FALSE	FALSE	FALSE	FALSE	FALSE	FALSE	FALSE	FALSE	TRUE	FALSE	FALSE	0	0	0	0	0	0	0	0
PXUG_V1_017153	conserved hypothetical protein XP_975197													1					0	1	0	0	1	0	1	0	0	FALSE	FALSE	FALSE	FALSE	FALSE	FALSE	FALSE	FALSE	FALSE	FALSE	FALSE	TRUE	FALSE	FALSE	0	0	0	0	0	0	0	0
PXUG_V1_003422	GI23651													1					0	1	0	0	1	0	1	0	0	FALSE	FALSE	FALSE	FALSE	FALSE	FALSE	FALSE	FALSE	FALSE	FALSE	FALSE	TRUE	FALSE	FALSE	0	0	0	0	0	0	0	0
PXUG_V1_026814	fasciclin II GPI-linked isoform													1					0	1	0	0	1	0	1	0	0	FALSE	FALSE	FALSE	FALSE	FALSE	FALSE	FALSE	FALSE	FALSE	FALSE	FALSE	TRUE	FALSE	FALSE	0	0	0	0	0	0	0	0
PXUG_V1_015800	dynein heavy chain													1					0	1	0	0	1	0	1	0	0	FALSE	FALSE	FALSE	FALSE	FALSE	FALSE	FALSE	FALSE	FALSE	FALSE	FALSE	TRUE	FALSE	FALSE	0	0	0	0	0	0	0	0
PXUG_V1_003077	Acidic fibroblast growth factor intracellular-binding protein, putative													1					0	1	0	0	1	0	1	0	0	FALSE	FALSE	FALSE	FALSE	FALSE	FALSE	FALSE	FALSE	FALSE	FALSE	FALSE	TRUE	FALSE	FALSE	0	0	0	0	0	0	0	0
PXUG_V1_078177	acidic fibroblast growth factor intracellular binding protein													1					0	1	0	0	1	0	1	0	0	FALSE	FALSE	FALSE	FALSE	FALSE	FALSE	FALSE	FALSE	FALSE	FALSE	FALSE	TRUE	FALSE	FALSE	0	0	0	0	0	0	0	0
PXUG_V1_079064	hypothetical protein TcasGA2_TC008834													1					0	1	0	0	1	0	1	0	0	FALSE	FALSE	FALSE	FALSE	FALSE	FALSE	FALSE	FALSE	FALSE	FALSE	FALSE	TRUE	FALSE	FALSE	0	0	0	0	0	0	0	0
PXUG_V1_012007	RAD1 homolog													1					0	1	0	0	1	0	1	0	0	FALSE	FALSE	FALSE	FALSE	FALSE	FALSE	FALSE	FALSE	FALSE	FALSE	FALSE	TRUE	FALSE	FALSE	0	0	0	0	0	0	0	0
PXUG_V1_003119	CG13605 CG13605-PA													1					0	1	0	0	1	0	1	0	0	FALSE	FALSE	FALSE	FALSE	FALSE	FALSE	FALSE	FALSE	FALSE	FALSE	FALSE	TRUE	FALSE	FALSE	0	0	0	0	0	0	0	0
PXUG_V1_008612	autophagy 5-like													1					0	1	0	0	1	0	1	0	0	FALSE	FALSE	FALSE	FALSE	FALSE	FALSE	FALSE	FALSE	FALSE	FALSE	FALSE	TRUE	FALSE	FALSE	0	0	0	0	0	0	0	0
PXUG_V1_020322	Serine/threonine-protein kinase polo													1					0	1	0	0	1	0	1	0	0	FALSE	FALSE	FALSE	FALSE	FALSE	FALSE	FALSE	FALSE	FALSE	FALSE	FALSE	TRUE	FALSE	FALSE	0	0	0	0	0	0	0	0
PXUG_V1_021162	BTB/POZ domain-containing protein													1					0	1	0	0	1	0	1	0	0	FALSE	FALSE	FALSE	FALSE	FALSE	FALSE	FALSE	FALSE	FALSE	FALSE	FALSE	TRUE	FALSE	FALSE	0	0	0	0	0	0	0	0
PXUG_V1_020995	hypothetical protein AaeL_AAEL013887													1					0	1	0	0	1	0	1	0	0	FALSE	FALSE	FALSE	FALSE	FALSE	FALSE	FALSE	FALSE	FALSE	FALSE	FALSE	TRUE	FALSE	FALSE	0	0	0	0	0	0	0	0
PXUG_V1_075960	hypothetical protein TcasGA2_TC000782													1					0	1	0	0	1	0	1	0	0	FALSE	FALSE	FALSE	FALSE	FALSE	FALSE	FALSE	FALSE	FALSE	FALSE	FALSE	TRUE	FALSE	FALSE	0	0	0	0	0	0	0	0
PXUG_V1_006060	putative lethal (2) k05819 CG3054													1					0	1	0	0	1	0	1	0	0	FALSE	FALSE	FALSE	FALSE	FALSE	FALSE	FALSE	FALSE	FALSE	FALSE	FALSE	TRUE	FALSE	FALSE	0	0	0	0	0	0	0	0
PXUG_V1_007622	hypothetical protein TcasGA2_TC003158													1					0	1	0	0	1	0	1	0	0	FALSE	FALSE	FALSE	FALSE	FALSE	FALSE	FALSE	FALSE	FALSE	FALSE	FALSE	TRUE	FALSE	FALSE	0	0	0	0	0	0	0	0
PXUG_V1_071754	Plasma membrane calcium-transporting ATPase 3													1					0	1	0	0	1	0	1	0	0	FALSE	FALSE	FALSE	FALSE	FALSE	FALSE	FALSE	FALSE	FALSE	FALSE	FALSE	TRUE	FALSE	FALSE	0	0	0	0	0	0	0	0
PXUG_V1_015456	Plasma membrane calcium-transporting ATPase 3													1					0	1	0	0	1	0	1	0	0	FALSE	FALSE	FALSE	FALSE	FALSE	FALSE	FALSE	FALSE	FALSE	FALSE	FALSE	TRUE	FALSE	FALSE	0	0	0	0	0	0	0	0
PXUG_V1_022966	cell division-like protein													1					0	1	0	0	1	0	1	0	0	FALSE	FALSE	FALSE	FALSE	FALSE	FALSE	FALSE	FALSE	FALSE	FALSE	FALSE	TRUE	FALSE	FALSE	0	0	0	0	0	0	0	0
PXUG_V1_008798	armadillo repeat-containing protein 5-like													1					0	1	0	0	1	0	1	0	0	FALSE	FALSE	FALSE	FALSE	FALSE	FALSE	FALSE	FALSE	FALSE	FALSE	FALSE	TRUE	FALSE	FALSE	0	0	0	0	0	0	0	0
PXUG_V1_012754	endog													1					0	1	0	0	1	0	1	0	0	FALSE	FALSE	FALSE	FALSE	FALSE	FALSE	FALSE	FALSE	FALSE	FALSE	FALSE	TRUE	FALSE	FALSE	0	0	0	0	0	0	0	0
PXUG_V1_002259	hypothetical protein TcasGA2_TC001452													1					0	1	0	0	1	0	1	0	0	FALSE	FALSE	FALSE	FALSE	FALSE	FALSE	FALSE	FALSE	FALSE	FALSE	FALSE	TRUE	FALSE	FALSE	0	0	0	0	0	0	0	0
PXUG_V1_002260	hypothetical protein TcasGA2_TC001452													1					0	1	0	0	1	0	1	0	0	FALSE	FALSE	FALSE	FALSE	FALSE	FALSE	FALSE	FALSE	FALSE	FALSE	FALSE	TRUE	FALSE	FALSE	0	0	0	0	0	0	0	0
PXUG_V1_007220	Leucine-rich repeats and immunoglobulin-like domains protein 2													1					0	1	0	0	1	0	1	0	0	FALSE	FALSE	FALSE	FALSE	FALSE	FALSE	FALSE	FALSE	FALSE	FALSE	FALSE	TRUE	FALSE	FALSE	0	0	0	0	0	0	0	0
PXUG_V1_006136	GM13519													1					0	1	0	0	1	0	1	0	0	FALSE	FALSE	FALSE	FALSE	FALSE	FALSE	FALSE	FALSE	FALSE	FALSE	FALSE	TRUE	FALSE	FALSE	0	0	0	0	0	0	0	0
PXUG_V1_000525	Growth inhibition and differentiation-related protein 88-like protein													1					0	1	0	0	1	0	1	0	0	FALSE	FALSE	FALSE	FALSE	FALSE	FALSE	FALSE	FALSE	FALSE	FALSE	FALSE	TRUE	FALSE	FALSE	0	0	0	0	0	0	0	0
PXUG_V1_007104	cell cycle regulator Mat89Bb homolog													1					0	1	0	0	1	0	1	0	0	FALSE	FALSE	FALSE	FALSE	FALSE	FALSE	FALSE	FALSE	FALSE	FALSE	FALSE	TRUE	FALSE	FALSE	0	0	0	0	0	0	0	0
PXUG_V1_057051	AGAP000810-PA													1					0	1	0	0	1	0	1	0	0	FALSE	FALSE	FALSE	FALSE	FALSE	FALSE	FALSE	FALSE	FALSE	FALSE	FALSE	TRUE	FALSE	FALSE	0	0	0	0	0	0	0	0
PXUG_V1_004419	type iv inositol 5-phosphatase													1					0	1	0	0	1	0	1	0	0	FALSE	FALSE	FALSE	FALSE	FALSE	FALSE	FALSE	FALSE	FALSE	FALSE	FALSE	TRUE	FALSE	FALSE	0	0	0	0	0	0	0	0
PXUG_V1_006078	zinc finger protein RTS2, putative													1					0	1	0	0	1	0	1	0	0	FALSE	FALSE	FALSE	FALSE	FALSE	FALSE	FALSE	FALSE	FALSE	FALSE	FALSE	TRUE	FALSE	FALSE	0	0	0	0	0	0	0	0
PXUG_V1_012935	putative ATP-dependent RNA helicase DHX57-like isoform 2													1					0	1	0	0	1	0	1	0	0	FALSE	FALSE	FALSE	FALSE	FALSE	FALSE	FALSE	FALSE	FALSE	FALSE	FALSE	TRUE	FALSE	FALSE	0	0	0	0	0	0	0	0
PXUG_V1_052828	synaptotagmin X													1					0	1	0	0	1	0	1	0	0	FALSE	FALSE	FALSE	FALSE	FALSE	FALSE	FALSE	FALSE	FALSE	FALSE	FALSE	TRUE	FALSE	FALSE	0	0	0	0	0	0	0	0
PXUG_V1_053256	sodium bicarbonate cotransporter													1					0	1	0	0	1	0	1	0	0	FALSE	FALSE	FALSE	FALSE	FALSE	FALSE	FALSE	FALSE	FALSE	FALSE	FALSE	TRUE	FALSE	FALSE	0	0	0	0	0	0	0	0
PXUG_V1_010119	GI20825													1					0	1	0	0	1	0	1	0	0	FALSE	FALSE	FALSE	FALSE	FALSE	FALSE	FALSE	FALSE	FALSE	FALSE	FALSE	TRUE	FALSE	FALSE	0	0	0	0	0	0	0	0
PXUG_V1_030046	leukocyte receptor tyrosine protein kinase													1					0	1	0	0	1	0	1	0	0	FALSE	FALSE	FALSE	FALSE	FALSE	FALSE	FALSE	FALSE	FALSE	FALSE	FALSE	TRUE	FALSE	FALSE	0	0	0	0	0	0	0	0
PXUG_V1_009082	RE71343p													1					0	1	0	0	1	0	1	0	0	FALSE	FALSE	FALSE	FALSE	FALSE	FALSE	FALSE	FALSE	FALSE	FALSE	FALSE	TRUE	FALSE	FALSE	0	0	0	0	0	0	0	0
PXUG_V1_026417	hypothetical protein TcasGA2_TC001026													1					0	1	0	0	1	0	1	0	0	FALSE	FALSE	FALSE	FALSE	FALSE	FALSE	FALSE	FALSE	FALSE	FALSE	FALSE	TRUE	FALSE	FALSE	0	0	0	0	0	0	0	0
PXUG_V1_009684	GK22334													1					0	1	0	0	1	0	1	0	0	FALSE	FALSE	FALSE	FALSE	FALSE	FALSE	FALSE	FALSE	FALSE	FALSE	FALSE	TRUE	FALSE	FALSE	0	0	0	0	0	0	0	0
PXUG_V1_078095	hypothetical protein AND_01377													1					0	1	0	0	1	0	1	0	0	FALSE	FALSE	FALSE	FALSE	FALSE	FALSE	FALSE	FALSE	FALSE	FALSE	FALSE	TRUE	FALSE	FALSE	0	0	0	0	0	0	0	0
PXUG_V1_003572	unnamed protein product													1					0	1	0	0	1	0	1	0	0	FALSE	FALSE	FALSE	FALSE	FALSE	FALSE	FALSE	FALSE	FALSE	FALSE	FALSE	TRUE	FALSE	FALSE	0	0	0	0	0	0	0	0
PXUG_V1_004588	Titin													1					0	1	0	0	1	0	1	0	0	FALSE	FALSE	FALSE	FALSE	FALSE	FALSE	FALSE	FALSE	FALSE	FALSE	FALSE	TRUE	FALSE	FALSE	0	0	0	0	0	0	0	0
PXUG_V1_016419	Integrator complex subunit 2													1					0	1	0	0	1	0	1	0	0	FALSE	FALSE	FALSE	FALSE	FALSE	FALSE	FALSE	FALSE	FALSE	FALSE	FALSE	TRUE	FALSE	FALSE	0	0	0	0	0	0	0	0
PXUG_V1_028041	cuticular protein analogous to peritrophins 3-D1													1					0	1	0	0	1	0	1	0	0	FALSE	FALSE	FALSE	FALSE	FALSE	FALSE	FALSE	FALSE	FALSE	FALSE	FALSE	TRUE	FALSE	FALSE	0	0	0	0	0	0	0	0
PXUG_V1_029716	GH24875													1					0	1	0	0	1	0	1	0	0	FALSE	FALSE	FALSE	FALSE	FALSE	FALSE	FALSE	FALSE	FALSE	FALSE	FALSE	TRUE	FALSE	FALSE	0	0	0	0	0	0	0	0
PXUG_V1_012891	conserved hypothetical protein XP_002423285													1					0	1	0	0	1	0	1	0	0	FALSE	FALSE	FALSE	FALSE	FALSE	FALSE	FALSE	FALSE	FALSE	FALSE	FALSE	TRUE	FALSE	FALSE	0	0	0	0	0	0	0	0
PXUG_V1_001057	GI21543													1					0	1	0	0	1	0	1	0	0	FALSE	FALSE	FALSE	FALSE	FALSE	FALSE	FALSE	FALSE	FALSE	FALSE	FALSE	TRUE	FALSE	FALSE	0	0	0	0	0	0	0	0
PXUG_V1_009832	cytoplasmic FMR1-interacting protein-like													1					0	1	0	0	1	0	1	0	0	FALSE	FALSE	FALSE	FALSE	FALSE	FALSE	FALSE	FALSE	FALSE	FALSE	FALSE	TRUE	FALSE	FALSE	0	0	0	0	0	0	0	0
PXUG_V1_016728	diacylglycerol kinase, beta 90kDa													1					0	1	0	0	1	0	1	0	0	FALSE	FALSE	FALSE	FALSE	FALSE	FALSE	FALSE	FALSE	FALSE	FALSE	FALSE	TRUE	FALSE	FALSE	0	0	0	0	0	0	0	0
PXUG_V1_061018	probable cytochrome P450 301a1, mitochondrial-like isoform 2													1					0	1	0	0	1	0	1	0	0	FALSE	FALSE	FALSE	FALSE	FALSE	FALSE	FALSE	FALSE	FALSE	FALSE	FALSE	TRUE	FALSE	FALSE	0	0	0	0	0	0	0	0
PXUG_V1_005298	rab3-GEF CG5627-PB													1					0	1	0	0	1	0	1	0	0	FALSE	FALSE	FALSE	FALSE	FALSE	FALSE	FALSE	FALSE	FALSE	FALSE	FALSE	TRUE	FALSE	FALSE	0	0	0	0	0	0	0	0
PXUG_V1_017938	cortactin													1					0	1	0	0	1	0	1	0	0	FALSE	FALSE	FALSE	FALSE	FALSE	FALSE	FALSE	FALSE	FALSE	FALSE	FALSE	TRUE	FALSE	FALSE	0	0	0	0	0	0	0	0
PXUG_V1_023170	AGAP001792-PA													1					0	1	0	0	1	0	1	0	0	FALSE	FALSE	FALSE	FALSE	FALSE	FALSE	FALSE	FALSE	FALSE	FALSE	FALSE	TRUE	FALSE	FALSE	0	0	0	0	0	0	0	0
PXUG_V1_005722	Kruppel-like zinc finger protein, putative													1					0	1	0	0	1	0	1	0	0	FALSE	FALSE	FALSE	FALSE	FALSE	FALSE	FALSE	FALSE	FALSE	FALSE	FALSE	TRUE	FALSE	FALSE	0	0	0	0	0	0	0	0
PXUG_V1_047017	glutamate-gated chloride channel													1					0	1	0	0	1	0	1	0	0	FALSE	FALSE	FALSE	FALSE	FALSE	FALSE	FALSE	FALSE	FALSE	FALSE	FALSE	TRUE	FALSE	FALSE	0	0	0	0	0	0	0	0
PXUG_V1_047015	glutamate-gated chloride channel													1					0	1	0	0	1	0	1	0	0	FALSE	FALSE	FALSE	FALSE	FALSE	FALSE	FALSE	FALSE	FALSE	FALSE	FALSE	TRUE	FALSE	FALSE	0	0	0	0	0	0	0	0
PXUG_V1_014514	putative U5 small nuclear ribonucleoprotein 200 kDa helicase-like isoform 2													1					0	1	0	0	1	0	1	0	0	FALSE	FALSE	FALSE	FALSE	FALSE	FALSE	FALSE	FALSE	FALSE	FALSE	FALSE	TRUE	FALSE	FALSE	0	0	0	0	0	0	0	0
PXUG_V1_005000	Maspardin													1					0	1	0	0	1	0	1	0	0	FALSE	FALSE	FALSE	FALSE	FALSE	FALSE	FALSE	FALSE	FALSE	FALSE	FALSE	TRUE	FALSE	FALSE	0	0	0	0	0	0	0	0
PXUG_V1_002002	CG8155 CG8155-PA													1					0	1	0	0	1	0	1	0	0	FALSE	FALSE	FALSE	FALSE	FALSE	FALSE	FALSE	FALSE	FALSE	FALSE	FALSE	TRUE	FALSE	FALSE	0	0	0	0	0	0	0	0
PXUG_V1_002198	transcriptional enhancer factor TEF-1-like isoform 2													1					0	1	0	0	1	0	1	0	0	FALSE	FALSE	FALSE	FALSE	FALSE	FALSE	FALSE	FALSE	FALSE	FALSE	FALSE	TRUE	FALSE	FALSE	0	0	0	0	0	0	0	0
PXUG_V1_015655	GE22107													1					0	1	0	0	1	0	1	0	0	FALSE	FALSE	FALSE	FALSE	FALSE	FALSE	FALSE	FALSE	FALSE	FALSE	FALSE	TRUE	FALSE	FALSE	0	0	0	0	0	0	0	0
PXUG_V1_005210	E3 ubiquitin-protein ligase UBR5													1					0	1	0	0	1	0	1	0	0	FALSE	FALSE	FALSE	FALSE	FALSE	FALSE	FALSE	FALSE	FALSE	FALSE	FALSE	TRUE	FALSE	FALSE	0	0	0	0	0	0	0	0
PXUG_V1_018666	hypothetical protein TcasGA2_TC004721													1					0	1	0	0	1	0	1	0	0	FALSE	FALSE	FALSE	FALSE	FALSE	FALSE	FALSE	FALSE	FALSE	FALSE	FALSE	TRUE	FALSE	FALSE	0	0	0	0	0	0	0	0
PXUG_V1_030573	vacuolar protein sorting-associated protein 52 homolog isoform 1													1					0	1	0	0	1	0	1	0	0	FALSE	FALSE	FALSE	FALSE	FALSE	FALSE	FALSE	FALSE	FALSE	FALSE	FALSE	TRUE	FALSE	FALSE	0	0	0	0	0	0	0	0
PXUG_V1_062987	Sl allatostatin A receptor													1					0	1	0	0	1	0	1	0	0	FALSE	FALSE	FALSE	FALSE	FALSE	FALSE	FALSE	FALSE	FALSE	FALSE	FALSE	TRUE	FALSE	FALSE	0	0	0	0	0	0	0	0
PXUG_V1_015629	putative oxidoreductase GLYR1 homolog isoform 2													1					0	1	0	0	1	0	1	0	0	FALSE	FALSE	FALSE	FALSE	FALSE	FALSE	FALSE	FALSE	FALSE	FALSE	FALSE	TRUE	FALSE	FALSE	0	0	0	0	0	0	0	0
PXUG_V1_008519	Chaoptin													1					0	1	0	0	1	0	1	0	0	FALSE	FALSE	FALSE	FALSE	FALSE	FALSE	FALSE	FALSE	FALSE	FALSE	FALSE	TRUE	FALSE	FALSE	0	0	0	0	0	0	0	0
PXUG_V1_003567	hypothetical protein TcasGA2_TC013723													1					0	1	0	0	1	0	1	0	0	FALSE	FALSE	FALSE	FALSE	FALSE	FALSE	FALSE	FALSE	FALSE	FALSE	FALSE	TRUE	FALSE	FALSE	0	0	0	0	0	0	0	0
PXUG_V1_007925	RAB6IP1-like protein													1					0	1	0	0	1	0	1	0	0	FALSE	FALSE	FALSE	FALSE	FALSE	FALSE	FALSE	FALSE	FALSE	FALSE	FALSE	TRUE	FALSE	FALSE	0	0	0	0	0	0	0	0
PXUG_V1_005394	Dipeptidyl peptidase, putative													1					0	1	0	0	1	0	1	0	0	FALSE	FALSE	FALSE	FALSE	FALSE	FALSE	FALSE	FALSE	FALSE	FALSE	FALSE	TRUE	FALSE	FALSE	0	0	0	0	0	0	0	0
PXUG_V1_010880	Ser/Thr protein kinase, putative	1																	1	0	0	0	1	1	0	0	0	FALSE	FALSE	FALSE	FALSE	FALSE	FALSE	FALSE	FALSE	FALSE	FALSE	TRUE	FALSE	FALSE	FALSE	0	0	0	0	0	0	0	0
PXUG_V1_029020	hypothetical protein TcasGA2_TC000228	1																	1	0	0	0	1	1	0	0	0	FALSE	FALSE	FALSE	FALSE	FALSE	FALSE	FALSE	FALSE	FALSE	FALSE	TRUE	FALSE	FALSE	FALSE	0	0	0	0	0	0	0	0
PXUG_V1_013879	seryl-tRNA synthetase	1																	1	0	0	0	1	1	0	0	0	FALSE	FALSE	FALSE	FALSE	FALSE	FALSE	FALSE	FALSE	FALSE	FALSE	TRUE	FALSE	FALSE	FALSE	0	0	0	0	0	0	0	0
PXUG_V1_047081	E3 ubiquitin-protein ligase CBL, putative							1											1	0	0	0	1	1	0	0	0	FALSE	FALSE	FALSE	FALSE	FALSE	FALSE	FALSE	FALSE	FALSE	FALSE	TRUE	FALSE	FALSE	FALSE	0	0	0	0	0	0	0	0
PXUG_V1_029913	RE03629p							1											1	0	0	0	1	1	0	0	0	FALSE	FALSE	FALSE	FALSE	FALSE	FALSE	FALSE	FALSE	FALSE	FALSE	TRUE	FALSE	FALSE	FALSE	0	0	0	0	0	0	0	0
PXUG_V1_015903	unnamed protein product							1											1	0	0	0	1	1	0	0	0	FALSE	FALSE	FALSE	FALSE	FALSE	FALSE	FALSE	FALSE	FALSE	FALSE	TRUE	FALSE	FALSE	FALSE	0	0	0	0	0	0	0	0
PXUG_V1_013995	GL18185								1										1	0	0	0	1	1	0	0	0	FALSE	FALSE	FALSE	FALSE	FALSE	FALSE	FALSE	FALSE	FALSE	FALSE	TRUE	FALSE	FALSE	FALSE	0	0	0	0	0	0	0	0
PXUG_V1_026020	ADP-ribosylation factor-like protein 1-like isoform 2								1										1	0	0	0	1	1	0	0	0	FALSE	FALSE	FALSE	FALSE	FALSE	FALSE	FALSE	FALSE	FALSE	FALSE	TRUE	FALSE	FALSE	FALSE	0	0	0	0	0	0	0	0
PXUG_V1_021919	AGAP011535-PA								1										1	0	0	0	1	1	0	0	0	FALSE	FALSE	FALSE	FALSE	FALSE	FALSE	FALSE	FALSE	FALSE	FALSE	TRUE	FALSE	FALSE	FALSE	0	0	0	0	0	0	0	0
PXUG_V1_006454	puff-specific protein Bx42								1										1	0	0	0	1	1	0	0	0	FALSE	FALSE	FALSE	FALSE	FALSE	FALSE	FALSE	FALSE	FALSE	FALSE	TRUE	FALSE	FALSE	FALSE	0	0	0	0	0	0	0	0
PXUG_V1_004973	probable dolichol-phosphate mannosyltransferase-like								1										1	0	0	0	1	1	0	0	0	FALSE	FALSE	FALSE	FALSE	FALSE	FALSE	FALSE	FALSE	FALSE	FALSE	TRUE	FALSE	FALSE	FALSE	0	0	0	0	0	0	0	0
PXUG_V1_001607	gamma-glutamyl phosphate reductase								1										1	0	0	0	1	1	0	0	0	FALSE	FALSE	FALSE	FALSE	FALSE	FALSE	FALSE	FALSE	FALSE	FALSE	TRUE	FALSE	FALSE	FALSE	0	0	0	0	0	0	0	0
PXUG_V1_005899	hypothetical protein AaeL_AAEL010116								1										1	0	0	0	1	1	0	0	0	FALSE	FALSE	FALSE	FALSE	FALSE	FALSE	FALSE	FALSE	FALSE	FALSE	TRUE	FALSE	FALSE	FALSE	0	0	0	0	0	0	0	0
PXUG_V1_049026	SWI/SNF complex subunit SMARCC2-like, partial								1										1	0	0	0	1	1	0	0	0	FALSE	FALSE	FALSE	FALSE	FALSE	FALSE	FALSE	FALSE	FALSE	FALSE	TRUE	FALSE	FALSE	FALSE	0	0	0	0	0	0	0	0
PXUG_V1_017553	putative ATP-dependent Clp protease proteolytic subunit, mitochondrial-like								1										1	0	0	0	1	1	0	0	0	FALSE	FALSE	FALSE	FALSE	FALSE	FALSE	FALSE	FALSE	FALSE	FALSE	TRUE	FALSE	FALSE	FALSE	0	0	0	0	0	0	0	0
PXUG_V1_022515	paxillin-like								1										1	0	0	0	1	1	0	0	0	FALSE	FALSE	FALSE	FALSE	FALSE	FALSE	FALSE	FALSE	FALSE	FALSE	TRUE	FALSE	FALSE	FALSE	0	0	0	0	0	0	0	0
PXUG_V1_072155	paxillin								1										1	0	0	0	1	1	0	0	0	FALSE	FALSE	FALSE	FALSE	FALSE	FALSE	FALSE	FALSE	FALSE	FALSE	TRUE	FALSE	FALSE	FALSE	0	0	0	0	0	0	0	0
PXUG_V1_004782	LP06350p								1										1	0	0	0	1	1	0	0	0	FALSE	FALSE	FALSE	FALSE	FALSE	FALSE	FALSE	FALSE	FALSE	FALSE	TRUE	FALSE	FALSE	FALSE	0	0	0	0	0	0	0	0
PXUG_V1_004437	BACH1, putative								1										1	0	0	0	1	1	0	0	0	FALSE	FALSE	FALSE	FALSE	FALSE	FALSE	FALSE	FALSE	FALSE	FALSE	TRUE	FALSE	FALSE	FALSE	0	0	0	0	0	0	0	0
PXUG_V1_007892	Phosphatidylinositol-4-phosphate 3-kinase C2 domain-containing beta polypeptide								1										1	0	0	0	1	1	0	0	0	FALSE	FALSE	FALSE	FALSE	FALSE	FALSE	FALSE	FALSE	FALSE	FALSE	TRUE	FALSE	FALSE	FALSE	0	0	0	0	0	0	0	0
PXUG_V1_004463	hypothetical protein AaeL_AAEL008954								1										1	0	0	0	1	1	0	0	0	FALSE	FALSE	FALSE	FALSE	FALSE	FALSE	FALSE	FALSE	FALSE	FALSE	TRUE	FALSE	FALSE	FALSE	0	0	0	0	0	0	0	0
PXUG_V1_081905	serine hydroxymethyltransferase								1										1	0	0	0	1	1	0	0	0	FALSE	FALSE	FALSE	FALSE	FALSE	FALSE	FALSE	FALSE	FALSE	FALSE	TRUE	FALSE	FALSE	FALSE	0	0	0	0	0	0	0	0
PXUG_V1_081904	serine hydroxymethyltransferase								1										1	0	0	0	1	1	0	0	0	FALSE	FALSE	FALSE	FALSE	FALSE	FALSE	FALSE	FALSE	FALSE	FALSE	TRUE	FALSE	FALSE	FALSE	0	0	0	0	0	0	0	0
PXUG_V1_006605	hypothetical protein TcasGA2_TC009600								1										1	0	0	0	1	1	0	0	0	FALSE	FALSE	FALSE	FALSE	FALSE	FALSE	FALSE	FALSE	FALSE	FALSE	TRUE	FALSE	FALSE	FALSE	0	0	0	0	0	0	0	0
PXUG_V1_010149	AGAP004942-PA								1										1	0	0	0	1	1	0	0	0	FALSE	FALSE	FALSE	FALSE	FALSE	FALSE	FALSE	FALSE	FALSE	FALSE	TRUE	FALSE	FALSE	FALSE	0	0	0	0	0	0	0	0
PXUG_V1_001379	alpha-aminoadipic semialdehyde synthase, mitochondrial-like								1										1	0	0	0	1	1	0	0	0	FALSE	FALSE	FALSE	FALSE	FALSE	FALSE	FALSE	FALSE	FALSE	FALSE	TRUE	FALSE	FALSE	FALSE	0	0	0	0	0	0	0	0
PXUG_V1_028089	NMDA-type glutamate receptor 1								1										1	0	0	0	1	1	0	0	0	FALSE	FALSE	FALSE	FALSE	FALSE	FALSE	FALSE	FALSE	FALSE	FALSE	TRUE	FALSE	FALSE	FALSE	0	0	0	0	0	0	0	0
PXUG_V1_023143	V-ATPase subunit A								1										1	0	0	0	1	1	0	0	0	FALSE	FALSE	FALSE	FALSE	FALSE	FALSE	FALSE	FALSE	FALSE	FALSE	TRUE	FALSE	FALSE	FALSE	0	0	0	0	0	0	0	0
PXUG_V1_012084	bystin								1										1	0	0	0	1	1	0	0	0	FALSE	FALSE	FALSE	FALSE	FALSE	FALSE	FALSE	FALSE	FALSE	FALSE	TRUE	FALSE	FALSE	FALSE	0	0	0	0	0	0	0	0
PXUG_V1_045976	unnamed protein product								1										1	0	0	0	1	1	0	0	0	FALSE	FALSE	FALSE	FALSE	FALSE	FALSE	FALSE	FALSE	FALSE	FALSE	TRUE	FALSE	FALSE	FALSE	0	0	0	0	0	0	0	0
PXUG_V1_021917	splicing factor U2af 38 kDa subunit-like								1										1	0	0	0	1	1	0	0	0	FALSE	FALSE	FALSE	FALSE	FALSE	FALSE	FALSE	FALSE	FALSE	FALSE	TRUE	FALSE	FALSE	FALSE	0	0	0	0	0	0	0	0
PXUG_V1_005647	neutral endopeptidase 24.11								1										1	0	0	0	1	1	0	0	0	FALSE	FALSE	FALSE	FALSE	FALSE	FALSE	FALSE	FALSE	FALSE	FALSE	TRUE	FALSE	FALSE	FALSE	0	0	0	0	0	0	0	0
PXUG_V1_011720	adenylosuccinate synthetase-like								1										1	0	0	0	1	1	0	0	0	FALSE	FALSE	FALSE	FALSE	FALSE	FALSE	FALSE	FALSE	FALSE	FALSE	TRUE	FALSE	FALSE	FALSE	0	0	0	0	0	0	0	0
PXUG_V1_002046	methionine aminopeptidase								1										1	0	0	0	1	1	0	0	0	FALSE	FALSE	FALSE	FALSE	FALSE	FALSE	FALSE	FALSE	FALSE	FALSE	TRUE	FALSE	FALSE	FALSE	0	0	0	0	0	0	0	0
PXUG_V1_072832	wd-repeat protein								1										1	0	0	0	1	1	0	0	0	FALSE	FALSE	FALSE	FALSE	FALSE	FALSE	FALSE	FALSE	FALSE	FALSE	TRUE	FALSE	FALSE	FALSE	0	0	0	0	0	0	0	0
PXUG_V1_002871	chaperonin subunit 6a zeta								1										1	0	0	0	1	1	0	0	0	FALSE	FALSE	FALSE	FALSE	FALSE	FALSE	FALSE	FALSE	FALSE	FALSE	TRUE	FALSE	FALSE	FALSE	0	0	0	0	0	0	0	0
PXUG_V1_001218	hypothetical protein LOC100747025								1										1	0	0	0	1	1	0	0	0	FALSE	FALSE	FALSE	FALSE	FALSE	FALSE	FALSE	FALSE	FALSE	FALSE	TRUE	FALSE	FALSE	FALSE	0	0	0	0	0	0	0	0
PXUG_V1_000131	V-ATPase subunit A								1										1	0	0	0	1	1	0	0	0	FALSE	FALSE	FALSE	FALSE	FALSE	FALSE	FALSE	FALSE	FALSE	FALSE	TRUE	FALSE	FALSE	FALSE	0	0	0	0	0	0	0	0
PXUG_V1_021221	DSCAM splice variant 4.7												1						0	1	0	0	1	0	1	0	0	FALSE	FALSE	FALSE	FALSE	FALSE	FALSE	FALSE	FALSE	FALSE	FALSE	FALSE	TRUE	FALSE	FALSE	0	0	0	0	0	0	0	0
PXUG_V1_002345	probable DNA mismatch repair protein Msh6-like																1		0	0	1	0	1	0	0	1	0	FALSE	FALSE	FALSE	FALSE	FALSE	FALSE	FALSE	FALSE	FALSE	FALSE	FALSE	FALSE	TRUE	FALSE	0	0	0	0	0	0	0	0
PXUG_V1_018282	GH19120														1				0	0	1	0	1	0	0	1	0	FALSE	FALSE	FALSE	FALSE	FALSE	FALSE	FALSE	FALSE	FALSE	FALSE	FALSE	FALSE	TRUE	FALSE	0	0	0	0	0	0	0	0
PXUG_V1_008962	hypothetical protein TcasGA2_TC011508																1		0	0	1	0	1	0	0	1	0	FALSE	FALSE	FALSE	FALSE	FALSE	FALSE	FALSE	FALSE	FALSE	FALSE	FALSE	FALSE	TRUE	FALSE	0	0	0	0	0	0	0	0
PXUG_V1_004508	potassium/chloride symporter, putative																1		0	0	1	0	1	0	0	1	0	FALSE	FALSE	FALSE	FALSE	FALSE	FALSE	FALSE	FALSE	FALSE	FALSE	FALSE	FALSE	TRUE	FALSE	0	0	0	0	0	0	0	0
PXUG_V1_012748	hypothetical protein TcasGA2_TC007844														1				0	0	1	0	1	0	0	1	0	FALSE	FALSE	FALSE	FALSE	FALSE	FALSE	FALSE	FALSE	FALSE	FALSE	FALSE	FALSE	TRUE	FALSE	0	0	0	0	0	0	0	0
PXUG_V1_024121	hypothetical protein TcasGA2_TC006727												1						0	1	0	0	1	0	1	0	0	FALSE	FALSE	FALSE	FALSE	FALSE	FALSE	FALSE	FALSE	FALSE	FALSE	FALSE	TRUE	FALSE	FALSE	0	0	0	0	0	0	0	0
PXUG_V1_003531	kinesin-like protein unc-104-like isoform 2																1		0	0	1	0	1	0	0	1	0	FALSE	FALSE	FALSE	FALSE	FALSE	FALSE	FALSE	FALSE	FALSE	FALSE	FALSE	FALSE	TRUE	FALSE	0	0	0	0	0	0	0	0
PXUG_V1_009030	Fibrillin-2																1		0	0	1	0	1	0	0	1	0	FALSE	FALSE	FALSE	FALSE	FALSE	FALSE	FALSE	FALSE	FALSE	FALSE	FALSE	FALSE	TRUE	FALSE	0	0	0	0	0	0	0	0
PXUG_V1_006414	cadherin												1						0	1	0	0	1	0	1	0	0	FALSE	FALSE	FALSE	FALSE	FALSE	FALSE	FALSE	FALSE	FALSE	FALSE	FALSE	TRUE	FALSE	FALSE	0	0	0	0	0	0	0	0
PXUG_V1_067861	Ank2 CG34416-PI												1						0	1	0	0	1	0	1	0	0	FALSE	FALSE	FALSE	FALSE	FALSE	FALSE	FALSE	FALSE	FALSE	FALSE	FALSE	TRUE	FALSE	FALSE	0	0	0	0	0	0	0	0
PXUG_V1_019134	Bullous pemphigoid antigen 1, isoforms 6/9/10												1						0	1	0	0	1	0	1	0	0	FALSE	FALSE	FALSE	FALSE	FALSE	FALSE	FALSE	FALSE	FALSE	FALSE	FALSE	TRUE	FALSE	FALSE	0	0	0	0	0	0	0	0
PXUG_V1_003729	hypothetical protein AaeL_AAEL006191																1		0	0	1	0	1	0	0	1	0	FALSE	FALSE	FALSE	FALSE	FALSE	FALSE	FALSE	FALSE	FALSE	FALSE	FALSE	FALSE	TRUE	FALSE	0	0	0	0	0	0	0	0
PXUG_V1_019373	AGAP004892-PA																1		0	0	1	0	1	0	0	1	0	FALSE	FALSE	FALSE	FALSE	FALSE	FALSE	FALSE	FALSE	FALSE	FALSE	FALSE	FALSE	TRUE	FALSE	0	0	0	0	0	0	0	0
PXUG_V1_025585	phosphoinositide 3-kinase regulatory subunit 4-like																1		0	0	1	0	1	0	0	1	0	FALSE	FALSE	FALSE	FALSE	FALSE	FALSE	FALSE	FALSE	FALSE	FALSE	FALSE	FALSE	TRUE	FALSE	0	0	0	0	0	0	0	0
PXUG_V1_044100	myosin-X																1		0	0	1	0	1	0	0	1	0	FALSE	FALSE	FALSE	FALSE	FALSE	FALSE	FALSE	FALSE	FALSE	FALSE	FALSE	FALSE	TRUE	FALSE	0	0	0	0	0	0	0	0
PXUG_V1_005200	GL10981														1				0	0	1	0	1	0	0	1	0	FALSE	FALSE	FALSE	FALSE	FALSE	FALSE	FALSE	FALSE	FALSE	FALSE	FALSE	FALSE	TRUE	FALSE	0	0	0	0	0	0	0	0
PXUG_V1_013361	pumilio																	1	0	0	0	1	1	0	0	0	1	FALSE	FALSE	FALSE	FALSE	FALSE	FALSE	FALSE	FALSE	FALSE	FALSE	FALSE	FALSE	FALSE	TRUE	0	0	0	0	0	0	0	0
PXUG_V1_023473	conserved hypothetical protein XP_973440																1		0	0	1	0	1	0	0	1	0	FALSE	FALSE	FALSE	FALSE	FALSE	FALSE	FALSE	FALSE	FALSE	FALSE	FALSE	FALSE	TRUE	FALSE	0	0	0	0	0	0	0	0
PXUG_V1_005088	voltage-dependent calcium channel alpha-1 subunit																1		0	0	1	0	1	0	0	1	0	FALSE	FALSE	FALSE	FALSE	FALSE	FALSE	FALSE	FALSE	FALSE	FALSE	FALSE	FALSE	TRUE	FALSE	0	0	0	0	0	0	0	0
PXUG_V1_013586	hypothetical protein TcasGA2_TC004367																1		0	0	1	0	1	0	0	1	0	FALSE	FALSE	FALSE	FALSE	FALSE	FALSE	FALSE	FALSE	FALSE	FALSE	FALSE	FALSE	TRUE	FALSE	0	0	0	0	0	0	0	0
PXUG_V1_011515	hypothetical protein TcasGA2_TC012121																1		0	0	1	0	1	0	0	1	0	FALSE	FALSE	FALSE	FALSE	FALSE	FALSE	FALSE	FALSE	FALSE	FALSE	FALSE	FALSE	TRUE	FALSE	0	0	0	0	0	0	0	0
PXUG_V1_008451	mediator of RNA polymerase II transcription subunit 12																1		0	0	1	0	1	0	0	1	0	FALSE	FALSE	FALSE	FALSE	FALSE	FALSE	FALSE	FALSE	FALSE	FALSE	FALSE	FALSE	TRUE	FALSE	0	0	0	0	0	0	0	0
PXUG_V1_000753	AGAP003206-PB																1		0	0	1	0	1	0	0	1	0	FALSE	FALSE	FALSE	FALSE	FALSE	FALSE	FALSE	FALSE	FALSE	FALSE	FALSE	FALSE	TRUE	FALSE	0	0	0	0	0	0	0	0
PXUG_V1_006311	GJ21533														1				0	0	1	0	1	0	0	1	0	FALSE	FALSE	FALSE	FALSE	FALSE	FALSE	FALSE	FALSE	FALSE	FALSE	FALSE	FALSE	TRUE	FALSE	0	0	0	0	0	0	0	0
PXUG_V1_005545	AGAP011111-PA																1		0	0	1	0	1	0	0	1	0	FALSE	FALSE	FALSE	FALSE	FALSE	FALSE	FALSE	FALSE	FALSE	FALSE	FALSE	FALSE	TRUE	FALSE	0	0	0	0	0	0	0	0
PXUG_V1_012079	Voltage-dependent calcium channel type D subunit alpha-1																1		0	0	1	0	1	0	0	1	0	FALSE	FALSE	FALSE	FALSE	FALSE	FALSE	FALSE	FALSE	FALSE	FALSE	FALSE	FALSE	TRUE	FALSE	0	0	0	0	0	0	0	0
PXUG_V1_020008	Notch homolog												1						0	1	0	0	1	0	1	0	0	FALSE	FALSE	FALSE	FALSE	FALSE	FALSE	FALSE	FALSE	FALSE	FALSE	FALSE	TRUE	FALSE	FALSE	0	0	0	0	0	0	0	0
PXUG_V1_077980	CG3999 CG3999-PA												1						0	1	0	0	1	0	1	0	0	FALSE	FALSE	FALSE	FALSE	FALSE	FALSE	FALSE	FALSE	FALSE	FALSE	FALSE	TRUE	FALSE	FALSE	0	0	0	0	0	0	0	0
PXUG_V1_015136	geranylgeranyl pyrophosphate synthase-like																1		0	0	1	0	1	0	0	1	0	FALSE	FALSE	FALSE	FALSE	FALSE	FALSE	FALSE	FALSE	FALSE	FALSE	FALSE	FALSE	TRUE	FALSE	0	0	0	0	0	0	0	0
PXUG_V1_001834	hypothetical protein TcasGA2_TC000871																1		0	0	1	0	1	0	0	1	0	FALSE	FALSE	FALSE	FALSE	FALSE	FALSE	FALSE	FALSE	FALSE	FALSE	FALSE	FALSE	TRUE	FALSE	0	0	0	0	0	0	0	0
PXUG_V1_004778	hypothetical protein LOC100120269																1		0	0	1	0	1	0	0	1	0	FALSE	FALSE	FALSE	FALSE	FALSE	FALSE	FALSE	FALSE	FALSE	FALSE	FALSE	FALSE	TRUE	FALSE	0	0	0	0	0	0	0	0
PXUG_V1_011522	transformation/transcription domain-associated protein-like																1		0	0	1	0	1	0	0	1	0	FALSE	FALSE	FALSE	FALSE	FALSE	FALSE	FALSE	FALSE	FALSE	FALSE	FALSE	FALSE	TRUE	FALSE	0	0	0	0	0	0	0	0
PXUG_V1_008650	hypothetical protein SINV_10454																1		0	0	1	0	1	0	0	1	0	FALSE	FALSE	FALSE	FALSE	FALSE	FALSE	FALSE	FALSE	FALSE	FALSE	FALSE	FALSE	TRUE	FALSE	0	0	0	0	0	0	0	0
PXUG_V1_002410	Dedicator of cytokinesis protein 2																1		0	0	1	0	1	0	0	1	0	FALSE	FALSE	FALSE	FALSE	FALSE	FALSE	FALSE	FALSE	FALSE	FALSE	FALSE	FALSE	TRUE	FALSE	0	0	0	0	0	0	0	0
PXUG_V1_010988	AGAP002051-PA														1				0	0	1	0	1	0	0	1	0	FALSE	FALSE	FALSE	FALSE	FALSE	FALSE	FALSE	FALSE	FALSE	FALSE	FALSE	FALSE	TRUE	FALSE	0	0	0	0	0	0	0	0
PXUG_V1_005797	GD10404																1		0	0	1	0	1	0	0	1	0	FALSE	FALSE	FALSE	FALSE	FALSE	FALSE	FALSE	FALSE	FALSE	FALSE	FALSE	FALSE	TRUE	FALSE	0	0	0	0	0	0	0	0
PXUG_V1_022282	hypothetical protein XP_002740434																1		0	0	1	0	1	0	0	1	0	FALSE	FALSE	FALSE	FALSE	FALSE	FALSE	FALSE	FALSE	FALSE	FALSE	FALSE	FALSE	TRUE	FALSE	0	0	0	0	0	0	0	0
PXUG_V1_044422	hypothetical protein LOC100646738																1		0	0	1	0	1	0	0	1	0	FALSE	FALSE	FALSE	FALSE	FALSE	FALSE	FALSE	FALSE	FALSE	FALSE	FALSE	FALSE	TRUE	FALSE	0	0	0	0	0	0	0	0
PXUG_V1_044421	Inactive ubiquitin carboxyl-terminal hydrolase 54																1		0	0	1	0	1	0	0	1	0	FALSE	FALSE	FALSE	FALSE	FALSE	FALSE	FALSE	FALSE	FALSE	FALSE	FALSE	FALSE	TRUE	FALSE	0	0	0	0	0	0	0	0
PXUG_V1_006573	exocyst complex component 2-like																1		0	0	1	0	1	0	0	1	0	FALSE	FALSE	FALSE	FALSE	FALSE	FALSE	FALSE	FALSE	FALSE	FALSE	FALSE	FALSE	TRUE	FALSE	0	0	0	0	0	0	0	0
PXUG_V1_020664	AGAP002051-PA														1				0	0	1	0	1	0	0	1	0	FALSE	FALSE	FALSE	FALSE	FALSE	FALSE	FALSE	FALSE	FALSE	FALSE	FALSE	FALSE	TRUE	FALSE	0	0	0	0	0	0	0	0
PXUG_V1_015942	LOW QUALITY PROTEIN: tyrosine-protein phosphatase non-receptor type 4-like																1		0	0	1	0	1	0	0	1	0	FALSE	FALSE	FALSE	FALSE	FALSE	FALSE	FALSE	FALSE	FALSE	FALSE	FALSE	FALSE	TRUE	FALSE	0	0	0	0	0	0	0	0
PXUG_V1_024705	dmX-like protein 2-like																1		0	0	1	0	1	0	0	1	0	FALSE	FALSE	FALSE	FALSE	FALSE	FALSE	FALSE	FALSE	FALSE	FALSE	FALSE	FALSE	TRUE	FALSE	0	0	0	0	0	0	0	0
PXUG_V1_030600	transcriptional regulator ATRX (X-linked helicase II)																1		0	0	1	0	1	0	0	1	0	FALSE	FALSE	FALSE	FALSE	FALSE	FALSE	FALSE	FALSE	FALSE	FALSE	FALSE	FALSE	TRUE	FALSE	0	0	0	0	0	0	0	0
PXUG_V1_000726	AGAP000179-PA												1						0	1	0	0	1	0	1	0	0	FALSE	FALSE	FALSE	FALSE	FALSE	FALSE	FALSE	FALSE	FALSE	FALSE	FALSE	TRUE	FALSE	FALSE	0	0	0	0	0	0	0	0
PXUG_V1_001515	GK17598												1						0	1	0	0	1	0	1	0	0	FALSE	FALSE	FALSE	FALSE	FALSE	FALSE	FALSE	FALSE	FALSE	FALSE	FALSE	TRUE	FALSE	FALSE	0	0	0	0	0	0	0	0
PXUG_V1_003605	Notch homolog																1		0	0	1	0	1	0	0	1	0	FALSE	FALSE	FALSE	FALSE	FALSE	FALSE	FALSE	FALSE	FALSE	FALSE	FALSE	FALSE	TRUE	FALSE	0	0	0	0	0	0	0	0
PXUG_V1_065364	hypothetical protein TcasGA2_TC000606																1		0	0	1	0	1	0	0	1	0	FALSE	FALSE	FALSE	FALSE	FALSE	FALSE	FALSE	FALSE	FALSE	FALSE	FALSE	FALSE	TRUE	FALSE	0	0	0	0	0	0	0	0
PXUG_V1_012346	ras GTPase-activating protein 1-like isoform 2																1		0	0	1	0	1	0	0	1	0	FALSE	FALSE	FALSE	FALSE	FALSE	FALSE	FALSE	FALSE	FALSE	FALSE	FALSE	FALSE	TRUE	FALSE	0	0	0	0	0	0	0	0
PXUG_V1_005969	sodium-potassium-chloride cotransporter, putative																1		0	0	1	0	1	0	0	1	0	FALSE	FALSE	FALSE	FALSE	FALSE	FALSE	FALSE	FALSE	FALSE	FALSE	FALSE	FALSE	TRUE	FALSE	0	0	0	0	0	0	0	0
PXUG_V1_019242	liprin alpha																1		0	0	1	0	1	0	0	1	0	FALSE	FALSE	FALSE	FALSE	FALSE	FALSE	FALSE	FALSE	FALSE	FALSE	FALSE	FALSE	TRUE	FALSE	0	0	0	0	0	0	0	0
PXUG_V1_020810	Tumor protein p63-regulated gene 1-like protein																1		0	0	1	0	1	0	0	1	0	FALSE	FALSE	FALSE	FALSE	FALSE	FALSE	FALSE	FALSE	FALSE	FALSE	FALSE	FALSE	TRUE	FALSE	0	0	0	0	0	0	0	0
PXUG_V1_012264	tumor protein p63-regulated gene 1-like protein-like																1		0	0	1	0	1	0	0	1	0	FALSE	FALSE	FALSE	FALSE	FALSE	FALSE	FALSE	FALSE	FALSE	FALSE	FALSE	FALSE	TRUE	FALSE	0	0	0	0	0	0	0	0
PXUG_V1_003947	thioredoxin peroxidase												1						0	1	0	0	1	0	1	0	0	FALSE	FALSE	FALSE	FALSE	FALSE	FALSE	FALSE	FALSE	FALSE	FALSE	FALSE	TRUE	FALSE	FALSE	0	0	0	0	0	0	0	0
PXUG_V1_027672	hypothetical protein AND_03030												1						0	1	0	0	1	0	1	0	0	FALSE	FALSE	FALSE	FALSE	FALSE	FALSE	FALSE	FALSE	FALSE	FALSE	FALSE	TRUE	FALSE	FALSE	0	0	0	0	0	0	0	0
PXUG_V1_001193	26S proteasome non-ATPase regulatory subunit 11-like												1						0	1	0	0	1	0	1	0	0	FALSE	FALSE	FALSE	FALSE	FALSE	FALSE	FALSE	FALSE	FALSE	FALSE	FALSE	TRUE	FALSE	FALSE	0	0	0	0	0	0	0	0
PXUG_V1_003872	26S proteasome non-ATPase regulatory subunit 8												1						0	1	0	0	1	0	1	0	0	FALSE	FALSE	FALSE	FALSE	FALSE	FALSE	FALSE	FALSE	FALSE	FALSE	FALSE	TRUE	FALSE	FALSE	0	0	0	0	0	0	0	0
PXUG_V1_010083	transglutaminase												1						0	1	0	0	1	0	1	0	0	FALSE	FALSE	FALSE	FALSE	FALSE	FALSE	FALSE	FALSE	FALSE	FALSE	FALSE	TRUE	FALSE	FALSE	0	0	0	0	0	0	0	0
PXUG_V1_021792	cleavage stimulation factor 64-kDa subunit																	1	0	0	0	1	1	0	0	0	1	FALSE	FALSE	FALSE	FALSE	FALSE	FALSE	FALSE	FALSE	FALSE	FALSE	FALSE	FALSE	FALSE	TRUE	0	0	0	0	0	0	0	0
PXUG_V1_004625	signal peptide peptidase-like 3-like isoform 1																1		0	0	1	0	1	0	0	1	0	FALSE	FALSE	FALSE	FALSE	FALSE	FALSE	FALSE	FALSE	FALSE	FALSE	FALSE	FALSE	TRUE	FALSE	0	0	0	0	0	0	0	0
PXUG_V1_003530	GI10501																1		0	0	1	0	1	0	0	1	0	FALSE	FALSE	FALSE	FALSE	FALSE	FALSE	FALSE	FALSE	FALSE	FALSE	FALSE	FALSE	TRUE	FALSE	0	0	0	0	0	0	0	0
PXUG_V1_041756	potassium-dependent sodium-calcium exchanger, putative																1		0	0	1	0	1	0	0	1	0	FALSE	FALSE	FALSE	FALSE	FALSE	FALSE	FALSE	FALSE	FALSE	FALSE	FALSE	FALSE	TRUE	FALSE	0	0	0	0	0	0	0	0
PXUG_V1_007327	putative phosphoglycerate kinase		1																1	0	0	0	1	1	0	0	0	FALSE	FALSE	FALSE	FALSE	FALSE	FALSE	FALSE	FALSE	FALSE	FALSE	TRUE	FALSE	FALSE	FALSE	0	0	0	0	0	0	0	0
PXUG_V1_017792	AGAP004476-PA		1																1	0	0	0	1	1	0	0	0	FALSE	FALSE	FALSE	FALSE	FALSE	FALSE	FALSE	FALSE	FALSE	FALSE	TRUE	FALSE	FALSE	FALSE	0	0	0	0	0	0	0	0
PXUG_V1_021115	K3 protein																1		0	0	1	0	1	0	0	1	0	FALSE	FALSE	FALSE	FALSE	FALSE	FALSE	FALSE	FALSE	FALSE	FALSE	FALSE	FALSE	TRUE	FALSE	0	0	0	0	0	0	0	0
PXUG_V1_047942	frizzled												1						0	1	0	0	1	0	1	0	0	FALSE	FALSE	FALSE	FALSE	FALSE	FALSE	FALSE	FALSE	FALSE	FALSE	FALSE	TRUE	FALSE	FALSE	0	0	0	0	0	0	0	0
PXUG_V1_002164	sterol carrier protein 2/3-oxoacyl-CoA thiolase												1						0	1	0	0	1	0	1	0	0	FALSE	FALSE	FALSE	FALSE	FALSE	FALSE	FALSE	FALSE	FALSE	FALSE	FALSE	TRUE	FALSE	FALSE	0	0	0	0	0	0	0	0
PXUG_V1_016460	G protein alpha subunit 73B-like protein												1						0	1	0	0	1	0	1	0	0	FALSE	FALSE	FALSE	FALSE	FALSE	FALSE	FALSE	FALSE	FALSE	FALSE	FALSE	TRUE	FALSE	FALSE	0	0	0	0	0	0	0	0
PXUG_V1_002946	AGAP001153-PA																1		0	0	1	0	1	0	0	1	0	FALSE	FALSE	FALSE	FALSE	FALSE	FALSE	FALSE	FALSE	FALSE	FALSE	FALSE	FALSE	TRUE	FALSE	0	0	0	0	0	0	0	0
PXUG_V1_018952	sodium/hydrogen exchanger 8														1				0	0	1	0	1	0	0	1	0	FALSE	FALSE	FALSE	FALSE	FALSE	FALSE	FALSE	FALSE	FALSE	FALSE	FALSE	FALSE	TRUE	FALSE	0	0	0	0	0	0	0	0
PXUG_V1_003305	AGAP003266-PA																1		0	0	1	0	1	0	0	1	0	FALSE	FALSE	FALSE	FALSE	FALSE	FALSE	FALSE	FALSE	FALSE	FALSE	FALSE	FALSE	TRUE	FALSE	0	0	0	0	0	0	0	0
PXUG_V1_068127	AGAP003031-PA												1						0	1	0	0	1	0	1	0	0	FALSE	FALSE	FALSE	FALSE	FALSE	FALSE	FALSE	FALSE	FALSE	FALSE	FALSE	TRUE	FALSE	FALSE	0	0	0	0	0	0	0	0
PXUG_V1_000171	AGAP001884-PA												1						0	1	0	0	1	0	1	0	0	FALSE	FALSE	FALSE	FALSE	FALSE	FALSE	FALSE	FALSE	FALSE	FALSE	FALSE	TRUE	FALSE	FALSE	0	0	0	0	0	0	0	0
PXUG_V1_016656	phosphoribosylaminoimidazole carboxylase												1						0	1	0	0	1	0	1	0	0	FALSE	FALSE	FALSE	FALSE	FALSE	FALSE	FALSE	FALSE	FALSE	FALSE	FALSE	TRUE	FALSE	FALSE	0	0	0	0	0	0	0	0
PXUG_V1_006126	phosphoribosylaminoimidazole carboxylase, phosphoribosylaminoimidazole succinocarboxamide synthetase												1						0	1	0	0	1	0	1	0	0	FALSE	FALSE	FALSE	FALSE	FALSE	FALSE	FALSE	FALSE	FALSE	FALSE	FALSE	TRUE	FALSE	FALSE	0	0	0	0	0	0	0	0
PXUG_V1_025742	high-affinity choline transporter														1				0	0	1	0	1	0	0	1	0	FALSE	FALSE	FALSE	FALSE	FALSE	FALSE	FALSE	FALSE	FALSE	FALSE	FALSE	FALSE	TRUE	FALSE	0	0	0	0	0	0	0	0
PXUG_V1_030302	helix-loop-helix protein 1-like																1		0	0	1	0	1	0	0	1	0	FALSE	FALSE	FALSE	FALSE	FALSE	FALSE	FALSE	FALSE	FALSE	FALSE	FALSE	FALSE	TRUE	FALSE	0	0	0	0	0	0	0	0
PXUG_V1_007019	protein phosphatase 2c																1		0	0	1	0	1	0	0	1	0	FALSE	FALSE	FALSE	FALSE	FALSE	FALSE	FALSE	FALSE	FALSE	FALSE	FALSE	FALSE	TRUE	FALSE	0	0	0	0	0	0	0	0
PXUG_V1_005416	AGAP002691-PA																1		0	0	1	0	1	0	0	1	0	FALSE	FALSE	FALSE	FALSE	FALSE	FALSE	FALSE	FALSE	FALSE	FALSE	FALSE	FALSE	TRUE	FALSE	0	0	0	0	0	0	0	0
PXUG_V1_011331	aspartyl-tRNA synthetase																	1	0	0	0	1	1	0	0	0	1	FALSE	FALSE	FALSE	FALSE	FALSE	FALSE	FALSE	FALSE	FALSE	FALSE	FALSE	FALSE	FALSE	TRUE	0	0	0	0	0	0	0	0
PXUG_V1_000718	tubulin-specific chaperone e												1						0	1	0	0	1	0	1	0	0	FALSE	FALSE	FALSE	FALSE	FALSE	FALSE	FALSE	FALSE	FALSE	FALSE	FALSE	TRUE	FALSE	FALSE	0	0	0	0	0	0	0	0
PXUG_V1_000953	enoyl-CoA hydratase												1						0	1	0	0	1	0	1	0	0	FALSE	FALSE	FALSE	FALSE	FALSE	FALSE	FALSE	FALSE	FALSE	FALSE	FALSE	TRUE	FALSE	FALSE	0	0	0	0	0	0	0	0
PXUG_V1_004216	Zinc finger protein 432																1		0	0	1	0	1	0	0	1	0	FALSE	FALSE	FALSE	FALSE	FALSE	FALSE	FALSE	FALSE	FALSE	FALSE	FALSE	FALSE	TRUE	FALSE	0	0	0	0	0	0	0	0
PXUG_V1_014470	dystrobrevin																1		0	0	1	0	1	0	0	1	0	FALSE	FALSE	FALSE	FALSE	FALSE	FALSE	FALSE	FALSE	FALSE	FALSE	FALSE	FALSE	TRUE	FALSE	0	0	0	0	0	0	0	0
PXUG_V1_065123	hypothetical protein TcasGA2_TC000603																1		0	0	1	0	1	0	0	1	0	FALSE	FALSE	FALSE	FALSE	FALSE	FALSE	FALSE	FALSE	FALSE	FALSE	FALSE	FALSE	TRUE	FALSE	0	0	0	0	0	0	0	0
PXUG_V1_060318	GA12986-PA																1		0	0	1	0	1	0	0	1	0	FALSE	FALSE	FALSE	FALSE	FALSE	FALSE	FALSE	FALSE	FALSE	FALSE	FALSE	FALSE	TRUE	FALSE	0	0	0	0	0	0	0	0
PXUG_V1_012455	AGAP004703-PA																1		0	0	1	0	1	0	0	1	0	FALSE	FALSE	FALSE	FALSE	FALSE	FALSE	FALSE	FALSE	FALSE	FALSE	FALSE	FALSE	TRUE	FALSE	0	0	0	0	0	0	0	0
PXUG_V1_010219	AMP-binding enzyme																1		0	0	1	0	1	0	0	1	0	FALSE	FALSE	FALSE	FALSE	FALSE	FALSE	FALSE	FALSE	FALSE	FALSE	FALSE	FALSE	TRUE	FALSE	0	0	0	0	0	0	0	0
PXUG_V1_016293	GA11164-PA																1		0	0	1	0	1	0	0	1	0	FALSE	FALSE	FALSE	FALSE	FALSE	FALSE	FALSE	FALSE	FALSE	FALSE	FALSE	FALSE	TRUE	FALSE	0	0	0	0	0	0	0	0
PXUG_V1_015627	sodium-dependent phosphate transporter																1		0	0	1	0	1	0	0	1	0	FALSE	FALSE	FALSE	FALSE	FALSE	FALSE	FALSE	FALSE	FALSE	FALSE	FALSE	FALSE	TRUE	FALSE	0	0	0	0	0	0	0	0
PXUG_V1_002280	exportin-7-like isoform 1																1		0	0	1	0	1	0	0	1	0	FALSE	FALSE	FALSE	FALSE	FALSE	FALSE	FALSE	FALSE	FALSE	FALSE	FALSE	FALSE	TRUE	FALSE	0	0	0	0	0	0	0	0
PXUG_V1_004384	ATP-dependent transporter		1																1	0	0	0	1	1	0	0	0	FALSE	FALSE	FALSE	FALSE	FALSE	FALSE	FALSE	FALSE	FALSE	FALSE	TRUE	FALSE	FALSE	FALSE	0	0	0	0	0	0	0	0
PXUG_V1_006608	CG31163 CG31163-PD												1						0	1	0	0	1	0	1	0	0	FALSE	FALSE	FALSE	FALSE	FALSE	FALSE	FALSE	FALSE	FALSE	FALSE	FALSE	TRUE	FALSE	FALSE	0	0	0	0	0	0	0	0
PXUG_V1_015647	monocarboxylate transporter																1		0	0	1	0	1	0	0	1	0	FALSE	FALSE	FALSE	FALSE	FALSE	FALSE	FALSE	FALSE	FALSE	FALSE	FALSE	FALSE	TRUE	FALSE	0	0	0	0	0	0	0	0
PXUG_V1_026216	putative Minichromosome maintenance 3																1		0	0	1	0	1	0	0	1	0	FALSE	FALSE	FALSE	FALSE	FALSE	FALSE	FALSE	FALSE	FALSE	FALSE	FALSE	FALSE	TRUE	FALSE	0	0	0	0	0	0	0	0
PXUG_V1_001411	Zygotic DNA replication licensing factor mcm3																1		0	0	1	0	1	0	0	1	0	FALSE	FALSE	FALSE	FALSE	FALSE	FALSE	FALSE	FALSE	FALSE	FALSE	FALSE	FALSE	TRUE	FALSE	0	0	0	0	0	0	0	0
PXUG_V1_026799	innexin 1																1		0	0	1	0	1	0	0	1	0	FALSE	FALSE	FALSE	FALSE	FALSE	FALSE	FALSE	FALSE	FALSE	FALSE	FALSE	FALSE	TRUE	FALSE	0	0	0	0	0	0	0	0
PXUG_V1_005181	sphingosine-1-phosphate phosphohydrolase																1		0	0	1	0	1	0	0	1	0	FALSE	FALSE	FALSE	FALSE	FALSE	FALSE	FALSE	FALSE	FALSE	FALSE	FALSE	FALSE	TRUE	FALSE	0	0	0	0	0	0	0	0
PXUG_V1_000959	6-phosphogluconate dehydrogenase												1						0	1	0	0	1	0	1	0	0	FALSE	FALSE	FALSE	FALSE	FALSE	FALSE	FALSE	FALSE	FALSE	FALSE	FALSE	TRUE	FALSE	FALSE	0	0	0	0	0	0	0	0
PXUG_V1_030152	hypothetical protein TcasGA2_TC007427																1		0	0	1	0	1	0	0	1	0	FALSE	FALSE	FALSE	FALSE	FALSE	FALSE	FALSE	FALSE	FALSE	FALSE	FALSE	FALSE	TRUE	FALSE	0	0	0	0	0	0	0	0
PXUG_V1_013945	oxysterol binding protein 9																1		0	0	1	0	1	0	0	1	0	FALSE	FALSE	FALSE	FALSE	FALSE	FALSE	FALSE	FALSE	FALSE	FALSE	FALSE	FALSE	TRUE	FALSE	0	0	0	0	0	0	0	0
PXUG_V1_001417	neural stem cell-derived dendrite regulator																1		0	0	1	0	1	0	0	1	0	FALSE	FALSE	FALSE	FALSE	FALSE	FALSE	FALSE	FALSE	FALSE	FALSE	FALSE	FALSE	TRUE	FALSE	0	0	0	0	0	0	0	0
PXUG_V1_002556	GD19749		1																1	0	0	0	1	1	0	0	0	FALSE	FALSE	FALSE	FALSE	FALSE	FALSE	FALSE	FALSE	FALSE	FALSE	TRUE	FALSE	FALSE	FALSE	0	0	0	0	0	0	0	0
PXUG_V1_002557	mannose-1-phosphate guanyltransferase beta-like		1																1	0	0	0	1	1	0	0	0	FALSE	FALSE	FALSE	FALSE	FALSE	FALSE	FALSE	FALSE	FALSE	FALSE	TRUE	FALSE	FALSE	FALSE	0	0	0	0	0	0	0	0
PXUG_V1_043338	CG4733 CG4733-PA																1		0	0	1	0	1	0	0	1	0	FALSE	FALSE	FALSE	FALSE	FALSE	FALSE	FALSE	FALSE	FALSE	FALSE	FALSE	FALSE	TRUE	FALSE	0	0	0	0	0	0	0	0
PXUG_V1_028583	conserved hypothetical protein XP_969856												1						0	1	0	0	1	0	1	0	0	FALSE	FALSE	FALSE	FALSE	FALSE	FALSE	FALSE	FALSE	FALSE	FALSE	FALSE	TRUE	FALSE	FALSE	0	0	0	0	0	0	0	0
PXUG_V1_023392	CG3556 CG3556-PA																1		0	0	1	0	1	0	0	1	0	FALSE	FALSE	FALSE	FALSE	FALSE	FALSE	FALSE	FALSE	FALSE	FALSE	FALSE	FALSE	TRUE	FALSE	0	0	0	0	0	0	0	0
PXUG_V1_006324	AGAP007617-PA																1		0	0	1	0	1	0	0	1	0	FALSE	FALSE	FALSE	FALSE	FALSE	FALSE	FALSE	FALSE	FALSE	FALSE	FALSE	FALSE	TRUE	FALSE	0	0	0	0	0	0	0	0
PXUG_V1_016386	hypothetical protein AaeL_AAEL008177																1		0	0	1	0	1	0	0	1	0	FALSE	FALSE	FALSE	FALSE	FALSE	FALSE	FALSE	FALSE	FALSE	FALSE	FALSE	FALSE	TRUE	FALSE	0	0	0	0	0	0	0	0
PXUG_V1_017648	hypothetical protein TcasGA2_TC007804																1		0	0	1	0	1	0	0	1	0	FALSE	FALSE	FALSE	FALSE	FALSE	FALSE	FALSE	FALSE	FALSE	FALSE	FALSE	FALSE	TRUE	FALSE	0	0	0	0	0	0	0	0
PXUG_V1_001713	predicted protein XP_966451																1		0	0	1	0	1	0	0	1	0	FALSE	FALSE	FALSE	FALSE	FALSE	FALSE	FALSE	FALSE	FALSE	FALSE	FALSE	FALSE	TRUE	FALSE	0	0	0	0	0	0	0	0
PXUG_V1_013027	Phosphatidylinositol-4-phosphate 5-kinase type-1 alpha																1		0	0	1	0	1	0	0	1	0	FALSE	FALSE	FALSE	FALSE	FALSE	FALSE	FALSE	FALSE	FALSE	FALSE	FALSE	FALSE	TRUE	FALSE	0	0	0	0	0	0	0	0
PXUG_V1_048632	AGAP005420-PA												1						0	1	0	0	1	0	1	0	0	FALSE	FALSE	FALSE	FALSE	FALSE	FALSE	FALSE	FALSE	FALSE	FALSE	FALSE	TRUE	FALSE	FALSE	0	0	0	0	0	0	0	0
PXUG_V1_004357	hypothetical protein TcasGA2_TC011099																1		0	0	1	0	1	0	0	1	0	FALSE	FALSE	FALSE	FALSE	FALSE	FALSE	FALSE	FALSE	FALSE	FALSE	FALSE	FALSE	TRUE	FALSE	0	0	0	0	0	0	0	0
PXUG_V1_000725	amidophosphoribosyltransferase												1						0	1	0	0	1	0	1	0	0	FALSE	FALSE	FALSE	FALSE	FALSE	FALSE	FALSE	FALSE	FALSE	FALSE	FALSE	TRUE	FALSE	FALSE	0	0	0	0	0	0	0	0
PXUG_V1_045597	hypothetical protein TcasGA2_TC006202																1		0	0	1	0	1	0	0	1	0	FALSE	FALSE	FALSE	FALSE	FALSE	FALSE	FALSE	FALSE	FALSE	FALSE	FALSE	FALSE	TRUE	FALSE	0	0	0	0	0	0	0	0
PXUG_V1_008585	ATP-sensitive inward rectifier potassium channel 12-like																1		0	0	1	0	1	0	0	1	0	FALSE	FALSE	FALSE	FALSE	FALSE	FALSE	FALSE	FALSE	FALSE	FALSE	FALSE	FALSE	TRUE	FALSE	0	0	0	0	0	0	0	0
PXUG_V1_044494	elongation factor Tu GTP-binding domain-containing protein 1-like isoform 1																1		0	0	1	0	1	0	0	1	0	FALSE	FALSE	FALSE	FALSE	FALSE	FALSE	FALSE	FALSE	FALSE	FALSE	FALSE	FALSE	TRUE	FALSE	0	0	0	0	0	0	0	0
PXUG_V1_011362	hypothetical protein AND_03985																1		0	0	1	0	1	0	0	1	0	FALSE	FALSE	FALSE	FALSE	FALSE	FALSE	FALSE	FALSE	FALSE	FALSE	FALSE	FALSE	TRUE	FALSE	0	0	0	0	0	0	0	0
PXUG_V1_007576	CG33978 CG33978-PA																1		0	0	1	0	1	0	0	1	0	FALSE	FALSE	FALSE	FALSE	FALSE	FALSE	FALSE	FALSE	FALSE	FALSE	FALSE	FALSE	TRUE	FALSE	0	0	0	0	0	0	0	0
PXUG_V1_026043	KIF1-like protein A																1		0	0	1	0	1	0	0	1	0	FALSE	FALSE	FALSE	FALSE	FALSE	FALSE	FALSE	FALSE	FALSE	FALSE	FALSE	FALSE	TRUE	FALSE	0	0	0	0	0	0	0	0
PXUG_V1_017990	26S protease regulatory subunit 6B																	1	0	0	0	1	1	0	0	0	1	FALSE	FALSE	FALSE	FALSE	FALSE	FALSE	FALSE	FALSE	FALSE	FALSE	FALSE	FALSE	FALSE	TRUE	0	0	0	0	0	0	0	0
PXUG_V1_029160	very long-chain specific acyl-CoA dehydrogenase, mitochondrial-like isoform 1																	1	0	0	0	1	1	0	0	0	1	FALSE	FALSE	FALSE	FALSE	FALSE	FALSE	FALSE	FALSE	FALSE	FALSE	FALSE	FALSE	FALSE	TRUE	0	0	0	0	0	0	0	0
PXUG_V1_011030	hypothetical protein AND_19847										1								1	0	0	0	1	1	0	0	0	FALSE	FALSE	FALSE	FALSE	FALSE	FALSE	FALSE	FALSE	FALSE	FALSE	TRUE	FALSE	FALSE	FALSE	0	0	0	0	0	0	0	0
PXUG_V1_015987	CG18431 CG18431-PA					1													1	0	0	0	1	1	0	0	0	FALSE	FALSE	FALSE	FALSE	FALSE	FALSE	FALSE	FALSE	FALSE	FALSE	TRUE	FALSE	FALSE	FALSE	0	0	0	0	0	0	0	0
PXUG_V1_048045	zinc finger protein 551-like					1													1	0	0	0	1	1	0	0	0	FALSE	FALSE	FALSE	FALSE	FALSE	FALSE	FALSE	FALSE	FALSE	FALSE	TRUE	FALSE	FALSE	FALSE	0	0	0	0	0	0	0	0
PXUG_V1_048046	zinc finger protein 551-like					1													1	0	0	0	1	1	0	0	0	FALSE	FALSE	FALSE	FALSE	FALSE	FALSE	FALSE	FALSE	FALSE	FALSE	TRUE	FALSE	FALSE	FALSE	0	0	0	0	0	0	0	0
PXUG_V1_023969	hypothetical protein TcasGA2_TC009830					1													1	0	0	0	1	1	0	0	0	FALSE	FALSE	FALSE	FALSE	FALSE	FALSE	FALSE	FALSE	FALSE	FALSE	TRUE	FALSE	FALSE	FALSE	0	0	0	0	0	0	0	0
PXUG_V1_020870	polypyrimidine tract binding protein					1													1	0	0	0	1	1	0	0	0	FALSE	FALSE	FALSE	FALSE	FALSE	FALSE	FALSE	FALSE	FALSE	FALSE	TRUE	FALSE	FALSE	FALSE	0	0	0	0	0	0	0	0
PXUG_V1_024451	Calpain-A, isoform A					1													1	0	0	0	1	1	0	0	0	FALSE	FALSE	FALSE	FALSE	FALSE	FALSE	FALSE	FALSE	FALSE	FALSE	TRUE	FALSE	FALSE	FALSE	0	0	0	0	0	0	0	0
PXUG_V1_017578	hypothetical protein TcasGA2_TC000185					1													1	0	0	0	1	1	0	0	0	FALSE	FALSE	FALSE	FALSE	FALSE	FALSE	FALSE	FALSE	FALSE	FALSE	TRUE	FALSE	FALSE	FALSE	0	0	0	0	0	0	0	0
PXUG_V1_048466	tubulin						1												1	0	0	0	1	1	0	0	0	FALSE	FALSE	FALSE	FALSE	FALSE	FALSE	FALSE	FALSE	FALSE	FALSE	TRUE	FALSE	FALSE	FALSE	0	0	0	0	0	0	0	0
PXUG_V1_013485	hypothetical protein BAC57429													1					0	1	0	0	1	0	1	0	0	FALSE	FALSE	FALSE	FALSE	FALSE	FALSE	FALSE	FALSE	FALSE	FALSE	FALSE	TRUE	FALSE	FALSE	0	0	0	0	0	0	0	0
PXUG_V1_011900	solute carrier family 35 member C2, putative													1					0	1	0	0	1	0	1	0	0	FALSE	FALSE	FALSE	FALSE	FALSE	FALSE	FALSE	FALSE	FALSE	FALSE	FALSE	TRUE	FALSE	FALSE	0	0	0	0	0	0	0	0
PXUG_V1_011591	hypothetical protein TcasGA2_TC002723													1					0	1	0	0	1	0	1	0	0	FALSE	FALSE	FALSE	FALSE	FALSE	FALSE	FALSE	FALSE	FALSE	FALSE	FALSE	TRUE	FALSE	FALSE	0	0	0	0	0	0	0	0
PXUG_V1_004541	succinyl-CoA synthetase alpha subunit	1																	1	0	0	0	1	1	0	0	0	FALSE	FALSE	FALSE	FALSE	FALSE	FALSE	FALSE	FALSE	FALSE	FALSE	TRUE	FALSE	FALSE	FALSE	0	0	0	0	0	0	0	0
PXUG_V1_021360	ABC transporter, putative								1										1	0	0	0	1	1	0	0	0	FALSE	FALSE	FALSE	FALSE	FALSE	FALSE	FALSE	FALSE	FALSE	FALSE	TRUE	FALSE	FALSE	FALSE	0	0	0	0	0	0	0	0
PXUG_V1_001943	CG31523-PA								1										1	0	0	0	1	1	0	0	0	FALSE	FALSE	FALSE	FALSE	FALSE	FALSE	FALSE	FALSE	FALSE	FALSE	TRUE	FALSE	FALSE	FALSE	0	0	0	0	0	0	0	0
PXUG_V1_031931	CG31523-PA								1										1	0	0	0	1	1	0	0	0	FALSE	FALSE	FALSE	FALSE	FALSE	FALSE	FALSE	FALSE	FALSE	FALSE	TRUE	FALSE	FALSE	FALSE	0	0	0	0	0	0	0	0
PXUG_V1_001649	Cleavage and polyadenylation specificity factor subunit 3								1										1	0	0	0	1	1	0	0	0	FALSE	FALSE	FALSE	FALSE	FALSE	FALSE	FALSE	FALSE	FALSE	FALSE	TRUE	FALSE	FALSE	FALSE	0	0	0	0	0	0	0	0
PXUG_V1_015974	ets								1										1	0	0	0	1	1	0	0	0	FALSE	FALSE	FALSE	FALSE	FALSE	FALSE	FALSE	FALSE	FALSE	FALSE	TRUE	FALSE	FALSE	FALSE	0	0	0	0	0	0	0	0
PXUG_V1_001383	AGAP011648-PA														1				0	0	1	0	1	0	0	1	0	FALSE	FALSE	FALSE	FALSE	FALSE	FALSE	FALSE	FALSE	FALSE	FALSE	FALSE	FALSE	TRUE	FALSE	0	0	0	0	0	0	0	0
PXUG_V1_001598	spliceosomal protein sap														1				0	0	1	0	1	0	0	1	0	FALSE	FALSE	FALSE	FALSE	FALSE	FALSE	FALSE	FALSE	FALSE	FALSE	FALSE	FALSE	TRUE	FALSE	0	0	0	0	0	0	0	0
PXUG_V1_017116	Two pore calcium channel protein 1 (Voltage-dependent calcium channel protein TPC1)														1				0	0	1	0	1	0	0	1	0	FALSE	FALSE	FALSE	FALSE	FALSE	FALSE	FALSE	FALSE	FALSE	FALSE	FALSE	FALSE	TRUE	FALSE	0	0	0	0	0	0	0	0
PXUG_V1_017344	6-phosphofructo-2-kinase/fructose-2,6-bisphosphatase short form	1																	1	0	0	0	1	1	0	0	0	FALSE	FALSE	FALSE	FALSE	FALSE	FALSE	FALSE	FALSE	FALSE	FALSE	TRUE	FALSE	FALSE	FALSE	0	0	0	0	0	0	0	0
PXUG_V1_027383	dynein heavy chain, cytosolic, putative	1																	1	0	0	0	1	1	0	0	0	FALSE	FALSE	FALSE	FALSE	FALSE	FALSE	FALSE	FALSE	FALSE	FALSE	TRUE	FALSE	FALSE	FALSE	0	0	0	0	0	0	0	0
PXUG_V1_009138	AGAP004119-PA															1			0	0	1	0	1	0	0	1	0	FALSE	FALSE	FALSE	FALSE	FALSE	FALSE	FALSE	FALSE	FALSE	FALSE	FALSE	FALSE	TRUE	FALSE	0	0	0	0	0	0	0	0
PXUG_V1_011361	hypothetical protein DAPPUDRAFT_192333	1																	1	0	0	0	1	1	0	0	0	FALSE	FALSE	FALSE	FALSE	FALSE	FALSE	FALSE	FALSE	FALSE	FALSE	TRUE	FALSE	FALSE	FALSE	0	0	0	0	0	0	0	0
PXUG_V1_007511	CG33156 CG33156-PE	1																	1	0	0	0	1	1	0	0	0	FALSE	FALSE	FALSE	FALSE	FALSE	FALSE	FALSE	FALSE	FALSE	FALSE	TRUE	FALSE	FALSE	FALSE	0	0	0	0	0	0	0	0
PXUG_V1_000976	putative nuclear cap-binding protein subunit 2	1																	1	0	0	0	1	1	0	0	0	FALSE	FALSE	FALSE	FALSE	FALSE	FALSE	FALSE	FALSE	FALSE	FALSE	TRUE	FALSE	FALSE	FALSE	0	0	0	0	0	0	0	0
PXUG_V1_029828	myosin-rhogap protein, myr	1																	1	0	0	0	1	1	0	0	0	FALSE	FALSE	FALSE	FALSE	FALSE	FALSE	FALSE	FALSE	FALSE	FALSE	TRUE	FALSE	FALSE	FALSE	0	0	0	0	0	0	0	0
PXUG_V1_056063	GA19207															1			0	0	1	0	1	0	0	1	0	FALSE	FALSE	FALSE	FALSE	FALSE	FALSE	FALSE	FALSE	FALSE	FALSE	FALSE	FALSE	TRUE	FALSE	0	0	0	0	0	0	0	0
PXUG_V1_013257	transmembrane emp24 protein transport domain containing 9														1				0	0	1	0	1	0	0	1	0	FALSE	FALSE	FALSE	FALSE	FALSE	FALSE	FALSE	FALSE	FALSE	FALSE	FALSE	FALSE	TRUE	FALSE	0	0	0	0	0	0	0	0
PXUG_V1_007959	kelch-like protein diablo-like	1																	1	0	0	0	1	1	0	0	0	FALSE	FALSE	FALSE	FALSE	FALSE	FALSE	FALSE	FALSE	FALSE	FALSE	TRUE	FALSE	FALSE	FALSE	0	0	0	0	0	0	0	0
PXUG_V1_076023	V-type ATPase A subunit isoform 2										1								1	0	0	0	1	1	0	0	0	FALSE	FALSE	FALSE	FALSE	FALSE	FALSE	FALSE	FALSE	FALSE	FALSE	TRUE	FALSE	FALSE	FALSE	0	0	0	0	0	0	0	0
PXUG_V1_034782	hypothetical protein TcasGA2_TC010836														1				0	0	1	0	1	0	0	1	0	FALSE	FALSE	FALSE	FALSE	FALSE	FALSE	FALSE	FALSE	FALSE	FALSE	FALSE	FALSE	TRUE	FALSE	0	0	0	0	0	0	0	0
PXUG_V1_023365	malate dehydrogenase	1																	1	0	0	0	1	1	0	0	0	FALSE	FALSE	FALSE	FALSE	FALSE	FALSE	FALSE	FALSE	FALSE	FALSE	TRUE	FALSE	FALSE	FALSE	0	0	0	0	0	0	0	0
PXUG_V1_044622	POU class 6 homeobox 2	1																	1	0	0	0	1	1	0	0	0	FALSE	FALSE	FALSE	FALSE	FALSE	FALSE	FALSE	FALSE	FALSE	FALSE	TRUE	FALSE	FALSE	FALSE	0	0	0	0	0	0	0	0
PXUG_V1_018408	fascin	1																	1	0	0	0	1	1	0	0	0	FALSE	FALSE	FALSE	FALSE	FALSE	FALSE	FALSE	FALSE	FALSE	FALSE	TRUE	FALSE	FALSE	FALSE	0	0	0	0	0	0	0	0
PXUG_V1_000575	cathepsin L precursor														1				0	0	1	0	1	0	0	1	0	FALSE	FALSE	FALSE	FALSE	FALSE	FALSE	FALSE	FALSE	FALSE	FALSE	FALSE	FALSE	TRUE	FALSE	0	0	0	0	0	0	0	0
PXUG_V1_000576	cathepsin L precursor														1				0	0	1	0	1	0	0	1	0	FALSE	FALSE	FALSE	FALSE	FALSE	FALSE	FALSE	FALSE	FALSE	FALSE	FALSE	FALSE	TRUE	FALSE	0	0	0	0	0	0	0	0
PXUG_V1_019081	elongator complex protein 3-like	1																	1	0	0	0	1	1	0	0	0	FALSE	FALSE	FALSE	FALSE	FALSE	FALSE	FALSE	FALSE	FALSE	FALSE	TRUE	FALSE	FALSE	FALSE	0	0	0	0	0	0	0	0
PXUG_V1_023096	WD repeat-containing protein 47	1																	1	0	0	0	1	1	0	0	0	FALSE	FALSE	FALSE	FALSE	FALSE	FALSE	FALSE	FALSE	FALSE	FALSE	TRUE	FALSE	FALSE	FALSE	0	0	0	0	0	0	0	0
PXUG_V1_002311	histidyl-tRNA synthetase														1				0	0	1	0	1	0	0	1	0	FALSE	FALSE	FALSE	FALSE	FALSE	FALSE	FALSE	FALSE	FALSE	FALSE	FALSE	FALSE	TRUE	FALSE	0	0	0	0	0	0	0	0
PXUG_V1_003677	LOC779022 protein	1																	1	0	0	0	1	1	0	0	0	FALSE	FALSE	FALSE	FALSE	FALSE	FALSE	FALSE	FALSE	FALSE	FALSE	TRUE	FALSE	FALSE	FALSE	0	0	0	0	0	0	0	0
PXUG_V1_072026	HL08122p										1								1	0	0	0	1	1	0	0	0	FALSE	FALSE	FALSE	FALSE	FALSE	FALSE	FALSE	FALSE	FALSE	FALSE	TRUE	FALSE	FALSE	FALSE	0	0	0	0	0	0	0	0
PXUG_V1_005677	Amidophosphoribosyltransferase	1																	1	0	0	0	1	1	0	0	0	FALSE	FALSE	FALSE	FALSE	FALSE	FALSE	FALSE	FALSE	FALSE	FALSE	TRUE	FALSE	FALSE	FALSE	0	0	0	0	0	0	0	0
PXUG_V1_008584	KDM4	1																	1	0	0	0	1	1	0	0	0	FALSE	FALSE	FALSE	FALSE	FALSE	FALSE	FALSE	FALSE	FALSE	FALSE	TRUE	FALSE	FALSE	FALSE	0	0	0	0	0	0	0	0
PXUG_V1_049217	cytoplasmic polyadenylation element binding protein, putative									1									1	0	0	0	1	1	0	0	0	FALSE	FALSE	FALSE	FALSE	FALSE	FALSE	FALSE	FALSE	FALSE	FALSE	TRUE	FALSE	FALSE	FALSE	0	0	0	0	0	0	0	0
PXUG_V1_029043	peripheral plasma membrane protein CASK-like isoform 1	1																	1	0	0	0	1	1	0	0	0	FALSE	FALSE	FALSE	FALSE	FALSE	FALSE	FALSE	FALSE	FALSE	FALSE	TRUE	FALSE	FALSE	FALSE	0	0	0	0	0	0	0	0
PXUG_V1_048500	mitosis protein dim1	1																	1	0	0	0	1	1	0	0	0	FALSE	FALSE	FALSE	FALSE	FALSE	FALSE	FALSE	FALSE	FALSE	FALSE	TRUE	FALSE	FALSE	FALSE	0	0	0	0	0	0	0	0
PXUG_V1_061363	high-affinity octopamine transporter															1			0	0	1	0	1	0	0	1	0	FALSE	FALSE	FALSE	FALSE	FALSE	FALSE	FALSE	FALSE	FALSE	FALSE	FALSE	FALSE	TRUE	FALSE	0	0	0	0	0	0	0	0
PXUG_V1_025757	CG4953 CG4953-PA																1		0	0	1	0	1	0	0	1	0	FALSE	FALSE	FALSE	FALSE	FALSE	FALSE	FALSE	FALSE	FALSE	FALSE	FALSE	FALSE	TRUE	FALSE	0	0	0	0	0	0	0	0
PXUG_V1_010520	suppressor of ty																1		0	0	1	0	1	0	0	1	0	FALSE	FALSE	FALSE	FALSE	FALSE	FALSE	FALSE	FALSE	FALSE	FALSE	FALSE	FALSE	TRUE	FALSE	0	0	0	0	0	0	0	0
PXUG_V1_003103	uridine-cytidine kinase 1-like 1																1		0	0	1	0	1	0	0	1	0	FALSE	FALSE	FALSE	FALSE	FALSE	FALSE	FALSE	FALSE	FALSE	FALSE	FALSE	FALSE	TRUE	FALSE	0	0	0	0	0	0	0	0
PXUG_V1_020797	spastin-like isoform 2																1		0	0	1	0	1	0	0	1	0	FALSE	FALSE	FALSE	FALSE	FALSE	FALSE	FALSE	FALSE	FALSE	FALSE	FALSE	FALSE	TRUE	FALSE	0	0	0	0	0	0	0	0
PXUG_V1_002121	laminin gamma 1 chain																1		0	0	1	0	1	0	0	1	0	FALSE	FALSE	FALSE	FALSE	FALSE	FALSE	FALSE	FALSE	FALSE	FALSE	FALSE	FALSE	TRUE	FALSE	0	0	0	0	0	0	0	0
PXUG_V1_046257	Negative elongation factor A																1		0	0	1	0	1	0	0	1	0	FALSE	FALSE	FALSE	FALSE	FALSE	FALSE	FALSE	FALSE	FALSE	FALSE	FALSE	FALSE	TRUE	FALSE	0	0	0	0	0	0	0	0
PXUG_V1_027042	hypothetical protein SINV_15550																1		0	0	1	0	1	0	0	1	0	FALSE	FALSE	FALSE	FALSE	FALSE	FALSE	FALSE	FALSE	FALSE	FALSE	FALSE	FALSE	TRUE	FALSE	0	0	0	0	0	0	0	0
PXUG_V1_001554	Dynein heavy chain, cytoplasmic																1		0	0	1	0	1	0	0	1	0	FALSE	FALSE	FALSE	FALSE	FALSE	FALSE	FALSE	FALSE	FALSE	FALSE	FALSE	FALSE	TRUE	FALSE	0	0	0	0	0	0	0	0
PXUG_V1_027864	delta																1		0	0	1	0	1	0	0	1	0	FALSE	FALSE	FALSE	FALSE	FALSE	FALSE	FALSE	FALSE	FALSE	FALSE	FALSE	FALSE	TRUE	FALSE	0	0	0	0	0	0	0	0
PXUG_V1_002791	hypothetical protein TcasGA2_TC013190																1		0	0	1	0	1	0	0	1	0	FALSE	FALSE	FALSE	FALSE	FALSE	FALSE	FALSE	FALSE	FALSE	FALSE	FALSE	FALSE	TRUE	FALSE	0	0	0	0	0	0	0	0
PXUG_V1_036278	Intestinal alkaline phosphatase 1																1		0	0	1	0	1	0	0	1	0	FALSE	FALSE	FALSE	FALSE	FALSE	FALSE	FALSE	FALSE	FALSE	FALSE	FALSE	FALSE	TRUE	FALSE	0	0	0	0	0	0	0	0
PXUG_V1_024565	homothorax																1		0	0	1	0	1	0	0	1	0	FALSE	FALSE	FALSE	FALSE	FALSE	FALSE	FALSE	FALSE	FALSE	FALSE	FALSE	FALSE	TRUE	FALSE	0	0	0	0	0	0	0	0
PXUG_V1_010392	B-cell CLL/lymphoma 11A																1		0	0	1	0	1	0	0	1	0	FALSE	FALSE	FALSE	FALSE	FALSE	FALSE	FALSE	FALSE	FALSE	FALSE	FALSE	FALSE	TRUE	FALSE	0	0	0	0	0	0	0	0
PXUG_V1_005029	SVOP protein																1		0	0	1	0	1	0	0	1	0	FALSE	FALSE	FALSE	FALSE	FALSE	FALSE	FALSE	FALSE	FALSE	FALSE	FALSE	FALSE	TRUE	FALSE	0	0	0	0	0	0	0	0
PXUG_V1_007277	glutamate synthase														1				0	0	1	0	1	0	0	1	0	FALSE	FALSE	FALSE	FALSE	FALSE	FALSE	FALSE	FALSE	FALSE	FALSE	FALSE	FALSE	TRUE	FALSE	0	0	0	0	0	0	0	0
PXUG_V1_013627	CG34113 CG34113-PP												1						0	1	0	0	1	0	1	0	0	FALSE	FALSE	FALSE	FALSE	FALSE	FALSE	FALSE	FALSE	FALSE	FALSE	FALSE	TRUE	FALSE	FALSE	0	0	0	0	0	0	0	0
PXUG_V1_065276	sidestep protein												1						0	1	0	0	1	0	1	0	0	FALSE	FALSE	FALSE	FALSE	FALSE	FALSE	FALSE	FALSE	FALSE	FALSE	FALSE	TRUE	FALSE	FALSE	0	0	0	0	0	0	0	0
PXUG_V1_014082	protein purity of essence, putative												1						0	1	0	0	1	0	1	0	0	FALSE	FALSE	FALSE	FALSE	FALSE	FALSE	FALSE	FALSE	FALSE	FALSE	FALSE	TRUE	FALSE	FALSE	0	0	0	0	0	0	0	0
PXUG_V1_042900	elongation of very long chain fatty acids protein 7-like												1						0	1	0	0	1	0	1	0	0	FALSE	FALSE	FALSE	FALSE	FALSE	FALSE	FALSE	FALSE	FALSE	FALSE	FALSE	TRUE	FALSE	FALSE	0	0	0	0	0	0	0	0
PXUG_V1_017347	hypothetical protein AaeL_AAEL011513												1						0	1	0	0	1	0	1	0	0	FALSE	FALSE	FALSE	FALSE	FALSE	FALSE	FALSE	FALSE	FALSE	FALSE	FALSE	TRUE	FALSE	FALSE	0	0	0	0	0	0	0	0
PXUG_V1_042803	hypothetical protein SINV_05112												1						0	1	0	0	1	0	1	0	0	FALSE	FALSE	FALSE	FALSE	FALSE	FALSE	FALSE	FALSE	FALSE	FALSE	FALSE	TRUE	FALSE	FALSE	0	0	0	0	0	0	0	0
PXUG_V1_001133	cadherin-like protein												1						0	1	0	0	1	0	1	0	0	FALSE	FALSE	FALSE	FALSE	FALSE	FALSE	FALSE	FALSE	FALSE	FALSE	FALSE	TRUE	FALSE	FALSE	0	0	0	0	0	0	0	0
PXUG_V1_004372	peroxisomal N(1)-acetyl-spermine/spermidine oxidase-like												1						0	1	0	0	1	0	1	0	0	FALSE	FALSE	FALSE	FALSE	FALSE	FALSE	FALSE	FALSE	FALSE	FALSE	FALSE	TRUE	FALSE	FALSE	0	0	0	0	0	0	0	0
PXUG_V1_020091	CG34139 CG34139-PA												1						0	1	0	0	1	0	1	0	0	FALSE	FALSE	FALSE	FALSE	FALSE	FALSE	FALSE	FALSE	FALSE	FALSE	FALSE	TRUE	FALSE	FALSE	0	0	0	0	0	0	0	0
PXUG_V1_021647	map kinase-interacting serine/threonine kinase												1						0	1	0	0	1	0	1	0	0	FALSE	FALSE	FALSE	FALSE	FALSE	FALSE	FALSE	FALSE	FALSE	FALSE	FALSE	TRUE	FALSE	FALSE	0	0	0	0	0	0	0	0
PXUG_V1_056789	hypothetical protein AND_20440												1						0	1	0	0	1	0	1	0	0	FALSE	FALSE	FALSE	FALSE	FALSE	FALSE	FALSE	FALSE	FALSE	FALSE	FALSE	TRUE	FALSE	FALSE	0	0	0	0	0	0	0	0
PXUG_V1_071728	protein charybde-like												1						0	1	0	0	1	0	1	0	0	FALSE	FALSE	FALSE	FALSE	FALSE	FALSE	FALSE	FALSE	FALSE	FALSE	FALSE	TRUE	FALSE	FALSE	0	0	0	0	0	0	0	0
PXUG_V1_022416	transcription initiation factor IIA gamma chain					1													1	0	0	0	1	1	0	0	0	FALSE	FALSE	FALSE	FALSE	FALSE	FALSE	FALSE	FALSE	FALSE	FALSE	TRUE	FALSE	FALSE	FALSE	0	0	0	0	0	0	0	0
PXUG_V1_044049	serine/threonine-protein kinase OSR1, putative					1													1	0	0	0	1	1	0	0	0	FALSE	FALSE	FALSE	FALSE	FALSE	FALSE	FALSE	FALSE	FALSE	FALSE	TRUE	FALSE	FALSE	FALSE	0	0	0	0	0	0	0	0
PXUG_V1_013912	hypothetical protein SINV_14717					1													1	0	0	0	1	1	0	0	0	FALSE	FALSE	FALSE	FALSE	FALSE	FALSE	FALSE	FALSE	FALSE	FALSE	TRUE	FALSE	FALSE	FALSE	0	0	0	0	0	0	0	0
PXUG_V1_016555	GL22249					1													1	0	0	0	1	1	0	0	0	FALSE	FALSE	FALSE	FALSE	FALSE	FALSE	FALSE	FALSE	FALSE	FALSE	TRUE	FALSE	FALSE	FALSE	0	0	0	0	0	0	0	0
PXUG_V1_020115	ADP-ribosylation factor-related protein 1					1													1	0	0	0	1	1	0	0	0	FALSE	FALSE	FALSE	FALSE	FALSE	FALSE	FALSE	FALSE	FALSE	FALSE	TRUE	FALSE	FALSE	FALSE	0	0	0	0	0	0	0	0
PXUG_V1_021516	low-density lipoprotein receptor (ldl), partial					1													1	0	0	0	1	1	0	0	0	FALSE	FALSE	FALSE	FALSE	FALSE	FALSE	FALSE	FALSE	FALSE	FALSE	TRUE	FALSE	FALSE	FALSE	0	0	0	0	0	0	0	0
PXUG_V1_027497	putative splicing factor					1													1	0	0	0	1	1	0	0	0	FALSE	FALSE	FALSE	FALSE	FALSE	FALSE	FALSE	FALSE	FALSE	FALSE	TRUE	FALSE	FALSE	FALSE	0	0	0	0	0	0	0	0
PXUG_V1_015059	protein lin-10-like					1													1	0	0	0	1	1	0	0	0	FALSE	FALSE	FALSE	FALSE	FALSE	FALSE	FALSE	FALSE	FALSE	FALSE	TRUE	FALSE	FALSE	FALSE	0	0	0	0	0	0	0	0
PXUG_V1_007080	bifunctional aminoacyl-tRNA synthetase					1													1	0	0	0	1	1	0	0	0	FALSE	FALSE	FALSE	FALSE	FALSE	FALSE	FALSE	FALSE	FALSE	FALSE	TRUE	FALSE	FALSE	FALSE	0	0	0	0	0	0	0	0
PXUG_V1_007081	bifunctional aminoacyl-tRNA synthetase					1													1	0	0	0	1	1	0	0	0	FALSE	FALSE	FALSE	FALSE	FALSE	FALSE	FALSE	FALSE	FALSE	FALSE	TRUE	FALSE	FALSE	FALSE	0	0	0	0	0	0	0	0
PXUG_V1_030688	LAR					1													1	0	0	0	1	1	0	0	0	FALSE	FALSE	FALSE	FALSE	FALSE	FALSE	FALSE	FALSE	FALSE	FALSE	TRUE	FALSE	FALSE	FALSE	0	0	0	0	0	0	0	0
PXUG_V1_013164	GH24913					1													1	0	0	0	1	1	0	0	0	FALSE	FALSE	FALSE	FALSE	FALSE	FALSE	FALSE	FALSE	FALSE	FALSE	TRUE	FALSE	FALSE	FALSE	0	0	0	0	0	0	0	0
PXUG_V1_011727	hypothetical protein AND_05975					1													1	0	0	0	1	1	0	0	0	FALSE	FALSE	FALSE	FALSE	FALSE	FALSE	FALSE	FALSE	FALSE	FALSE	TRUE	FALSE	FALSE	FALSE	0	0	0	0	0	0	0	0
PXUG_V1_073248	myophilin-like isoform 2					1													1	0	0	0	1	1	0	0	0	FALSE	FALSE	FALSE	FALSE	FALSE	FALSE	FALSE	FALSE	FALSE	FALSE	TRUE	FALSE	FALSE	FALSE	0	0	0	0	0	0	0	0
PXUG_V1_006496	homologue of DNA-directed RNA polymerase II subunit					1													1	0	0	0	1	1	0	0	0	FALSE	FALSE	FALSE	FALSE	FALSE	FALSE	FALSE	FALSE	FALSE	FALSE	TRUE	FALSE	FALSE	FALSE	0	0	0	0	0	0	0	0
PXUG_V1_018971	Armadillo segment polarity protein					1													1	0	0	0	1	1	0	0	0	FALSE	FALSE	FALSE	FALSE	FALSE	FALSE	FALSE	FALSE	FALSE	FALSE	TRUE	FALSE	FALSE	FALSE	0	0	0	0	0	0	0	0
PXUG_V1_029193	splicing factor pTSR1, putative					1													1	0	0	0	1	1	0	0	0	FALSE	FALSE	FALSE	FALSE	FALSE	FALSE	FALSE	FALSE	FALSE	FALSE	TRUE	FALSE	FALSE	FALSE	0	0	0	0	0	0	0	0
PXUG_V1_078267	pleiohomeotic					1													1	0	0	0	1	1	0	0	0	FALSE	FALSE	FALSE	FALSE	FALSE	FALSE	FALSE	FALSE	FALSE	FALSE	TRUE	FALSE	FALSE	FALSE	0	0	0	0	0	0	0	0
PXUG_V1_011683	cAMP-dependent protein kinase R1					1													1	0	0	0	1	1	0	0	0	FALSE	FALSE	FALSE	FALSE	FALSE	FALSE	FALSE	FALSE	FALSE	FALSE	TRUE	FALSE	FALSE	FALSE	0	0	0	0	0	0	0	0
PXUG_V1_016563	ribosomal protein S6 kinase					1													1	0	0	0	1	1	0	0	0	FALSE	FALSE	FALSE	FALSE	FALSE	FALSE	FALSE	FALSE	FALSE	FALSE	TRUE	FALSE	FALSE	FALSE	0	0	0	0	0	0	0	0
PXUG_V1_003156	NADH-ubiquinone oxidoreductase 51 kDa subunit, mitochondrial precursor					1													1	0	0	0	1	1	0	0	0	FALSE	FALSE	FALSE	FALSE	FALSE	FALSE	FALSE	FALSE	FALSE	FALSE	TRUE	FALSE	FALSE	FALSE	0	0	0	0	0	0	0	0
PXUG_V1_076601	phosphatidylinositol glycan					1													1	0	0	0	1	1	0	0	0	FALSE	FALSE	FALSE	FALSE	FALSE	FALSE	FALSE	FALSE	FALSE	FALSE	TRUE	FALSE	FALSE	FALSE	0	0	0	0	0	0	0	0
PXUG_V1_019420	CG2010 CG2010-PA					1													1	0	0	0	1	1	0	0	0	FALSE	FALSE	FALSE	FALSE	FALSE	FALSE	FALSE	FALSE	FALSE	FALSE	TRUE	FALSE	FALSE	FALSE	0	0	0	0	0	0	0	0
PXUG_V1_032106	F-box/LRR-repeat protein 12					1													1	0	0	0	1	1	0	0	0	FALSE	FALSE	FALSE	FALSE	FALSE	FALSE	FALSE	FALSE	FALSE	FALSE	TRUE	FALSE	FALSE	FALSE	0	0	0	0	0	0	0	0
PXUG_V1_014118	Slimb					1													1	0	0	0	1	1	0	0	0	FALSE	FALSE	FALSE	FALSE	FALSE	FALSE	FALSE	FALSE	FALSE	FALSE	TRUE	FALSE	FALSE	FALSE	0	0	0	0	0	0	0	0
PXUG_V1_008464	conserved hypothetical protein XP_002424139					1													1	0	0	0	1	1	0	0	0	FALSE	FALSE	FALSE	FALSE	FALSE	FALSE	FALSE	FALSE	FALSE	FALSE	TRUE	FALSE	FALSE	FALSE	0	0	0	0	0	0	0	0
PXUG_V1_077299	putative pre-mRNA-splicing factor ATP-dependent RNA helicase DHX15-like, partial					1													1	0	0	0	1	1	0	0	0	FALSE	FALSE	FALSE	FALSE	FALSE	FALSE	FALSE	FALSE	FALSE	FALSE	TRUE	FALSE	FALSE	FALSE	0	0	0	0	0	0	0	0
PXUG_V1_034747	GD17036					1													1	0	0	0	1	1	0	0	0	FALSE	FALSE	FALSE	FALSE	FALSE	FALSE	FALSE	FALSE	FALSE	FALSE	TRUE	FALSE	FALSE	FALSE	0	0	0	0	0	0	0	0
PXUG_V1_004229	Transmembrane protein 55B					1													1	0	0	0	1	1	0	0	0	FALSE	FALSE	FALSE	FALSE	FALSE	FALSE	FALSE	FALSE	FALSE	FALSE	TRUE	FALSE	FALSE	FALSE	0	0	0	0	0	0	0	0
PXUG_V1_071888	sodium/hydrogen exchanger 8					1													1	0	0	0	1	1	0	0	0	FALSE	FALSE	FALSE	FALSE	FALSE	FALSE	FALSE	FALSE	FALSE	FALSE	TRUE	FALSE	FALSE	FALSE	0	0	0	0	0	0	0	0
PXUG_V1_002160	hypothetical protein SINV_06466					1													1	0	0	0	1	1	0	0	0	FALSE	FALSE	FALSE	FALSE	FALSE	FALSE	FALSE	FALSE	FALSE	FALSE	TRUE	FALSE	FALSE	FALSE	0	0	0	0	0	0	0	0
PXUG_V1_079500	Aconitase CG9244-PB					1													1	0	0	0	1	1	0	0	0	FALSE	FALSE	FALSE	FALSE	FALSE	FALSE	FALSE	FALSE	FALSE	FALSE	TRUE	FALSE	FALSE	FALSE	0	0	0	0	0	0	0	0
PXUG_V1_047988	cyclic nucleotide and voltage-activated ion channel					1													1	0	0	0	1	1	0	0	0	FALSE	FALSE	FALSE	FALSE	FALSE	FALSE	FALSE	FALSE	FALSE	FALSE	TRUE	FALSE	FALSE	FALSE	0	0	0	0	0	0	0	0
PXUG_V1_072271	coatomer protein complex subunit beta 2					1													1	0	0	0	1	1	0	0	0	FALSE	FALSE	FALSE	FALSE	FALSE	FALSE	FALSE	FALSE	FALSE	FALSE	TRUE	FALSE	FALSE	FALSE	0	0	0	0	0	0	0	0
PXUG_V1_044836	hypothetical protein EAG_12595					1													1	0	0	0	1	1	0	0	0	FALSE	FALSE	FALSE	FALSE	FALSE	FALSE	FALSE	FALSE	FALSE	FALSE	TRUE	FALSE	FALSE	FALSE	0	0	0	0	0	0	0	0
PXUG_V1_004681	SXR-like nuclear receptor					1													1	0	0	0	1	1	0	0	0	FALSE	FALSE	FALSE	FALSE	FALSE	FALSE	FALSE	FALSE	FALSE	FALSE	TRUE	FALSE	FALSE	FALSE	0	0	0	0	0	0	0	0
PXUG_V1_006200	phosphatidylserine receptor-like protein					1													1	0	0	0	1	1	0	0	0	FALSE	FALSE	FALSE	FALSE	FALSE	FALSE	FALSE	FALSE	FALSE	FALSE	TRUE	FALSE	FALSE	FALSE	0	0	0	0	0	0	0	0
PXUG_V1_021182	hypothetical protein TcasGA2_TC010470					1													1	0	0	0	1	1	0	0	0	FALSE	FALSE	FALSE	FALSE	FALSE	FALSE	FALSE	FALSE	FALSE	FALSE	TRUE	FALSE	FALSE	FALSE	0	0	0	0	0	0	0	0
PXUG_V1_035406	tousled-like kinase					1													1	0	0	0	1	1	0	0	0	FALSE	FALSE	FALSE	FALSE	FALSE	FALSE	FALSE	FALSE	FALSE	FALSE	TRUE	FALSE	FALSE	FALSE	0	0	0	0	0	0	0	0
PXUG_V1_035405	hypothetical protein TcasGA2_TC008538					1													1	0	0	0	1	1	0	0	0	FALSE	FALSE	FALSE	FALSE	FALSE	FALSE	FALSE	FALSE	FALSE	FALSE	TRUE	FALSE	FALSE	FALSE	0	0	0	0	0	0	0	0
PXUG_V1_080048	threonyl-tRNA synthetase, putative					1													1	0	0	0	1	1	0	0	0	FALSE	FALSE	FALSE	FALSE	FALSE	FALSE	FALSE	FALSE	FALSE	FALSE	TRUE	FALSE	FALSE	FALSE	0	0	0	0	0	0	0	0
PXUG_V1_003946	hypothetical protein LOC100747717					1													1	0	0	0	1	1	0	0	0	FALSE	FALSE	FALSE	FALSE	FALSE	FALSE	FALSE	FALSE	FALSE	FALSE	TRUE	FALSE	FALSE	FALSE	0	0	0	0	0	0	0	0
PXUG_V1_025665	LOW QUALITY PROTEIN: sterile alpha and TIR motif-containing protein 1					1													1	0	0	0	1	1	0	0	0	FALSE	FALSE	FALSE	FALSE	FALSE	FALSE	FALSE	FALSE	FALSE	FALSE	TRUE	FALSE	FALSE	FALSE	0	0	0	0	0	0	0	0
PXUG_V1_047949	solute carrier family 12 member 7-like					1													1	0	0	0	1	1	0	0	0	FALSE	FALSE	FALSE	FALSE	FALSE	FALSE	FALSE	FALSE	FALSE	FALSE	TRUE	FALSE	FALSE	FALSE	0	0	0	0	0	0	0	0
PXUG_V1_015978	mab-2 CG4746-PA					1													1	0	0	0	1	1	0	0	0	FALSE	FALSE	FALSE	FALSE	FALSE	FALSE	FALSE	FALSE	FALSE	FALSE	TRUE	FALSE	FALSE	FALSE	0	0	0	0	0	0	0	0
PXUG_V1_014303	RNA polymerase II largest subunit					1													1	0	0	0	1	1	0	0	0	FALSE	FALSE	FALSE	FALSE	FALSE	FALSE	FALSE	FALSE	FALSE	FALSE	TRUE	FALSE	FALSE	FALSE	0	0	0	0	0	0	0	0
PXUG_V1_025629	GM09620p					1													1	0	0	0	1	1	0	0	0	FALSE	FALSE	FALSE	FALSE	FALSE	FALSE	FALSE	FALSE	FALSE	FALSE	TRUE	FALSE	FALSE	FALSE	0	0	0	0	0	0	0	0
PXUG_V1_020263	hypothetical protein TcasGA2_TC001711					1													1	0	0	0	1	1	0	0	0	FALSE	FALSE	FALSE	FALSE	FALSE	FALSE	FALSE	FALSE	FALSE	FALSE	TRUE	FALSE	FALSE	FALSE	0	0	0	0	0	0	0	0
PXUG_V1_005049	peptidyl-prolyl cis-trans isomerase (cyclophilin)					1													1	0	0	0	1	1	0	0	0	FALSE	FALSE	FALSE	FALSE	FALSE	FALSE	FALSE	FALSE	FALSE	FALSE	TRUE	FALSE	FALSE	FALSE	0	0	0	0	0	0	0	0
PXUG_V1_023887	GE15016					1													1	0	0	0	1	1	0	0	0	FALSE	FALSE	FALSE	FALSE	FALSE	FALSE	FALSE	FALSE	FALSE	FALSE	TRUE	FALSE	FALSE	FALSE	0	0	0	0	0	0	0	0
PXUG_V1_006618	putative polypeptide N-acetylgalactosaminyltransferase 9-like					1													1	0	0	0	1	1	0	0	0	FALSE	FALSE	FALSE	FALSE	FALSE	FALSE	FALSE	FALSE	FALSE	FALSE	TRUE	FALSE	FALSE	FALSE	0	0	0	0	0	0	0	0
PXUG_V1_007779	Disco-interacting protein 2					1													1	0	0	0	1	1	0	0	0	FALSE	FALSE	FALSE	FALSE	FALSE	FALSE	FALSE	FALSE	FALSE	FALSE	TRUE	FALSE	FALSE	FALSE	0	0	0	0	0	0	0	0
PXUG_V1_019711	limd1					1													1	0	0	0	1	1	0	0	0	FALSE	FALSE	FALSE	FALSE	FALSE	FALSE	FALSE	FALSE	FALSE	FALSE	TRUE	FALSE	FALSE	FALSE	0	0	0	0	0	0	0	0
PXUG_V1_021058	f-box only protein 11-like, partial					1													1	0	0	0	1	1	0	0	0	FALSE	FALSE	FALSE	FALSE	FALSE	FALSE	FALSE	FALSE	FALSE	FALSE	TRUE	FALSE	FALSE	FALSE	0	0	0	0	0	0	0	0
PXUG_V1_025567	protein kinase C1					1													1	0	0	0	1	1	0	0	0	FALSE	FALSE	FALSE	FALSE	FALSE	FALSE	FALSE	FALSE	FALSE	FALSE	TRUE	FALSE	FALSE	FALSE	0	0	0	0	0	0	0	0
PXUG_V1_048824	hypothetical protein TcasGA2_TC009066					1													1	0	0	0	1	1	0	0	0	FALSE	FALSE	FALSE	FALSE	FALSE	FALSE	FALSE	FALSE	FALSE	FALSE	TRUE	FALSE	FALSE	FALSE	0	0	0	0	0	0	0	0
PXUG_V1_050485	voltage-gated sodium channel alpha subunit					1													1	0	0	0	1	1	0	0	0	FALSE	FALSE	FALSE	FALSE	FALSE	FALSE	FALSE	FALSE	FALSE	FALSE	TRUE	FALSE	FALSE	FALSE	0	0	0	0	0	0	0	0
PXUG_V1_010728	clock					1													1	0	0	0	1	1	0	0	0	FALSE	FALSE	FALSE	FALSE	FALSE	FALSE	FALSE	FALSE	FALSE	FALSE	TRUE	FALSE	FALSE	FALSE	0	0	0	0	0	0	0	0
PXUG_V1_026188	MGC81609 protein					1													1	0	0	0	1	1	0	0	0	FALSE	FALSE	FALSE	FALSE	FALSE	FALSE	FALSE	FALSE	FALSE	FALSE	TRUE	FALSE	FALSE	FALSE	0	0	0	0	0	0	0	0
PXUG_V1_021397	retinal degeneration b protein					1													1	0	0	0	1	1	0	0	0	FALSE	FALSE	FALSE	FALSE	FALSE	FALSE	FALSE	FALSE	FALSE	FALSE	TRUE	FALSE	FALSE	FALSE	0	0	0	0	0	0	0	0
PXUG_V1_004658	AGAP008969-PA					1													1	0	0	0	1	1	0	0	0	FALSE	FALSE	FALSE	FALSE	FALSE	FALSE	FALSE	FALSE	FALSE	FALSE	TRUE	FALSE	FALSE	FALSE	0	0	0	0	0	0	0	0
PXUG_V1_034541	Protein tramtrack, alpha isoform					1													1	0	0	0	1	1	0	0	0	FALSE	FALSE	FALSE	FALSE	FALSE	FALSE	FALSE	FALSE	FALSE	FALSE	TRUE	FALSE	FALSE	FALSE	0	0	0	0	0	0	0	0
PXUG_V1_030312	26S proteasome non-ATPase regulatory subunit 1 isoform 1					1													1	0	0	0	1	1	0	0	0	FALSE	FALSE	FALSE	FALSE	FALSE	FALSE	FALSE	FALSE	FALSE	FALSE	TRUE	FALSE	FALSE	FALSE	0	0	0	0	0	0	0	0
PXUG_V1_024137	GL15783					1													1	0	0	0	1	1	0	0	0	FALSE	FALSE	FALSE	FALSE	FALSE	FALSE	FALSE	FALSE	FALSE	FALSE	TRUE	FALSE	FALSE	FALSE	0	0	0	0	0	0	0	0
PXUG_V1_025048	pyruvate dehydrogenase kinase					1													1	0	0	0	1	1	0	0	0	FALSE	FALSE	FALSE	FALSE	FALSE	FALSE	FALSE	FALSE	FALSE	FALSE	TRUE	FALSE	FALSE	FALSE	0	0	0	0	0	0	0	0
PXUG_V1_009587	GM15455					1													1	0	0	0	1	1	0	0	0	FALSE	FALSE	FALSE	FALSE	FALSE	FALSE	FALSE	FALSE	FALSE	FALSE	TRUE	FALSE	FALSE	FALSE	0	0	0	0	0	0	0	0
PXUG_V1_010451	nervous wreck M					1													1	0	0	0	1	1	0	0	0	FALSE	FALSE	FALSE	FALSE	FALSE	FALSE	FALSE	FALSE	FALSE	FALSE	TRUE	FALSE	FALSE	FALSE	0	0	0	0	0	0	0	0
PXUG_V1_003730	hypothetical protein SINV_11646					1													1	0	0	0	1	1	0	0	0	FALSE	FALSE	FALSE	FALSE	FALSE	FALSE	FALSE	FALSE	FALSE	FALSE	TRUE	FALSE	FALSE	FALSE	0	0	0	0	0	0	0	0
PXUG_V1_054701	palmitoyltransferase ZDHHC3-like					1													1	0	0	0	1	1	0	0	0	FALSE	FALSE	FALSE	FALSE	FALSE	FALSE	FALSE	FALSE	FALSE	FALSE	TRUE	FALSE	FALSE	FALSE	0	0	0	0	0	0	0	0
PXUG_V1_001846	26S proteasome regulatory subunit S3					1													1	0	0	0	1	1	0	0	0	FALSE	FALSE	FALSE	FALSE	FALSE	FALSE	FALSE	FALSE	FALSE	FALSE	TRUE	FALSE	FALSE	FALSE	0	0	0	0	0	0	0	0
PXUG_V1_001009	Cytosolic purine 5'-nucleotidase					1													1	0	0	0	1	1	0	0	0	FALSE	FALSE	FALSE	FALSE	FALSE	FALSE	FALSE	FALSE	FALSE	FALSE	TRUE	FALSE	FALSE	FALSE	0	0	0	0	0	0	0	0
PXUG_V1_000482	hypothetical protein TcasGA2_TC005316					1													1	0	0	0	1	1	0	0	0	FALSE	FALSE	FALSE	FALSE	FALSE	FALSE	FALSE	FALSE	FALSE	FALSE	TRUE	FALSE	FALSE	FALSE	0	0	0	0	0	0	0	0
PXUG_V1_005889	conserved hypothetical protein XP_001842033					1													1	0	0	0	1	1	0	0	0	FALSE	FALSE	FALSE	FALSE	FALSE	FALSE	FALSE	FALSE	FALSE	FALSE	TRUE	FALSE	FALSE	FALSE	0	0	0	0	0	0	0	0
PXUG_V1_004239	arginyl-tRNA synthetase, cytoplasmic-like					1													1	0	0	0	1	1	0	0	0	FALSE	FALSE	FALSE	FALSE	FALSE	FALSE	FALSE	FALSE	FALSE	FALSE	TRUE	FALSE	FALSE	FALSE	0	0	0	0	0	0	0	0
PXUG_V1_051734	Dual specificity tyrosine-phosphorylation-regulated kinase 2					1													1	0	0	0	1	1	0	0	0	FALSE	FALSE	FALSE	FALSE	FALSE	FALSE	FALSE	FALSE	FALSE	FALSE	TRUE	FALSE	FALSE	FALSE	0	0	0	0	0	0	0	0
PXUG_V1_002055	N-acetyltransferase					1													1	0	0	0	1	1	0	0	0	FALSE	FALSE	FALSE	FALSE	FALSE	FALSE	FALSE	FALSE	FALSE	FALSE	TRUE	FALSE	FALSE	FALSE	0	0	0	0	0	0	0	0
PXUG_V1_055536	DNA-directed RNA polymerase I subunit RPA1					1													1	0	0	0	1	1	0	0	0	FALSE	FALSE	FALSE	FALSE	FALSE	FALSE	FALSE	FALSE	FALSE	FALSE	TRUE	FALSE	FALSE	FALSE	0	0	0	0	0	0	0	0
PXUG_V1_001727	vacuolar ATPase subunit a					1													1	0	0	0	1	1	0	0	0	FALSE	FALSE	FALSE	FALSE	FALSE	FALSE	FALSE	FALSE	FALSE	FALSE	TRUE	FALSE	FALSE	FALSE	0	0	0	0	0	0	0	0
PXUG_V1_001088	cdc2l5					1													1	0	0	0	1	1	0	0	0	FALSE	FALSE	FALSE	FALSE	FALSE	FALSE	FALSE	FALSE	FALSE	FALSE	TRUE	FALSE	FALSE	FALSE	0	0	0	0	0	0	0	0
PXUG_V1_018220	AGAP001957-PA						1												1	0	0	0	1	1	0	0	0	FALSE	FALSE	FALSE	FALSE	FALSE	FALSE	FALSE	FALSE	FALSE	FALSE	TRUE	FALSE	FALSE	FALSE	0	0	0	0	0	0	0	0
PXUG_V1_034905	Ras-related protein Rab-30						1												1	0	0	0	1	1	0	0	0	FALSE	FALSE	FALSE	FALSE	FALSE	FALSE	FALSE	FALSE	FALSE	FALSE	TRUE	FALSE	FALSE	FALSE	0	0	0	0	0	0	0	0
PXUG_V1_021187	DEAD-box RNA-dependent helicase p68						1												1	0	0	0	1	1	0	0	0	FALSE	FALSE	FALSE	FALSE	FALSE	FALSE	FALSE	FALSE	FALSE	FALSE	TRUE	FALSE	FALSE	FALSE	0	0	0	0	0	0	0	0
PXUG_V1_031813	paramyosin						1												1	0	0	0	1	1	0	0	0	FALSE	FALSE	FALSE	FALSE	FALSE	FALSE	FALSE	FALSE	FALSE	FALSE	TRUE	FALSE	FALSE	FALSE	0	0	0	0	0	0	0	0
PXUG_V1_017049	zinc finger protein c2h2, putative						1												1	0	0	0	1	1	0	0	0	FALSE	FALSE	FALSE	FALSE	FALSE	FALSE	FALSE	FALSE	FALSE	FALSE	TRUE	FALSE	FALSE	FALSE	0	0	0	0	0	0	0	0
PXUG_V1_044535	calcium-activated potassium channel alpha subunit						1												1	0	0	0	1	1	0	0	0	FALSE	FALSE	FALSE	FALSE	FALSE	FALSE	FALSE	FALSE	FALSE	FALSE	TRUE	FALSE	FALSE	FALSE	0	0	0	0	0	0	0	0
PXUG_V1_044536	calcium-activated potassium channel alpha subunit						1												1	0	0	0	1	1	0	0	0	FALSE	FALSE	FALSE	FALSE	FALSE	FALSE	FALSE	FALSE	FALSE	FALSE	TRUE	FALSE	FALSE	FALSE	0	0	0	0	0	0	0	0
PXUG_V1_021104	DEP domain containing 5						1												1	0	0	0	1	1	0	0	0	FALSE	FALSE	FALSE	FALSE	FALSE	FALSE	FALSE	FALSE	FALSE	FALSE	TRUE	FALSE	FALSE	FALSE	0	0	0	0	0	0	0	0
PXUG_V1_010580	Down syndrome cell adhesion molecule						1												1	0	0	0	1	1	0	0	0	FALSE	FALSE	FALSE	FALSE	FALSE	FALSE	FALSE	FALSE	FALSE	FALSE	TRUE	FALSE	FALSE	FALSE	0	0	0	0	0	0	0	0
PXUG_V1_002583	DmX-like protein 1						1												1	0	0	0	1	1	0	0	0	FALSE	FALSE	FALSE	FALSE	FALSE	FALSE	FALSE	FALSE	FALSE	FALSE	TRUE	FALSE	FALSE	FALSE	0	0	0	0	0	0	0	0
PXUG_V1_013978	tiptop, putative						1												1	0	0	0	1	1	0	0	0	FALSE	FALSE	FALSE	FALSE	FALSE	FALSE	FALSE	FALSE	FALSE	FALSE	TRUE	FALSE	FALSE	FALSE	0	0	0	0	0	0	0	0
PXUG_V1_006703	Protein son of sevenless						1												1	0	0	0	1	1	0	0	0	FALSE	FALSE	FALSE	FALSE	FALSE	FALSE	FALSE	FALSE	FALSE	FALSE	TRUE	FALSE	FALSE	FALSE	0	0	0	0	0	0	0	0
PXUG_V1_020616	low-density lipoprotein receptor (ldl), partial						1												1	0	0	0	1	1	0	0	0	FALSE	FALSE	FALSE	FALSE	FALSE	FALSE	FALSE	FALSE	FALSE	FALSE	TRUE	FALSE	FALSE	FALSE	0	0	0	0	0	0	0	0
PXUG_V1_014984	catalase						1												1	0	0	0	1	1	0	0	0	FALSE	FALSE	FALSE	FALSE	FALSE	FALSE	FALSE	FALSE	FALSE	FALSE	TRUE	FALSE	FALSE	FALSE	0	0	0	0	0	0	0	0
PXUG_V1_007811	vacuolar ATPase subunit C						1												1	0	0	0	1	1	0	0	0	FALSE	FALSE	FALSE	FALSE	FALSE	FALSE	FALSE	FALSE	FALSE	FALSE	TRUE	FALSE	FALSE	FALSE	0	0	0	0	0	0	0	0
PXUG_V1_003907	sarcalumenin						1												1	0	0	0	1	1	0	0	0	FALSE	FALSE	FALSE	FALSE	FALSE	FALSE	FALSE	FALSE	FALSE	FALSE	TRUE	FALSE	FALSE	FALSE	0	0	0	0	0	0	0	0
PXUG_V1_006803	CG12753 CG12753-PA						1												1	0	0	0	1	1	0	0	0	FALSE	FALSE	FALSE	FALSE	FALSE	FALSE	FALSE	FALSE	FALSE	FALSE	TRUE	FALSE	FALSE	FALSE	0	0	0	0	0	0	0	0
PXUG_V1_007325	endophilin-A-like isoform 2						1												1	0	0	0	1	1	0	0	0	FALSE	FALSE	FALSE	FALSE	FALSE	FALSE	FALSE	FALSE	FALSE	FALSE	TRUE	FALSE	FALSE	FALSE	0	0	0	0	0	0	0	0
PXUG_V1_051513	hypothetical protein TcasGA2_TC002814						1												1	0	0	0	1	1	0	0	0	FALSE	FALSE	FALSE	FALSE	FALSE	FALSE	FALSE	FALSE	FALSE	FALSE	TRUE	FALSE	FALSE	FALSE	0	0	0	0	0	0	0	0
PXUG_V1_000760	mitochondrial processing peptidase beta subunit						1												1	0	0	0	1	1	0	0	0	FALSE	FALSE	FALSE	FALSE	FALSE	FALSE	FALSE	FALSE	FALSE	FALSE	TRUE	FALSE	FALSE	FALSE	0	0	0	0	0	0	0	0
PXUG_V1_064308	Homeotic protein ultrabithorax						1												1	0	0	0	1	1	0	0	0	FALSE	FALSE	FALSE	FALSE	FALSE	FALSE	FALSE	FALSE	FALSE	FALSE	TRUE	FALSE	FALSE	FALSE	0	0	0	0	0	0	0	0
PXUG_V1_004122	DNA replication licensing factor MCM5													1					0	1	0	0	1	0	1	0	0	FALSE	FALSE	FALSE	FALSE	FALSE	FALSE	FALSE	FALSE	FALSE	FALSE	FALSE	TRUE	FALSE	FALSE	0	0	0	0	0	0	0	0
PXUG_V1_078227	GD10044													1					0	1	0	0	1	0	1	0	0	FALSE	FALSE	FALSE	FALSE	FALSE	FALSE	FALSE	FALSE	FALSE	FALSE	FALSE	TRUE	FALSE	FALSE	0	0	0	0	0	0	0	0
PXUG_V1_008768	hypothetical protein TcasGA2_TC007481													1					0	1	0	0	1	0	1	0	0	FALSE	FALSE	FALSE	FALSE	FALSE	FALSE	FALSE	FALSE	FALSE	FALSE	FALSE	TRUE	FALSE	FALSE	0	0	0	0	0	0	0	0
PXUG_V1_002814	jaguar, isoform I													1					0	1	0	0	1	0	1	0	0	FALSE	FALSE	FALSE	FALSE	FALSE	FALSE	FALSE	FALSE	FALSE	FALSE	FALSE	TRUE	FALSE	FALSE	0	0	0	0	0	0	0	0
PXUG_V1_002815	myosin vi													1					0	1	0	0	1	0	1	0	0	FALSE	FALSE	FALSE	FALSE	FALSE	FALSE	FALSE	FALSE	FALSE	FALSE	FALSE	TRUE	FALSE	FALSE	0	0	0	0	0	0	0	0
PXUG_V1_049145	U3 small nucleolar ribonucleoprotein component													1					0	1	0	0	1	0	1	0	0	FALSE	FALSE	FALSE	FALSE	FALSE	FALSE	FALSE	FALSE	FALSE	FALSE	FALSE	TRUE	FALSE	FALSE	0	0	0	0	0	0	0	0
PXUG_V1_035104	signal recognition particle 72 kDa protein													1					0	1	0	0	1	0	1	0	0	FALSE	FALSE	FALSE	FALSE	FALSE	FALSE	FALSE	FALSE	FALSE	FALSE	FALSE	TRUE	FALSE	FALSE	0	0	0	0	0	0	0	0
PXUG_V1_081783	AGAP006354-PA													1					0	1	0	0	1	0	1	0	0	FALSE	FALSE	FALSE	FALSE	FALSE	FALSE	FALSE	FALSE	FALSE	FALSE	FALSE	TRUE	FALSE	FALSE	0	0	0	0	0	0	0	0
PXUG_V1_025834	defective in cullin neddylation protein													1					0	1	0	0	1	0	1	0	0	FALSE	FALSE	FALSE	FALSE	FALSE	FALSE	FALSE	FALSE	FALSE	FALSE	FALSE	TRUE	FALSE	FALSE	0	0	0	0	0	0	0	0
PXUG_V1_002994	CG10903 CG10903-PA													1					0	1	0	0	1	0	1	0	0	FALSE	FALSE	FALSE	FALSE	FALSE	FALSE	FALSE	FALSE	FALSE	FALSE	FALSE	TRUE	FALSE	FALSE	0	0	0	0	0	0	0	0
PXUG_V1_002288	hypothetical protein TcasGA2_TC002730													1					0	1	0	0	1	0	1	0	0	FALSE	FALSE	FALSE	FALSE	FALSE	FALSE	FALSE	FALSE	FALSE	FALSE	FALSE	TRUE	FALSE	FALSE	0	0	0	0	0	0	0	0
PXUG_V1_002833	DnaJ (Hsp40) homolog 6													1					0	1	0	0	1	0	1	0	0	FALSE	FALSE	FALSE	FALSE	FALSE	FALSE	FALSE	FALSE	FALSE	FALSE	FALSE	TRUE	FALSE	FALSE	0	0	0	0	0	0	0	0
PXUG_V1_021542	hypothetical protein TcasGA2_TC015410													1					0	1	0	0	1	0	1	0	0	FALSE	FALSE	FALSE	FALSE	FALSE	FALSE	FALSE	FALSE	FALSE	FALSE	FALSE	TRUE	FALSE	FALSE	0	0	0	0	0	0	0	0
PXUG_V1_018065	general vesicular transport factor p115													1					0	1	0	0	1	0	1	0	0	FALSE	FALSE	FALSE	FALSE	FALSE	FALSE	FALSE	FALSE	FALSE	FALSE	FALSE	TRUE	FALSE	FALSE	0	0	0	0	0	0	0	0
PXUG_V1_018002	solute carrier organic anion transporter family member 5A1-like													1					0	1	0	0	1	0	1	0	0	FALSE	FALSE	FALSE	FALSE	FALSE	FALSE	FALSE	FALSE	FALSE	FALSE	FALSE	TRUE	FALSE	FALSE	0	0	0	0	0	0	0	0
PXUG_V1_004494	hypothetical protein DAPPUDRAFT_196725													1					0	1	0	0	1	0	1	0	0	FALSE	FALSE	FALSE	FALSE	FALSE	FALSE	FALSE	FALSE	FALSE	FALSE	FALSE	TRUE	FALSE	FALSE	0	0	0	0	0	0	0	0
PXUG_V1_010796	GK23303													1					0	1	0	0	1	0	1	0	0	FALSE	FALSE	FALSE	FALSE	FALSE	FALSE	FALSE	FALSE	FALSE	FALSE	FALSE	TRUE	FALSE	FALSE	0	0	0	0	0	0	0	0
PXUG_V1_015624	hypothetical protein AND_03998													1					0	1	0	0	1	0	1	0	0	FALSE	FALSE	FALSE	FALSE	FALSE	FALSE	FALSE	FALSE	FALSE	FALSE	FALSE	TRUE	FALSE	FALSE	0	0	0	0	0	0	0	0
PXUG_V1_006866	synaptic ras gtpase activating protein, syngap													1					0	1	0	0	1	0	1	0	0	FALSE	FALSE	FALSE	FALSE	FALSE	FALSE	FALSE	FALSE	FALSE	FALSE	FALSE	TRUE	FALSE	FALSE	0	0	0	0	0	0	0	0
PXUG_V1_003829	raspberry, isoform B													1					0	1	0	0	1	0	1	0	0	FALSE	FALSE	FALSE	FALSE	FALSE	FALSE	FALSE	FALSE	FALSE	FALSE	FALSE	TRUE	FALSE	FALSE	0	0	0	0	0	0	0	0
PXUG_V1_007215	hypothetical protein TcasGA2_TC000997													1					0	1	0	0	1	0	1	0	0	FALSE	FALSE	FALSE	FALSE	FALSE	FALSE	FALSE	FALSE	FALSE	FALSE	FALSE	TRUE	FALSE	FALSE	0	0	0	0	0	0	0	0
PXUG_V1_016508	neuropeptide receptor A11													1					0	1	0	0	1	0	1	0	0	FALSE	FALSE	FALSE	FALSE	FALSE	FALSE	FALSE	FALSE	FALSE	FALSE	FALSE	TRUE	FALSE	FALSE	0	0	0	0	0	0	0	0
PXUG_V1_025270	neuropeptide receptor A10													1					0	1	0	0	1	0	1	0	0	FALSE	FALSE	FALSE	FALSE	FALSE	FALSE	FALSE	FALSE	FALSE	FALSE	FALSE	TRUE	FALSE	FALSE	0	0	0	0	0	0	0	0
PXUG_V1_010201	hypothetical protein TcasGA2_TC006334													1					0	1	0	0	1	0	1	0	0	FALSE	FALSE	FALSE	FALSE	FALSE	FALSE	FALSE	FALSE	FALSE	FALSE	FALSE	TRUE	FALSE	FALSE	0	0	0	0	0	0	0	0
PXUG_V1_007352	hypothetical protein LOC724799													1					0	1	0	0	1	0	1	0	0	FALSE	FALSE	FALSE	FALSE	FALSE	FALSE	FALSE	FALSE	FALSE	FALSE	FALSE	TRUE	FALSE	FALSE	0	0	0	0	0	0	0	0
PXUG_V1_025792	gastrula zinc finger protein XlCGF57.1-like													1					0	1	0	0	1	0	1	0	0	FALSE	FALSE	FALSE	FALSE	FALSE	FALSE	FALSE	FALSE	FALSE	FALSE	FALSE	TRUE	FALSE	FALSE	0	0	0	0	0	0	0	0
PXUG_V1_006889	AGAP012237-PA													1					0	1	0	0	1	0	1	0	0	FALSE	FALSE	FALSE	FALSE	FALSE	FALSE	FALSE	FALSE	FALSE	FALSE	FALSE	TRUE	FALSE	FALSE	0	0	0	0	0	0	0	0
PXUG_V1_001675	unknown													1					0	1	0	0	1	0	1	0	0	FALSE	FALSE	FALSE	FALSE	FALSE	FALSE	FALSE	FALSE	FALSE	FALSE	FALSE	TRUE	FALSE	FALSE	0	0	0	0	0	0	0	0
PXUG_V1_006944	Solute carrier organic anion transporter family member 5A1													1					0	1	0	0	1	0	1	0	0	FALSE	FALSE	FALSE	FALSE	FALSE	FALSE	FALSE	FALSE	FALSE	FALSE	FALSE	TRUE	FALSE	FALSE	0	0	0	0	0	0	0	0
PXUG_V1_009775	phosphatidylinositol 4-kinase beta													1					0	1	0	0	1	0	1	0	0	FALSE	FALSE	FALSE	FALSE	FALSE	FALSE	FALSE	FALSE	FALSE	FALSE	FALSE	TRUE	FALSE	FALSE	0	0	0	0	0	0	0	0
PXUG_V1_043751	AGAP003914-PA													1					0	1	0	0	1	0	1	0	0	FALSE	FALSE	FALSE	FALSE	FALSE	FALSE	FALSE	FALSE	FALSE	FALSE	FALSE	TRUE	FALSE	FALSE	0	0	0	0	0	0	0	0
PXUG_V1_014626	SH2 domain-containing adapter protein F													1					0	1	0	0	1	0	1	0	0	FALSE	FALSE	FALSE	FALSE	FALSE	FALSE	FALSE	FALSE	FALSE	FALSE	FALSE	TRUE	FALSE	FALSE	0	0	0	0	0	0	0	0
PXUG_V1_047713	fizzy-related protein													1					0	1	0	0	1	0	1	0	0	FALSE	FALSE	FALSE	FALSE	FALSE	FALSE	FALSE	FALSE	FALSE	FALSE	FALSE	TRUE	FALSE	FALSE	0	0	0	0	0	0	0	0
PXUG_V1_049312	conserved hypothetical protein XP_002431613													1					0	1	0	0	1	0	1	0	0	FALSE	FALSE	FALSE	FALSE	FALSE	FALSE	FALSE	FALSE	FALSE	FALSE	FALSE	TRUE	FALSE	FALSE	0	0	0	0	0	0	0	0
PXUG_V1_023449	sodium/solute symporter													1					0	1	0	0	1	0	1	0	0	FALSE	FALSE	FALSE	FALSE	FALSE	FALSE	FALSE	FALSE	FALSE	FALSE	FALSE	TRUE	FALSE	FALSE	0	0	0	0	0	0	0	0
PXUG_V1_053941	Protein Wnt-6													1					0	1	0	0	1	0	1	0	0	FALSE	FALSE	FALSE	FALSE	FALSE	FALSE	FALSE	FALSE	FALSE	FALSE	FALSE	TRUE	FALSE	FALSE	0	0	0	0	0	0	0	0
PXUG_V1_005623	serine/threonine-protein kinase PLK4 isoform 2													1					0	1	0	0	1	0	1	0	0	FALSE	FALSE	FALSE	FALSE	FALSE	FALSE	FALSE	FALSE	FALSE	FALSE	FALSE	TRUE	FALSE	FALSE	0	0	0	0	0	0	0	0
PXUG_V1_002049	dynein intermediate chain 2, ciliary-like isoform 2													1					0	1	0	0	1	0	1	0	0	FALSE	FALSE	FALSE	FALSE	FALSE	FALSE	FALSE	FALSE	FALSE	FALSE	FALSE	TRUE	FALSE	FALSE	0	0	0	0	0	0	0	0
PXUG_V1_025068	peptidyl-glycine alpha-amidating monooxygenase													1					0	1	0	0	1	0	1	0	0	FALSE	FALSE	FALSE	FALSE	FALSE	FALSE	FALSE	FALSE	FALSE	FALSE	FALSE	TRUE	FALSE	FALSE	0	0	0	0	0	0	0	0
PXUG_V1_001058	proline oxidase													1					0	1	0	0	1	0	1	0	0	FALSE	FALSE	FALSE	FALSE	FALSE	FALSE	FALSE	FALSE	FALSE	FALSE	FALSE	TRUE	FALSE	FALSE	0	0	0	0	0	0	0	0
PXUG_V1_077371	Downstream of kinase CG2079-PA													1					0	1	0	0	1	0	1	0	0	FALSE	FALSE	FALSE	FALSE	FALSE	FALSE	FALSE	FALSE	FALSE	FALSE	FALSE	TRUE	FALSE	FALSE	0	0	0	0	0	0	0	0
PXUG_V1_030140	hypothetical protein AaeL_AAEL008894													1					0	1	0	0	1	0	1	0	0	FALSE	FALSE	FALSE	FALSE	FALSE	FALSE	FALSE	FALSE	FALSE	FALSE	FALSE	TRUE	FALSE	FALSE	0	0	0	0	0	0	0	0
PXUG_V1_025147	hypothetical protein AaeL_AAEL008894													1					0	1	0	0	1	0	1	0	0	FALSE	FALSE	FALSE	FALSE	FALSE	FALSE	FALSE	FALSE	FALSE	FALSE	FALSE	TRUE	FALSE	FALSE	0	0	0	0	0	0	0	0
PXUG_V1_002838	Retinaldehyde-binding protein 1-like protein 1													1					0	1	0	0	1	0	1	0	0	FALSE	FALSE	FALSE	FALSE	FALSE	FALSE	FALSE	FALSE	FALSE	FALSE	FALSE	TRUE	FALSE	FALSE	0	0	0	0	0	0	0	0
PXUG_V1_054180	tRNA-dihydrouridine synthase 3-like													1					0	1	0	0	1	0	1	0	0	FALSE	FALSE	FALSE	FALSE	FALSE	FALSE	FALSE	FALSE	FALSE	FALSE	FALSE	TRUE	FALSE	FALSE	0	0	0	0	0	0	0	0
PXUG_V1_009279	zinc finger MYM-type protein 4-like													1					0	1	0	0	1	0	1	0	0	FALSE	FALSE	FALSE	FALSE	FALSE	FALSE	FALSE	FALSE	FALSE	FALSE	FALSE	TRUE	FALSE	FALSE	0	0	0	0	0	0	0	0
PXUG_V1_000966	nuclear orphan receptor													1					0	1	0	0	1	0	1	0	0	FALSE	FALSE	FALSE	FALSE	FALSE	FALSE	FALSE	FALSE	FALSE	FALSE	FALSE	TRUE	FALSE	FALSE	0	0	0	0	0	0	0	0
PXUG_V1_003710	Bifunctional heparan sulfate N-deacetylase/N-sulfotransferase													1					0	1	0	0	1	0	1	0	0	FALSE	FALSE	FALSE	FALSE	FALSE	FALSE	FALSE	FALSE	FALSE	FALSE	FALSE	TRUE	FALSE	FALSE	0	0	0	0	0	0	0	0
PXUG_V1_006400	sex-lethal													1					0	1	0	0	1	0	1	0	0	FALSE	FALSE	FALSE	FALSE	FALSE	FALSE	FALSE	FALSE	FALSE	FALSE	FALSE	TRUE	FALSE	FALSE	0	0	0	0	0	0	0	0
PXUG_V1_003266	hypothetical protein TcasGA2_TC008488													1					0	1	0	0	1	0	1	0	0	FALSE	FALSE	FALSE	FALSE	FALSE	FALSE	FALSE	FALSE	FALSE	FALSE	FALSE	TRUE	FALSE	FALSE	0	0	0	0	0	0	0	0
PXUG_V1_053512	band 7 protein CG42540-like													1					0	1	0	0	1	0	1	0	0	FALSE	FALSE	FALSE	FALSE	FALSE	FALSE	FALSE	FALSE	FALSE	FALSE	FALSE	TRUE	FALSE	FALSE	0	0	0	0	0	0	0	0
PXUG_V1_018789	nervous wreck													1					0	1	0	0	1	0	1	0	0	FALSE	FALSE	FALSE	FALSE	FALSE	FALSE	FALSE	FALSE	FALSE	FALSE	FALSE	TRUE	FALSE	FALSE	0	0	0	0	0	0	0	0
PXUG_V1_010598	hypothetical protein TcasGA2_TC012652													1					0	1	0	0	1	0	1	0	0	FALSE	FALSE	FALSE	FALSE	FALSE	FALSE	FALSE	FALSE	FALSE	FALSE	FALSE	TRUE	FALSE	FALSE	0	0	0	0	0	0	0	0
PXUG_V1_046617	iroquois-class homeodomain protein irx													1					0	1	0	0	1	0	1	0	0	FALSE	FALSE	FALSE	FALSE	FALSE	FALSE	FALSE	FALSE	FALSE	FALSE	FALSE	TRUE	FALSE	FALSE	0	0	0	0	0	0	0	0
PXUG_V1_001851	WD repeat-containing protein 51A													1					0	1	0	0	1	0	1	0	0	FALSE	FALSE	FALSE	FALSE	FALSE	FALSE	FALSE	FALSE	FALSE	FALSE	FALSE	TRUE	FALSE	FALSE	0	0	0	0	0	0	0	0
PXUG_V1_005437	hypothetical protein SINV_08719													1					0	1	0	0	1	0	1	0	0	FALSE	FALSE	FALSE	FALSE	FALSE	FALSE	FALSE	FALSE	FALSE	FALSE	FALSE	TRUE	FALSE	FALSE	0	0	0	0	0	0	0	0
PXUG_V1_003079	hypothetical protein TcasGA2_TC004143													1					0	1	0	0	1	0	1	0	0	FALSE	FALSE	FALSE	FALSE	FALSE	FALSE	FALSE	FALSE	FALSE	FALSE	FALSE	TRUE	FALSE	FALSE	0	0	0	0	0	0	0	0
PXUG_V1_044327	hypothetical protein SINV_04152													1					0	1	0	0	1	0	1	0	0	FALSE	FALSE	FALSE	FALSE	FALSE	FALSE	FALSE	FALSE	FALSE	FALSE	FALSE	TRUE	FALSE	FALSE	0	0	0	0	0	0	0	0
PXUG_V1_014350	WD repeat-containing protein 48													1					0	1	0	0	1	0	1	0	0	FALSE	FALSE	FALSE	FALSE	FALSE	FALSE	FALSE	FALSE	FALSE	FALSE	FALSE	TRUE	FALSE	FALSE	0	0	0	0	0	0	0	0
PXUG_V1_040278	SD08909p													1					0	1	0	0	1	0	1	0	0	FALSE	FALSE	FALSE	FALSE	FALSE	FALSE	FALSE	FALSE	FALSE	FALSE	FALSE	TRUE	FALSE	FALSE	0	0	0	0	0	0	0	0
PXUG_V1_002882	replication factor C4													1					0	1	0	0	1	0	1	0	0	FALSE	FALSE	FALSE	FALSE	FALSE	FALSE	FALSE	FALSE	FALSE	FALSE	FALSE	TRUE	FALSE	FALSE	0	0	0	0	0	0	0	0
PXUG_V1_004052	plexin-B													1					0	1	0	0	1	0	1	0	0	FALSE	FALSE	FALSE	FALSE	FALSE	FALSE	FALSE	FALSE	FALSE	FALSE	FALSE	TRUE	FALSE	FALSE	0	0	0	0	0	0	0	0
PXUG_V1_043907	hypothetical protein LOC100645228													1					0	1	0	0	1	0	1	0	0	FALSE	FALSE	FALSE	FALSE	FALSE	FALSE	FALSE	FALSE	FALSE	FALSE	FALSE	TRUE	FALSE	FALSE	0	0	0	0	0	0	0	0
PXUG_V1_027603	hypothetical protein AaeL_AAEL003252													1					0	1	0	0	1	0	1	0	0	FALSE	FALSE	FALSE	FALSE	FALSE	FALSE	FALSE	FALSE	FALSE	FALSE	FALSE	TRUE	FALSE	FALSE	0	0	0	0	0	0	0	0
PXUG_V1_006413	hypothetical protein TcasGA2_TC030602													1					0	1	0	0	1	0	1	0	0	FALSE	FALSE	FALSE	FALSE	FALSE	FALSE	FALSE	FALSE	FALSE	FALSE	FALSE	TRUE	FALSE	FALSE	0	0	0	0	0	0	0	0
PXUG_V1_003889	Transforming acidic coiled-coil-containing protein 1													1					0	1	0	0	1	0	1	0	0	FALSE	FALSE	FALSE	FALSE	FALSE	FALSE	FALSE	FALSE	FALSE	FALSE	FALSE	TRUE	FALSE	FALSE	0	0	0	0	0	0	0	0
PXUG_V1_037960	zinc finger protein													1					0	1	0	0	1	0	1	0	0	FALSE	FALSE	FALSE	FALSE	FALSE	FALSE	FALSE	FALSE	FALSE	FALSE	FALSE	TRUE	FALSE	FALSE	0	0	0	0	0	0	0	0
PXUG_V1_004457	hypothetical protein TcasGA2_TC000880													1					0	1	0	0	1	0	1	0	0	FALSE	FALSE	FALSE	FALSE	FALSE	FALSE	FALSE	FALSE	FALSE	FALSE	FALSE	TRUE	FALSE	FALSE	0	0	0	0	0	0	0	0
PXUG_V1_024447	CG12880 CG12880-PA													1					0	1	0	0	1	0	1	0	0	FALSE	FALSE	FALSE	FALSE	FALSE	FALSE	FALSE	FALSE	FALSE	FALSE	FALSE	TRUE	FALSE	FALSE	0	0	0	0	0	0	0	0
PXUG_V1_044761	microtubule-associated serine/threonine-protein kinase-like													1					0	1	0	0	1	0	1	0	0	FALSE	FALSE	FALSE	FALSE	FALSE	FALSE	FALSE	FALSE	FALSE	FALSE	FALSE	TRUE	FALSE	FALSE	0	0	0	0	0	0	0	0
PXUG_V1_034673	GTP-binding protein 128up-like													1					0	1	0	0	1	0	1	0	0	FALSE	FALSE	FALSE	FALSE	FALSE	FALSE	FALSE	FALSE	FALSE	FALSE	FALSE	TRUE	FALSE	FALSE	0	0	0	0	0	0	0	0
PXUG_V1_072920	GATA transcription factor													1					0	1	0	0	1	0	1	0	0	FALSE	FALSE	FALSE	FALSE	FALSE	FALSE	FALSE	FALSE	FALSE	FALSE	FALSE	TRUE	FALSE	FALSE	0	0	0	0	0	0	0	0
PXUG_V1_026032	GATA-binding factor A													1					0	1	0	0	1	0	1	0	0	FALSE	FALSE	FALSE	FALSE	FALSE	FALSE	FALSE	FALSE	FALSE	FALSE	FALSE	TRUE	FALSE	FALSE	0	0	0	0	0	0	0	0
PXUG_V1_002183	importin subunit beta-1-like isoform 2													1					0	1	0	0	1	0	1	0	0	FALSE	FALSE	FALSE	FALSE	FALSE	FALSE	FALSE	FALSE	FALSE	FALSE	FALSE	TRUE	FALSE	FALSE	0	0	0	0	0	0	0	0
PXUG_V1_018446	hypothetical protein TcasGA2_TC009040													1					0	1	0	0	1	0	1	0	0	FALSE	FALSE	FALSE	FALSE	FALSE	FALSE	FALSE	FALSE	FALSE	FALSE	FALSE	TRUE	FALSE	FALSE	0	0	0	0	0	0	0	0
PXUG_V1_047893	AGAP002284-PA													1					0	1	0	0	1	0	1	0	0	FALSE	FALSE	FALSE	FALSE	FALSE	FALSE	FALSE	FALSE	FALSE	FALSE	FALSE	TRUE	FALSE	FALSE	0	0	0	0	0	0	0	0
PXUG_V1_002457	Membrane-associated protein Hem													1					0	1	0	0	1	0	1	0	0	FALSE	FALSE	FALSE	FALSE	FALSE	FALSE	FALSE	FALSE	FALSE	FALSE	FALSE	TRUE	FALSE	FALSE	0	0	0	0	0	0	0	0
PXUG_V1_005423	THO complex subunit 2													1					0	1	0	0	1	0	1	0	0	FALSE	FALSE	FALSE	FALSE	FALSE	FALSE	FALSE	FALSE	FALSE	FALSE	FALSE	TRUE	FALSE	FALSE	0	0	0	0	0	0	0	0
PXUG_V1_003796	transcriptional adapter 2B-like													1					0	1	0	0	1	0	1	0	0	FALSE	FALSE	FALSE	FALSE	FALSE	FALSE	FALSE	FALSE	FALSE	FALSE	FALSE	TRUE	FALSE	FALSE	0	0	0	0	0	0	0	0
PXUG_V1_023153	zinc finger protein													1					0	1	0	0	1	0	1	0	0	FALSE	FALSE	FALSE	FALSE	FALSE	FALSE	FALSE	FALSE	FALSE	FALSE	FALSE	TRUE	FALSE	FALSE	0	0	0	0	0	0	0	0
PXUG_V1_014728	tomosyn, putative													1					0	1	0	0	1	0	1	0	0	FALSE	FALSE	FALSE	FALSE	FALSE	FALSE	FALSE	FALSE	FALSE	FALSE	FALSE	TRUE	FALSE	FALSE	0	0	0	0	0	0	0	0
PXUG_V1_054201	hypothetical protein LOC100120475													1					0	1	0	0	1	0	1	0	0	FALSE	FALSE	FALSE	FALSE	FALSE	FALSE	FALSE	FALSE	FALSE	FALSE	FALSE	TRUE	FALSE	FALSE	0	0	0	0	0	0	0	0
PXUG_V1_021791	cg1440 protein													1					0	1	0	0	1	0	1	0	0	FALSE	FALSE	FALSE	FALSE	FALSE	FALSE	FALSE	FALSE	FALSE	FALSE	FALSE	TRUE	FALSE	FALSE	0	0	0	0	0	0	0	0
PXUG_V1_002974	bleomycin hydrolase													1					0	1	0	0	1	0	1	0	0	FALSE	FALSE	FALSE	FALSE	FALSE	FALSE	FALSE	FALSE	FALSE	FALSE	FALSE	TRUE	FALSE	FALSE	0	0	0	0	0	0	0	0
[truncated: 734 more rows]
[truncated: 7 more columns]

## Sheet: S.T5
				H	H	H	H	H	H	H	H	H	H	L	L	L	O	O	O	T
[truncated: 673 more rows]
[truncated: 9 more columns]

[truncated: 1 more sheets: S.T6]
