# Supplementary material for: Two-way transcriptome approach for the identification of common gene targets across four insect orders and its validation in Oxycarenus laetus
Source: Sci Rep. 2025 Jul 9;15:24721. doi: 10.1038/s41598-025-08880-9 (PMC12241319; doi:10.1038/s41598-025-08880-9)
Supplement: Supplementary file 4 — Supplementary Material 4 [file 41598_2025_8880_MOESM4_ESM.xlsx]

## Sheet: S.T1
	For read length 2X100:
		Supplementary Table S.T1: List of 104 RNA-seq datasets used in this study.
Sr No	Species Sr No	Name	Order	Accession numbers	Published on	Name of study	Number of bases (G)	Size of sample (Gb)	Number of spots (M)	References
1	1	Bemisia tabaci	Hemiptera	SRR1104130	2014-01-08	De novo characterization and comparison of the whitefly transcriptome	10.4	6.3	52.2	Yang, C., Long, C., Guo, J., Cheng, D., & Wan, F. (2016). Molecular cloning, sequence analysis and expression of ecdysone receptor gene from Bemisia tabaci Mediterranean (Hemiptera: Aleyrodidae). Acta Phytophylacica Sinica, 43(1), 40-47.
2				SRR1930109	2016-03-24	Bemisia tabaci Transcriptome or Gene expression	5	3.1	25.2	Guo, L., Liang, P., Fang, K., & Chu, D. (2017). Silence of inositol 1, 4, 5-trisphosphate receptor expression decreases cyantraniliprole susceptibility in Bemisia tabaci. Pesticide Biochemistry and Physiology, 142, 162-169.
3				SRR1943311	2016-03-24		4.8	2.9	23.8
4				SRR4039449	2016-10-31	Transcriptome of whitefly MED on cotton and tobacco	18.6	12.4	93	Xia, W. Q., Wang, X. R., Liang, Y., Liu, S. S., & Wang, X. W. (2017). Transcriptome analyses suggest a novel hypothesis for whitefly adaptation to tobacco. Scientific reports, 7(1), 12102.
5				SRR4039450	2016-10-31		16.3	10.8	81.3
6				SRR5110306	2017-09-04	African Whitefly and Transmitted Viruses Project	8.6	2.7	42.9	Sseruwagi, P., Wainaina, J., Ndunguru, J., Tumuhimbise, R., Tairo, F., Guo, J. Y., Vrielink, A., Blythe, A., Kinene, T., De Marchi, B., Kehoe, M. A., Tanz, S., & Boykin, L. M. (2018). The first transcriptomes from field-collected individual whiteflies ( Bemisia tabaci, Hemiptera: Aleyrodidae): a case study of the endosymbiont composition. Gates open research, 1, 16. https://doi.org/10.12688/gates…
7				SRR5109958	2017-09-04		8.5	2.6	42.6
8				SRR9141102	2020-06-01	Sex-biased transcriptomic study of three cryptic species of the Bemisia tabaci whitefly	8.8	5.8	44.1	Wang, Y. J., Wang, H. L., Wang, X. W., & Liu, S. S. (2020). Evolutionary Patterns of Sex-Biased Genes in Three Species of Haplodiploid Insects. Insects, 11(6), 326.
9				SRR9141103	2020-06-01		10.4	6.8	52.1
10				SRR9141104	2020-06-01		8.8	5.8	44.1
11				SRR9141105	2020-06-01		9.7	6.4	48.5
12	2	Phenacoccus solenopsis		SRR6782023	2018-07-30	Transcriptome based Denovo characterization of four developmental stages of cotton mealybug Phenacoccus solenopsis	5.6	3.7	28.1	Arya, S. K., Dhar, Y. V., Upadhyay, S. K., Asif, M. H., & Verma, P. C. (2018). De novo characterization of Phenacoccus solenopsis transcriptome and analysis of gene expression profiling during development and hormone biosynthesis. Scientific Reports, 8(1), 7573.
13	3	Maconellicoccus hirsutus		SRR13590441	2021-01-31	Maconellicoccus hirsutus isolate:vbl2512 Genome sequencing and assembly	8.9	5.5	44.7	Kohli, S., Gulati, P., Narang, A., Maini, J., Shamsudheen, K. V., Pandey, R., ... & Brahmachari, V. (2021). Genome and transcriptome analysis of the mealybug Maconellicoccus hirsutus: Correlation with its unique phenotypes. Genomics, 113(4), 2483-2494.
14				SRR13590442	2021-01-31		7.7	4.7	38.3
15				SRR13590444	2021-01-31		5.4	3.3	26.8
16				SRR13590443	2021-01-31		8.1	5	40.5
17	4	Oxycarenus hyalinipennis/ laetus		SRR13328464	2021-02-27	Host-based transcriptome analysis of Oxycarenus laetus	4.7	1.5	23.6	Sureshan, S. C., Mohideen, H. S., & Ramya, M. (2022). Differential expression profiling of Oxycarenus laetus Kirby (Hemiptera: Lygaeidae) upon exposure to gossypol. Molecular Biology Reports, 49(6), 4727-4735.
18				SRR13328465	2021-02-27		3.7	1.2	18.4
19				SRR8526511	2019-08-01	Mitochondrial Genome Sequencing and RNAseq & Small RNAseq Gene Expression Profiling of Oxycarenus laetus from two different locations	3.6	1.2	17.9	Sureshan, S. C., Tanavade, R. V., Ghosh, S., Ghosh, S., Sella, R. N., & Mohideen, H. S. (2021). Complete mitochondrial genome sequencing of Oxycarenus laetus (Hemiptera: Lygaeidae) from two geographically distinct regions of India. Scientific reports, 11(1), 23738.
20				SRR8526512	2019-08-01		4.5	1.5	22.7
21	5	Nezara viridula		SRR7184294	2019-01-02	Nezara viridula Transcriptomics	55.7	18.3	278.5	Lavore, A., Perez-Gianmarco, L., Esponda-Behrens, N., Palacio, V., Catalano, M. I., Rivera-Pomar, R., & Ons, S. (2018). Nezara viridula (Hemiptera: Pentatomidae) transcriptomic analysis and neuropeptidomics. Scientific reports, 8(1), 17244. https://doi.org/10.1038/s41598-018-35386-4
22				SRR7956289	2018-10-02	Transcriptome data from the abdominal sternites of southern green stink bug Nezara viridula	8.3	4.8	41.5	Virginia Tech (2022). Transcriptome data from the abdominal sternites of southern green stink bug Nezara viridula. National Center for Biotechnology Information. https://data.nal.usda.gov/dataset/transcriptome-data-abdominal-sternites-southern-green-stink-bug-nezara-viridula. Accessed 2023-07-25.
23				SRR7961920	2018-10-03		9.1	5.2	45.3
24	6	Halyomorpha halys		SRR8320991	2019-03-01	Comparative metatranscriptome of brown marmorated stink bug with and without the bacterial endosymbiont	54.9	17.8	274.3	Xiong, G. H., Xing, L. S., Lin, Z., Saha, T. T., Wang, C., Jiang, H., & Zou, Z. (2015). High throughput profiling of the cotton bollworm Helicoverpa armigera immunotranscriptome during the fungal and bacterial infections. BMC genomics, 16(1), 1-21.
25	7	Helicoverpa armigera	Lepidoptera	SRR4242253	2017-02-23	Functional opsin retrogene in nocturnal moth	4	2.5	20.2	Xu, P., Feuda, R., Lu, B. et al. Functional opsin retrogene in nocturnal moth. Mobile DNA 7, 18 (2016). https://doi.org/10.1186/s13100-016-0074-8
26				SRR4242254	2017-02-23		5.6	3.5	28.1
27				SRR4242255	2017-02-23		5	3.2	25.2
28				SRR4242256	2017-02-23		5.5	3.4	27.4
29	8	Shistocerca gregaria	Orthoptera	SRR6315672	2017-11-22	Schistocerca gregaria gregaria Transcriptome or Gene expression	7.7	4.8	38.1	Bakkali, M., & Martín-Blázquez, R. (2018). RNA-Seq reveals large quantitative differences between the transcriptomes of outbreak and non-outbreak locusts. Scientific Reports, 8(1), 9207.
30				SRR6315673	2017-11-22		9.6	6.1	47.6
31	9	Poecilocerus pictus		SRR8296279	2019-07-19	Transcriptomes of Pyrgomorphidae grasshoppers	3.1	1.2	15.5	Yang, L., Ravikanthachari, N., Mariño-Pérez, R., Deshmukh, R., Wu, M., Rosenstein, A., ... & Andolfatto, P. (2019). Predictability in the evolution of Orthopteran cardenolide insensitivity. Philosophical Transactions of the Royal Society B, 374(1777), 20180246.
32				SRR8296281	2019-07-19		4.1	1.4	20.4
33				SRR8296282	2019-07-19		4.1	1.5	20.3
34				SRR8296285	2019-07-19		3.8	1.3	19.2
35				SRR8296287	2019-07-19		3.7	1.4	18.3
36	10	Thrips palmi	Thysanoptera	SRR8113222	2018-11-24	Transcriptome response of Thrips palmi (melon thrips) to capsicum chlorosis virus (CaCV)	8.6	3.6	42.8	Widana Gamage, S. M., Rotenberg, D., Schneweis, D. J., Tsai, C. W., & Dietzgen, R. G. (2018). Transcriptome-wide responses of adult melon thrips (Thrips palmi) associated with capsicum chlorosis virus infection. PLoS One, 13(12), e0208538.
37				SRR8113223	2018-11-24		8.5	3.6	42.7
38				SRR8113224	2018-11-24		8	3.4	40.2
39				SRR8113225	2018-11-24		8	3.4	39.9
40				SRR8113226	2018-11-24		8.1	3.4	40.3
41				SRR8113227	2018-11-24		7.5	3.2	37.7
							TOTAL	185	1974.3
	For read length 2X150:
42	1	Amrasca biguttula biguttula	Hemiptera	SRR9705737	2019-07-18	Multiomics data analysis of Amarasca biguttula biguttula	6.2	2.3	20.8	ICAR, Annual report 2021
43				SRR9705738	2019-07-18		12.6	4.4	41.9
44				SRR9705739	2019-07-18		5.8	2.2	19.2
45				SRR9705740	2019-07-18		5.9	2.2	19.5
46				SRR9705741	2019-07-18		4.9	1.9	16.5
47				SRR9705742	2019-07-18		5.8	2.2	19.2
48	2	Aphis gossypii		SRR10389549	2020-11-29	transcriptomic raw data of two color morphs of Aphis gossypii	13.4	3.9	44.6	Guo, S. K., Gong, Y. J., Chen, J. C., Shi, P., Cao, L. J., Yang, Q., ... & Wei, S. J. (2020). Increased density of endosymbiotic Buchnera related to pesticide resistance in yellow morph of melon aphid. Journal of Pest Science, 93, 1281-1294.
49				SRR10389550	2020-11-29		10.2	3.1	33.8
50				SRR10389551	2020-11-29		7.7	2.3	25.6
51				SRR10389552	2020-11-29		7.2	2.2	23.9
52				SRR10389553	2020-11-29		7.4	2.1	24.6
53				SRR10389554	2020-11-29		7	2	23.2
54	3	Bemisia tabaci		SRR12975714	2020-11-03	Transcriptome sequencing	7	2.9	23.4	Shen, X. N., Wang, X. D., Wan, F. H., Lü, Z. C., & Liu, W. X. (2023). Gene Expression Analysis Reveals Potential Regulatory Factors Response to Temperature Stress in Bemisia tabaci Mediterranean. Genes, 14(5), 1013.
55				SRR12975715	2020-11-03		6.7	2.8	22.4
56				SRR12975716	2020-11-03		6.3	2.6	21
57				SRR12975717	2020-11-03		6.9	2.8	22.9
58				SRR12975718	2020-11-03		6.7	2.7	22.2
59				SRR12975719	2020-11-03		7.5	3	24.9
60	4	Phenacoccus solenopsis		SRR7657827	2019-09-01	Phenacoccus solenopsis Raw sequence reads	7.1	2.1	23.5	Omar, M. A., Ao, Y., Li, M., He, K., Xu, L., Tong, H., ... & Li, F. (2019). The functional difference of eight chitinase genes between male and female of the cotton mealybug, Phenacoccus solenopsis. Insect molecular biology, 28(4), 550-567.
61				SRR7657828	2019-09-01		8.7	2.5	29
62				SRR7657829	2019-09-01		8.7	2.6	29.1
63				SRR7657830	2019-09-01		8.8	2.6	29.4
64				SRR7657831	2019-09-01		8.2	2.4	27.3
65				SRR7657832	2019-09-01		7	2	23.2
66	5	Dysdercus cingulatus		SRR5040256	2017-11-21	This BIOPROJECT includes the biosamples and raw sequencing data of 32 species in Hemiptera	4.5	1.8	14.9	Wang, Y. H., Wu, H. Y., Rédei, D., Xie, Q., Chen, Y., Chen, P. P., ... & Bu, W. J. (2019). When did the ancestor of true bugs become stinky? Disentangling the phylogenomics of Hemiptera–Heteroptera. Cladistics, 35(1), 42-66.
67	6	Empoasca onukii		SRR4422921	2017-10-22	Empoasca onukii Transcriptome or Gene expression	10.5	3.8	35	Bian, L., Li, Z. Q., Ma, L., Cai, X. M., Luo, Z. X., & Chen, Z. M. (2018). Identification of the genes in tea leafhopper, Empoasca onukii (Hemiptera: Cicadellidae), that encode odorant-binding proteins and chemosensory proteins using transcriptome analyses of insect heads. Applied entomology and zoology, 53, 93-105.
68				SRR4436881	2017-10-22		8	2.8	26.6
69				SRR4436882	2017-10-22		8.7	3.1	29
70				SRR4436883	2017-10-22		7.4	2.7	24.6
71	7	Nezara viridula		SRR8932991	2019-11-22	RNA-seq data for salivary glands and midgut sections from adult Nezara viridula on corn and green bean diets	9.6	3.9	31.9	Cantón, P. E., & Bonning, B. C. (2019). Proteases and nucleases across midgut tissues of Nezara viridula (Hemiptera: Pentatomidae) display distinct activity profiles that are conserved through life stages. Journal of insect physiology, 119, 103965.
72				SRR8932992	2019-11-22		9.8	4	32.5
73				SRR8932993	2019-11-22		8.7	3.5	28.8
74				SRR8932994	2019-11-22		10.1	4.1	33.8
75				SRR8932995	2019-11-22		9.7	3.9	32.4
76				SRR8932996	2019-11-22		10	4.1	33.5
77	8	Halyomorpha halys		SRR11747758	2020-09-09	Halyomorpha halys Raw sequence reads	12.2	4.2	40.5	Sun, D., Huang, Y., Qin, Z., Zhan, H., Zhang, J., Liu, Y., & Yang, S. (2020). Identification of candidate olfactory genes in the antennal transcriptome of the stink bug Halyomorpha halys. Frontiers in Physiology, 11, 876.
78				SRR11748354	2020-09-09		11.5	4	38.2
79				SRR12286913	2020-07-22	Halyomorpha halys salivary gland transcriptome	6.9	2.6	23.1	Zhao, C., Miao, S., Yin, Y., Zhu, Y., Nabity, P., Bansal, R., & Liu, C. (2021). Tripartite parasitic and symbiotic interactions as a possible mechanism of horizontal gene transfer. Ecology and Evolution, 11(11), 7018-7028.
80				SRR12286914	2020-07-22		6.7	2.5	22.3
81				SRR12286915	2020-07-22		7.1	2.5	23.6
82				SRR12286916	2020-07-22		6.8	2.4	22.7
83	9	Helicoverpa armigera	Lepidoptera	SRR9308190	2020-07-12	cotton bollworm transcriptome	9.6	3.3	32	Yuan, H., Xu, P., Xiao, Y., Yang, L., Yang, X., & Wu, K. (2020). Infection of cotton bollworm by Helicoverpa armigera iflavirus decreases larval fitness. Journal of invertebrate pathology, 173, 107384.
84				SRR9308191	2020-07-12		9.7	3.5	32.2
85				SRR11483256	2021-07-05	Chromosome-level genome assembly of cotton bollworm	6.2	2.5	20.6	Zhang, J., Zhang, F., Tay, W. T., Robin, C., Shi, Y., Guan, F., ... & Wu, Y. (2022). Population genomics provides insights into lineage divergence and local adaptation within the cotton bollworm. Molecular Ecology Resources, 22(5), 1875-1891.
86				SRR11483257	2021-07-05		5.5	2.1	18.4
87				SRR11961687	2021-06-08	cotton bollworm transcriptome after HaDV2 infection	11.8	4.2	39.2	Xiao, Y., Li, W., Yang, X., Xu, P., Jin, M., Yuan, H., ... & Wu, K. (2021). Rapid spread of a densovirus in a major crop pest following wide-scale adoption of Bt-cotton in China. Elife, 10, e66913.
88				SRR11961690	2021-06-08		9	3.2	30
89	10	Pectinophora gossypiella		SRR8755468	2020-01-01	Molecular basis of Bt BG II Cotton Resistance in Pink bollworm, Pectinophora gossypiella: Impact on its management	5.7	2.3	19.1	Agrawal, A., Venkatesan, T., Ramasamy, G. G., Ramesan Syamala, R., Muthugounder, M., & Rai, A. (2020). Transcriptome alterations of field‐evolved resistance in Pectinophora gossypiella against Bt Bollgard II cotton in India. Journal of Applied Entomology, 144(10), 929-940.
90				SRR8755469	2020-01-01		5.7	2.3	18.9
91	11	Spodoptera litura		SRR13664481	2021-02-11	Transcriptome Analysis of the Resistance of Spodoptera litura to Diflufenuron	7.4	2.1	24.7	Gong, C., Wang, X., Huang, Q., Zhang, J., Zhang, Y., Zhan, X., ... & Shen, L. (2021). The fitness advantages of bistrifluron resistance related to chitin synthase A in Spodoptera litura (Fab.)(Noctuidae: Lepidoptera). Pest Management Science, 77(7), 3458-3468.
92				SRR13664482	2021-02-11		6	1.7	20.2
93				SRR13664483	2021-02-11		7.8	2.2	26.1
94				SRR13664484	2021-02-11		7.8	2.2	26
95				SRR13664485	2021-02-11		9.6	2.7	32
96				SRR13664486	2021-02-11		8	2.3	26.7
97	12	Agrotis ipsilon		SRR1811919	2019-11-06	The 1KITE project: evolution of insects	2.6	1.7	8.6	Shelomi, M., Wipfler, B., Zhou, X., & Pauchet, Y. (2020). Multifunctional cellulase enzymes are ancestral in Polyneoptera. Insect molecular biology, 29(1), 124-135.
98	13	Poecilocerus pictus	Orthoptera	SRR2230609	2020-09-08		3.5	2.2	11.6
99	14	Thrips palmi	Thysanoptera	SRR11177268	2020-04-27	Thrips palmi Raw sequence reads of transcriptome	6.8	1.9	22.7	Guo, S. K., Cao, L. J., Song, W., Shi, P., Gao, Y. F., Gong, Y. J., ... & Wei, S. J. (2020). Chromosome‐level assembly of the melon thrips genome yields insights into evolution of a sap‐sucking lifestyle and pesticide resistance. Molecular Ecology Resources, 20(4), 1110-1125.
100				SRR11177269	2020-04-27		10.6	3	35.3
101				SRR11177270	2020-04-27		11.8	3.4	39.5
102				SRR11177271	2020-04-27		10.9	3.1	36.5
103				SRR11177272	2020-04-27		9.9	2.8	32.8
104				SRR11177273	2020-04-27		13.6	4	45.4
							TOTAL:	176.4
	TOTAL DATA:	361.4 Gb

## Sheet: S.T2
		Supplementary Table S.T2: List of curated insect-specific databases used for mapping and annotation.
	Sr no.	Database name	About the database	# Species	# Genes	# Orders
	1	4IN	Innate immunity genes in insects	15	2000	6
	2	Insecta Swissprot	Protein database	817	1434653	20
	3	KONAGABASE	diamondback moth database	1	447	1

## Sheet: S.T3
				Supplementary Table S.T3: Gene matches identified across insect orders using individual database against 4IN database (Approach 1)
				APPROACH 1: 4IN DATABASE
	H	H	H	H	H	H	H	H	H	H	L	L	L	O	O	O	T
Gene IDs	BTS	HHS	NVS	PSS	ABS	AGS	DCS	ES	MHS	OLS	HAS	SLS	AS	PPS	SGS	PGS	TPS	H	L	O	T	Total	H	L	O	T	HLOT	HLO	HOT	LOT	HL	HO	HT	LO	LT	OT	H	L	O	T	HLOT	HLO	HOT	LOT	HL	HO	HT	LO	LT
Px007132	1				1	1		1	1		1	1				1	1	5	2	1	1	9	1	1	1	1	TRUE	TRUE	TRUE	TRUE	TRUE	TRUE	TRUE	TRUE	TRUE	TRUE	TRUE	TRUE	TRUE	TRUE	1	1	1	1	1	1	1	1	1
Px002422	1				1			1	1		1	1		1			1	4	2	1	1	8	1	1	1	1	TRUE	TRUE	TRUE	TRUE	TRUE	TRUE	TRUE	TRUE	TRUE	TRUE	TRUE	TRUE	TRUE	TRUE	1	1	1	1	1	1	1	1	1
BGIBMGA007730-TA	1				1			1			1	1	1	1			1	3	3	1	1	8	1	1	1	1	TRUE	TRUE	TRUE	TRUE	TRUE	TRUE	TRUE	TRUE	TRUE	TRUE	TRUE	TRUE	TRUE	TRUE	1	1	1	1	1	1	1	1	1
ACYPI083523	1				1			1	1	1		1		1			1	5	1	1	1	8	1	1	1	1	TRUE	TRUE	TRUE	TRUE	TRUE	TRUE	TRUE	TRUE	TRUE	TRUE	TRUE	TRUE	TRUE	TRUE	1	1	1	1	1	1	1	1	1
ACYPI009411	1			1				1				1	1	1			1	3	2	1	1	7	1	1	1	1	TRUE	TRUE	TRUE	TRUE	TRUE	TRUE	TRUE	TRUE	TRUE	TRUE	TRUE	TRUE	TRUE	TRUE	1	1	1	1	1	1	1	1	1
Px002615	1			1				1				1	1	1			1	3	2	1	1	7	1	1	1	1	TRUE	TRUE	TRUE	TRUE	TRUE	TRUE	TRUE	TRUE	TRUE	TRUE	TRUE	TRUE	TRUE	TRUE	1	1	1	1	1	1	1	1	1
Px013000	1	1	1					1	1		1	1				1	1	5	2	1	1	9	1	1	1	1	TRUE	TRUE	TRUE	TRUE	TRUE	TRUE	TRUE	TRUE	TRUE	TRUE	TRUE	TRUE	TRUE	TRUE	1	1	1	1	1	1	1	1	1
BGIBMGA007929-TA	1	1	1			1		1	1		1	1				1	1	6	2	1	1	10	1	1	1	1	TRUE	TRUE	TRUE	TRUE	TRUE	TRUE	TRUE	TRUE	TRUE	TRUE	TRUE	TRUE	TRUE	TRUE	1	1	1	1	1	1	1	1	1
Px006383	1				1	1	1	1	1		1		1			1	1	6	2	1	1	10	1	1	1	1	TRUE	TRUE	TRUE	TRUE	TRUE	TRUE	TRUE	TRUE	TRUE	TRUE	TRUE	TRUE	TRUE	TRUE	1	1	1	1	1	1	1	1	1
BGIBMGA007507-TA									1		1					1	1	1	1	1	1	4	1	1	1	1	TRUE	TRUE	TRUE	TRUE	TRUE	TRUE	TRUE	TRUE	TRUE	TRUE	TRUE	TRUE	TRUE	TRUE	1	1	1	1	1	1	1	1	1
BGIBMGA005478-TA	1		1		1	1	1	1	1		1		1			1	1	7	2	1	1	11	1	1	1	1	TRUE	TRUE	TRUE	TRUE	TRUE	TRUE	TRUE	TRUE	TRUE	TRUE	TRUE	TRUE	TRUE	TRUE	1	1	1	1	1	1	1	1	1
ACYPI004568						1		1	1		1					1	1	3	1	1	1	6	1	1	1	1	TRUE	TRUE	TRUE	TRUE	TRUE	TRUE	TRUE	TRUE	TRUE	TRUE	TRUE	TRUE	TRUE	TRUE	1	1	1	1	1	1	1	1	1
ACYPI003304				1		1		1			1		1	1			1	3	2	1	1	7	1	1	1	1	TRUE	TRUE	TRUE	TRUE	TRUE	TRUE	TRUE	TRUE	TRUE	TRUE	TRUE	TRUE	TRUE	TRUE	1	1	1	1	1	1	1	1	1
Px005825						1		1			1		1	1			1	2	2	1	1	6	1	1	1	1	TRUE	TRUE	TRUE	TRUE	TRUE	TRUE	TRUE	TRUE	TRUE	TRUE	TRUE	TRUE	TRUE	TRUE	1	1	1	1	1	1	1	1	1
BGIBMGA008283-TA				1		1		1			1		1	1			1	3	2	1	1	7	1	1	1	1	TRUE	TRUE	TRUE	TRUE	TRUE	TRUE	TRUE	TRUE	TRUE	TRUE	TRUE	TRUE	TRUE	TRUE	1	1	1	1	1	1	1	1	1
BGIBMGA005190-TA	1										1					1		1	1	1	0	3	1	1	1	0	FALSE	TRUE	FALSE	FALSE	TRUE	TRUE	FALSE	TRUE	FALSE	FALSE	TRUE	TRUE	TRUE	FALSE	0	1	0	0	1	1	0	1	0
ACYPI001032	1					1								1			1	2	0	1	1	4	1	0	1	1	FALSE	FALSE	TRUE	FALSE	FALSE	TRUE	TRUE	FALSE	FALSE	TRUE	TRUE	FALSE	TRUE	TRUE	0	0	1	0	0	1	1	0	0
Px017251									1		1					1		1	1	1	0	3	1	1	1	0	FALSE	TRUE	FALSE	FALSE	TRUE	TRUE	FALSE	TRUE	FALSE	FALSE	TRUE	TRUE	TRUE	FALSE	0	1	0	0	1	1	0	1	0
Px006584									1		1					1		1	1	1	0	3	1	1	1	0	FALSE	TRUE	FALSE	FALSE	TRUE	TRUE	FALSE	TRUE	FALSE	FALSE	TRUE	TRUE	TRUE	FALSE	0	1	0	0	1	1	0	1	0
BGIBMGA008924-TA								1	1		1					1		2	1	1	0	4	1	1	1	0	FALSE	TRUE	FALSE	FALSE	TRUE	TRUE	FALSE	TRUE	FALSE	FALSE	TRUE	TRUE	TRUE	FALSE	0	1	0	0	1	1	0	1	0
Px007548								1	1		1		1			1		2	2	1	0	5	1	1	1	0	FALSE	TRUE	FALSE	FALSE	TRUE	TRUE	FALSE	TRUE	FALSE	FALSE	TRUE	TRUE	TRUE	FALSE	0	1	0	0	1	1	0	1	0
BGIBMGA010266-TA									1		1					1		1	1	1	0	3	1	1	1	0	FALSE	TRUE	FALSE	FALSE	TRUE	TRUE	FALSE	TRUE	FALSE	FALSE	TRUE	TRUE	TRUE	FALSE	0	1	0	0	1	1	0	1	0
Px004973									1		1					1		1	1	1	0	3	1	1	1	0	FALSE	TRUE	FALSE	FALSE	TRUE	TRUE	FALSE	TRUE	FALSE	FALSE	TRUE	TRUE	TRUE	FALSE	0	1	0	0	1	1	0	1	0
Px008301									1		1					1		1	1	1	0	3	1	1	1	0	FALSE	TRUE	FALSE	FALSE	TRUE	TRUE	FALSE	TRUE	FALSE	FALSE	TRUE	TRUE	TRUE	FALSE	0	1	0	0	1	1	0	1	0
BGIBMGA008952-TA									1		1		1			1		1	2	1	0	4	1	1	1	0	FALSE	TRUE	FALSE	FALSE	TRUE	TRUE	FALSE	TRUE	FALSE	FALSE	TRUE	TRUE	TRUE	FALSE	0	1	0	0	1	1	0	1	0
Px007638									1		1		1			1		1	2	1	0	4	1	1	1	0	FALSE	TRUE	FALSE	FALSE	TRUE	TRUE	FALSE	TRUE	FALSE	FALSE	TRUE	TRUE	TRUE	FALSE	0	1	0	0	1	1	0	1	0
BGIBMGA011038-TA									1		1					1		1	1	1	0	3	1	1	1	0	FALSE	TRUE	FALSE	FALSE	TRUE	TRUE	FALSE	TRUE	FALSE	FALSE	TRUE	TRUE	TRUE	FALSE	0	1	0	0	1	1	0	1	0
BGIBMGA002937-TA									1		1	1				1		1	2	1	0	4	1	1	1	0	FALSE	TRUE	FALSE	FALSE	TRUE	TRUE	FALSE	TRUE	FALSE	FALSE	TRUE	TRUE	TRUE	FALSE	0	1	0	0	1	1	0	1	0
Px007821									1		1	1				1		1	2	1	0	4	1	1	1	0	FALSE	TRUE	FALSE	FALSE	TRUE	TRUE	FALSE	TRUE	FALSE	FALSE	TRUE	TRUE	TRUE	FALSE	0	1	0	0	1	1	0	1	0
BGIBMGA011037-TA									1		1	1	1			1		1	3	1	0	5	1	1	1	0	FALSE	TRUE	FALSE	FALSE	TRUE	TRUE	FALSE	TRUE	FALSE	FALSE	TRUE	TRUE	TRUE	FALSE	0	1	0	0	1	1	0	1	0
Px007926									1		1					1		1	1	1	0	3	1	1	1	0	FALSE	TRUE	FALSE	FALSE	TRUE	TRUE	FALSE	TRUE	FALSE	FALSE	TRUE	TRUE	TRUE	FALSE	0	1	0	0	1	1	0	1	0
BGIBMGA013669-TA									1		1					1		1	1	1	0	3	1	1	1	0	FALSE	TRUE	FALSE	FALSE	TRUE	TRUE	FALSE	TRUE	FALSE	FALSE	TRUE	TRUE	TRUE	FALSE	0	1	0	0	1	1	0	1	0
BGIBMGA012307-TA									1		1					1		1	1	1	0	3	1	1	1	0	FALSE	TRUE	FALSE	FALSE	TRUE	TRUE	FALSE	TRUE	FALSE	FALSE	TRUE	TRUE	TRUE	FALSE	0	1	0	0	1	1	0	1	0
BGIBMGA010363-TA					1			1	1		1	1	1			1		3	3	1	0	7	1	1	1	0	FALSE	TRUE	FALSE	FALSE	TRUE	TRUE	FALSE	TRUE	FALSE	FALSE	TRUE	TRUE	TRUE	FALSE	0	1	0	0	1	1	0	1	0
Px014604					1			1	1		1		1			1		3	2	1	0	6	1	1	1	0	FALSE	TRUE	FALSE	FALSE	TRUE	TRUE	FALSE	TRUE	FALSE	FALSE	TRUE	TRUE	TRUE	FALSE	0	1	0	0	1	1	0	1	0
Px006674						1			1		1		1			1		2	2	1	0	5	1	1	1	0	FALSE	TRUE	FALSE	FALSE	TRUE	TRUE	FALSE	TRUE	FALSE	FALSE	TRUE	TRUE	TRUE	FALSE	0	1	0	0	1	1	0	1	0
Px017521						1			1		1		1			1		2	2	1	0	5	1	1	1	0	FALSE	TRUE	FALSE	FALSE	TRUE	TRUE	FALSE	TRUE	FALSE	FALSE	TRUE	TRUE	TRUE	FALSE	0	1	0	0	1	1	0	1	0
Px007636								1	1		1					1		2	1	1	0	4	1	1	1	0	FALSE	TRUE	FALSE	FALSE	TRUE	TRUE	FALSE	TRUE	FALSE	FALSE	TRUE	TRUE	TRUE	FALSE	0	1	0	0	1	1	0	1	0
Px012094									1		1					1		1	1	1	0	3	1	1	1	0	FALSE	TRUE	FALSE	FALSE	TRUE	TRUE	FALSE	TRUE	FALSE	FALSE	TRUE	TRUE	TRUE	FALSE	0	1	0	0	1	1	0	1	0
BGIBMGA013478-TA								1			1			1		1		1	1	2	0	4	1	1	1	0	FALSE	TRUE	FALSE	FALSE	TRUE	TRUE	FALSE	TRUE	FALSE	FALSE	TRUE	TRUE	TRUE	FALSE	0	1	0	0	1	1	0	1	0
ACYPI009258								1			1			1		1		1	1	2	0	4	1	1	1	0	FALSE	TRUE	FALSE	FALSE	TRUE	TRUE	FALSE	TRUE	FALSE	FALSE	TRUE	TRUE	TRUE	FALSE	0	1	0	0	1	1	0	1	0
Px007318								1			1			1		1		1	1	2	0	4	1	1	1	0	FALSE	TRUE	FALSE	FALSE	TRUE	TRUE	FALSE	TRUE	FALSE	FALSE	TRUE	TRUE	TRUE	FALSE	0	1	0	0	1	1	0	1	0
ACYPI001674							1	1				1		1				2	1	1	0	4	1	1	1	0	FALSE	TRUE	FALSE	FALSE	TRUE	TRUE	FALSE	TRUE	FALSE	FALSE	TRUE	TRUE	TRUE	FALSE	0	1	0	0	1	1	0	1	0
Px014545					1						1					1		1	1	1	0	3	1	1	1	0	FALSE	TRUE	FALSE	FALSE	TRUE	TRUE	FALSE	TRUE	FALSE	FALSE	TRUE	TRUE	TRUE	FALSE	0	1	0	0	1	1	0	1	0
ACYPI003566					1											1	1	1	0	1	1	3	1	0	1	1	FALSE	FALSE	TRUE	FALSE	FALSE	TRUE	TRUE	FALSE	FALSE	TRUE	TRUE	FALSE	TRUE	TRUE	0	0	1	0	0	1	1	0	0
Px016782						1		1			1		1	1				2	2	1	0	5	1	1	1	0	FALSE	TRUE	FALSE	FALSE	TRUE	TRUE	FALSE	TRUE	FALSE	FALSE	TRUE	TRUE	TRUE	FALSE	0	1	0	0	1	1	0	1	0
ACYPI008226	1					1		1						1			1	3	0	1	1	5	1	0	1	1	FALSE	FALSE	TRUE	FALSE	FALSE	TRUE	TRUE	FALSE	FALSE	TRUE	TRUE	FALSE	TRUE	TRUE	0	0	1	0	0	1	1	0	0
Px009959							1	1				1		1				2	1	1	0	4	1	1	1	0	FALSE	TRUE	FALSE	FALSE	TRUE	TRUE	FALSE	TRUE	FALSE	FALSE	TRUE	TRUE	TRUE	FALSE	0	1	0	0	1	1	0	1	0
BGIBMGA002021-TA							1	1				1		1				2	1	1	0	4	1	1	1	0	FALSE	TRUE	FALSE	FALSE	TRUE	TRUE	FALSE	TRUE	FALSE	FALSE	TRUE	TRUE	TRUE	FALSE	0	1	0	0	1	1	0	1	0
BGIBMGA005071-TA											1					1	1	0	1	1	1	3	0	1	1	1	FALSE	FALSE	FALSE	TRUE	FALSE	FALSE	FALSE	TRUE	TRUE	TRUE	FALSE	TRUE	TRUE	TRUE	0	0	0	1	0	0	0	1	1
BGIBMGA006725-TA	1					1					1						1	2	1	0	1	4	1	1	0	1	FALSE	FALSE	FALSE	FALSE	TRUE	FALSE	TRUE	FALSE	TRUE	FALSE	TRUE	TRUE	FALSE	TRUE	0	0	0	0	1	0	1	0	1
Px014553	1					1					1						1	2	1	0	1	4	1	1	0	1	FALSE	FALSE	FALSE	FALSE	TRUE	FALSE	TRUE	FALSE	TRUE	FALSE	TRUE	TRUE	FALSE	TRUE	0	0	0	0	1	0	1	0	1
ACYPI009292	1				1	1		1				1					1	4	1	0	1	6	1	1	0	1	FALSE	FALSE	FALSE	FALSE	TRUE	FALSE	TRUE	FALSE	TRUE	FALSE	TRUE	TRUE	FALSE	TRUE	0	0	0	0	1	0	1	0	1
BGIBMGA007583-TA	1				1	1		1	1		1	1					1	5	2	0	1	8	1	1	0	1	FALSE	FALSE	FALSE	FALSE	TRUE	FALSE	TRUE	FALSE	TRUE	FALSE	TRUE	TRUE	FALSE	TRUE	0	0	0	0	1	0	1	0	1
BGIBMGA007110-TA	1	1	1								1						1	3	1	0	1	5	1	1	0	1	FALSE	FALSE	FALSE	FALSE	TRUE	FALSE	TRUE	FALSE	TRUE	FALSE	TRUE	TRUE	FALSE	TRUE	0	0	0	0	1	0	1	0	1
ACYPI009526	1	1	1								1						1	3	1	0	1	5	1	1	0	1	FALSE	FALSE	FALSE	FALSE	TRUE	FALSE	TRUE	FALSE	TRUE	FALSE	TRUE	TRUE	FALSE	TRUE	0	0	0	0	1	0	1	0	1
ACYPI000078	1		1	1				1		1		1					1	5	1	0	1	7	1	1	0	1	FALSE	FALSE	FALSE	FALSE	TRUE	FALSE	TRUE	FALSE	TRUE	FALSE	TRUE	TRUE	FALSE	TRUE	0	0	0	0	1	0	1	0	1
ACYPI002118	1				1	1	1		1		1						1	5	1	0	1	7	1	1	0	1	FALSE	FALSE	FALSE	FALSE	TRUE	FALSE	TRUE	FALSE	TRUE	FALSE	TRUE	TRUE	FALSE	TRUE	0	0	0	0	1	0	1	0	1
BGIBMGA011783-TA								1	1		1	1					1	2	2	0	1	5	1	1	0	1	FALSE	FALSE	FALSE	FALSE	TRUE	FALSE	TRUE	FALSE	TRUE	FALSE	TRUE	TRUE	FALSE	TRUE	0	0	0	0	1	0	1	0	1
ACYPI004701								1	1		1	1					1	2	2	0	1	5	1	1	0	1	FALSE	FALSE	FALSE	FALSE	TRUE	FALSE	TRUE	FALSE	TRUE	FALSE	TRUE	TRUE	FALSE	TRUE	0	0	0	0	1	0	1	0	1
ACYPI003204	1	1		1	1	1	1	1			1						1	7	1	0	1	9	1	1	0	1	FALSE	FALSE	FALSE	FALSE	TRUE	FALSE	TRUE	FALSE	TRUE	FALSE	TRUE	TRUE	FALSE	TRUE	0	0	0	0	1	0	1	0	1
ACYPI004372	1					1		1				1	1				1	3	2	0	1	6	1	1	0	1	FALSE	FALSE	FALSE	FALSE	TRUE	FALSE	TRUE	FALSE	TRUE	FALSE	TRUE	TRUE	FALSE	TRUE	0	0	0	0	1	0	1	0	1
BGIBMGA007358-TA						1		1				1	1				1	2	2	0	1	5	1	1	0	1	FALSE	FALSE	FALSE	FALSE	TRUE	FALSE	TRUE	FALSE	TRUE	FALSE	TRUE	TRUE	FALSE	TRUE	0	0	0	0	1	0	1	0	1
ACYPI006403				1		1	1	1		1	1		1				1	5	2	0	1	8	1	1	0	1	FALSE	FALSE	FALSE	FALSE	TRUE	FALSE	TRUE	FALSE	TRUE	FALSE	TRUE	TRUE	FALSE	TRUE	0	0	0	0	1	0	1	0	1
Px016832						1		1				1	1				1	2	2	0	1	5	1	1	0	1	FALSE	FALSE	FALSE	FALSE	TRUE	FALSE	TRUE	FALSE	TRUE	FALSE	TRUE	TRUE	FALSE	TRUE	0	0	0	0	1	0	1	0	1
Px016566						1		1				1	1				1	2	2	0	1	5	1	1	0	1	FALSE	FALSE	FALSE	FALSE	TRUE	FALSE	TRUE	FALSE	TRUE	FALSE	TRUE	TRUE	FALSE	TRUE	0	0	0	0	1	0	1	0	1
ACYPI070323				1		1		1			1						1	3	1	0	1	5	1	1	0	1	FALSE	FALSE	FALSE	FALSE	TRUE	FALSE	TRUE	FALSE	TRUE	FALSE	TRUE	TRUE	FALSE	TRUE	0	0	0	0	1	0	1	0	1
Px017002				1		1	1	1		1	1	1	1				1	5	3	0	1	9	1	1	0	1	FALSE	FALSE	FALSE	FALSE	TRUE	FALSE	TRUE	FALSE	TRUE	FALSE	TRUE	TRUE	FALSE	TRUE	0	0	0	0	1	0	1	0	1
ACYPI007884	1			1	1			1			1						1	4	1	0	1	6	1	1	0	1	FALSE	FALSE	FALSE	FALSE	TRUE	FALSE	TRUE	FALSE	TRUE	FALSE	TRUE	TRUE	FALSE	TRUE	0	0	0	0	1	0	1	0	1
ACYPI002364					1								1				1	1	1	0	1	3	1	1	0	1	FALSE	FALSE	FALSE	FALSE	TRUE	FALSE	TRUE	FALSE	TRUE	FALSE	TRUE	TRUE	FALSE	TRUE	0	0	0	0	1	0	1	0	1
ACYPI005150		1	1			1		1			1						1	4	1	0	1	6	1	1	0	1	FALSE	FALSE	FALSE	FALSE	TRUE	FALSE	TRUE	FALSE	TRUE	FALSE	TRUE	TRUE	FALSE	TRUE	0	0	0	0	1	0	1	0	1
ACYPI002470	1					1											1	2	0	0	1	3	1	0	0	1	FALSE	FALSE	FALSE	FALSE	FALSE	FALSE	TRUE	FALSE	FALSE	FALSE	TRUE	FALSE	FALSE	TRUE	0	0	0	0	0	0	1	0	0
ACYPI007731	1	1				1		1				1						4	1	0	0	5	1	1	0	0	FALSE	FALSE	FALSE	FALSE	TRUE	FALSE	FALSE	FALSE	FALSE	FALSE	TRUE	TRUE	FALSE	FALSE	0	0	0	0	1	0	0	0	0
Px003648	1	1						1				1						3	1	0	0	4	1	1	0	0	FALSE	FALSE	FALSE	FALSE	TRUE	FALSE	FALSE	FALSE	FALSE	FALSE	TRUE	TRUE	FALSE	FALSE	0	0	0	0	1	0	0	0	0
BGIBMGA006257-TA	1	1				1		1				1						4	1	0	0	5	1	1	0	0	FALSE	FALSE	FALSE	FALSE	TRUE	FALSE	FALSE	FALSE	FALSE	FALSE	TRUE	TRUE	FALSE	FALSE	0	0	0	0	1	0	0	0	0
Px016883	1															1		1	0	1	0	2	1	0	1	0	FALSE	FALSE	FALSE	FALSE	FALSE	TRUE	FALSE	FALSE	FALSE	FALSE	TRUE	FALSE	TRUE	FALSE	0	0	0	0	0	1	0	0	0
ACYPI003850	1																1	1	0	0	1	2	1	0	0	1	FALSE	FALSE	FALSE	FALSE	FALSE	FALSE	TRUE	FALSE	FALSE	FALSE	TRUE	FALSE	FALSE	TRUE	0	0	0	0	0	0	1	0	0
BGIBMGA000701-TA	1					1								1				2	0	1	0	3	1	0	1	0	FALSE	FALSE	FALSE	FALSE	FALSE	TRUE	FALSE	FALSE	FALSE	FALSE	TRUE	FALSE	TRUE	FALSE	0	0	0	0	0	1	0	0	0
ACYPI002147	1		1			1	1	1						1				5	0	1	0	6	1	0	1	0	FALSE	FALSE	FALSE	FALSE	FALSE	TRUE	FALSE	FALSE	FALSE	FALSE	TRUE	FALSE	TRUE	FALSE	0	0	0	0	0	1	0	0	0
Px016038	1									1		1						2	1	0	0	3	1	1	0	0	FALSE	FALSE	FALSE	FALSE	TRUE	FALSE	FALSE	FALSE	FALSE	FALSE	TRUE	TRUE	FALSE	FALSE	0	0	0	0	1	0	0	0	0
Px015452	1									1		1						2	1	0	0	3	1	1	0	0	FALSE	FALSE	FALSE	FALSE	TRUE	FALSE	FALSE	FALSE	FALSE	FALSE	TRUE	TRUE	FALSE	FALSE	0	0	0	0	1	0	0	0	0
BGIBMGA010541-TA	1									1		1						2	1	0	0	3	1	1	0	0	FALSE	FALSE	FALSE	FALSE	TRUE	FALSE	FALSE	FALSE	FALSE	FALSE	TRUE	TRUE	FALSE	FALSE	0	0	0	0	1	0	0	0	0
BGIBMGA013962-TA									1		1							1	1	0	0	2	1	1	0	0	FALSE	FALSE	FALSE	FALSE	TRUE	FALSE	FALSE	FALSE	FALSE	FALSE	TRUE	TRUE	FALSE	FALSE	0	0	0	0	1	0	0	0	0
BGIBMGA001268-TA								1	1		1							2	1	0	0	3	1	1	0	0	FALSE	FALSE	FALSE	FALSE	TRUE	FALSE	FALSE	FALSE	FALSE	FALSE	TRUE	TRUE	FALSE	FALSE	0	0	0	0	1	0	0	0	0
BGIBMGA004082-TA									1		1		1					1	2	0	0	3	1	1	0	0	FALSE	FALSE	FALSE	FALSE	TRUE	FALSE	FALSE	FALSE	FALSE	FALSE	TRUE	TRUE	FALSE	FALSE	0	0	0	0	1	0	0	0	0
Px001581									1		1		1					1	2	0	0	3	1	1	0	0	FALSE	FALSE	FALSE	FALSE	TRUE	FALSE	FALSE	FALSE	FALSE	FALSE	TRUE	TRUE	FALSE	FALSE	0	0	0	0	1	0	0	0	0
Px004037									1		1		1					1	2	0	0	3	1	1	0	0	FALSE	FALSE	FALSE	FALSE	TRUE	FALSE	FALSE	FALSE	FALSE	FALSE	TRUE	TRUE	FALSE	FALSE	0	0	0	0	1	0	0	0	0
BGIBMGA010267-TA									1		1		1					1	2	0	0	3	1	1	0	0	FALSE	FALSE	FALSE	FALSE	TRUE	FALSE	FALSE	FALSE	FALSE	FALSE	TRUE	TRUE	FALSE	FALSE	0	0	0	0	1	0	0	0	0
BGIBMGA009558-TA									1		1							1	1	0	0	2	1	1	0	0	FALSE	FALSE	FALSE	FALSE	TRUE	FALSE	FALSE	FALSE	FALSE	FALSE	TRUE	TRUE	FALSE	FALSE	0	0	0	0	1	0	0	0	0
Px006855									1		1							1	1	0	0	2	1	1	0	0	FALSE	FALSE	FALSE	FALSE	TRUE	FALSE	FALSE	FALSE	FALSE	FALSE	TRUE	TRUE	FALSE	FALSE	0	0	0	0	1	0	0	0	0
Px004097									1		1							1	1	0	0	2	1	1	0	0	FALSE	FALSE	FALSE	FALSE	TRUE	FALSE	FALSE	FALSE	FALSE	FALSE	TRUE	TRUE	FALSE	FALSE	0	0	0	0	1	0	0	0	0
BGIBMGA006306-TA									1		1	1						1	2	0	0	3	1	1	0	0	FALSE	FALSE	FALSE	FALSE	TRUE	FALSE	FALSE	FALSE	FALSE	FALSE	TRUE	TRUE	FALSE	FALSE	0	0	0	0	1	0	0	0	0
BGIBMGA005967-TA									1		1							1	1	0	0	2	1	1	0	0	FALSE	FALSE	FALSE	FALSE	TRUE	FALSE	FALSE	FALSE	FALSE	FALSE	TRUE	TRUE	FALSE	FALSE	0	0	0	0	1	0	0	0	0
Px017908									1		1							1	1	0	0	2	1	1	0	0	FALSE	FALSE	FALSE	FALSE	TRUE	FALSE	FALSE	FALSE	FALSE	FALSE	TRUE	TRUE	FALSE	FALSE	0	0	0	0	1	0	0	0	0
BGIBMGA005747-TA									1		1	1						1	2	0	0	3	1	1	0	0	FALSE	FALSE	FALSE	FALSE	TRUE	FALSE	FALSE	FALSE	FALSE	FALSE	TRUE	TRUE	FALSE	FALSE	0	0	0	0	1	0	0	0	0
Px009865									1		1							1	1	0	0	2	1	1	0	0	FALSE	FALSE	FALSE	FALSE	TRUE	FALSE	FALSE	FALSE	FALSE	FALSE	TRUE	TRUE	FALSE	FALSE	0	0	0	0	1	0	0	0	0
BGIBMGA000783-TA									1		1	1						1	2	0	0	3	1	1	0	0	FALSE	FALSE	FALSE	FALSE	TRUE	FALSE	FALSE	FALSE	FALSE	FALSE	TRUE	TRUE	FALSE	FALSE	0	0	0	0	1	0	0	0	0
BGIBMGA007634-TA									1		1							1	1	0	0	2	1	1	0	0	FALSE	FALSE	FALSE	FALSE	TRUE	FALSE	FALSE	FALSE	FALSE	FALSE	TRUE	TRUE	FALSE	FALSE	0	0	0	0	1	0	0	0	0
Px002498									1		1							1	1	0	0	2	1	1	0	0	FALSE	FALSE	FALSE	FALSE	TRUE	FALSE	FALSE	FALSE	FALSE	FALSE	TRUE	TRUE	FALSE	FALSE	0	0	0	0	1	0	0	0	0
BGIBMGA012116-TA									1		1							1	1	0	0	2	1	1	0	0	FALSE	FALSE	FALSE	FALSE	TRUE	FALSE	FALSE	FALSE	FALSE	FALSE	TRUE	TRUE	FALSE	FALSE	0	0	0	0	1	0	0	0	0
BGIBMGA001976-TA									1		1							1	1	0	0	2	1	1	0	0	FALSE	FALSE	FALSE	FALSE	TRUE	FALSE	FALSE	FALSE	FALSE	FALSE	TRUE	TRUE	FALSE	FALSE	0	0	0	0	1	0	0	0	0
Px011438									1		1							1	1	0	0	2	1	1	0	0	FALSE	FALSE	FALSE	FALSE	TRUE	FALSE	FALSE	FALSE	FALSE	FALSE	TRUE	TRUE	FALSE	FALSE	0	0	0	0	1	0	0	0	0
Px006494									1		1							1	1	0	0	2	1	1	0	0	FALSE	FALSE	FALSE	FALSE	TRUE	FALSE	FALSE	FALSE	FALSE	FALSE	TRUE	TRUE	FALSE	FALSE	0	0	0	0	1	0	0	0	0
BGIBMGA001218-TA									1		1		1					1	2	0	0	3	1	1	0	0	FALSE	FALSE	FALSE	FALSE	TRUE	FALSE	FALSE	FALSE	FALSE	FALSE	TRUE	TRUE	FALSE	FALSE	0	0	0	0	1	0	0	0	0
BGIBMGA002938-TA									1		1	1						1	2	0	0	3	1	1	0	0	FALSE	FALSE	FALSE	FALSE	TRUE	FALSE	FALSE	FALSE	FALSE	FALSE	TRUE	TRUE	FALSE	FALSE	0	0	0	0	1	0	0	0	0
BGIBMGA003997-TA									1		1							1	1	0	0	2	1	1	0	0	FALSE	FALSE	FALSE	FALSE	TRUE	FALSE	FALSE	FALSE	FALSE	FALSE	TRUE	TRUE	FALSE	FALSE	0	0	0	0	1	0	0	0	0
Px012404									1		1		1					1	2	0	0	3	1	1	0	0	FALSE	FALSE	FALSE	FALSE	TRUE	FALSE	FALSE	FALSE	FALSE	FALSE	TRUE	TRUE	FALSE	FALSE	0	0	0	0	1	0	0	0	0
Px010035									1		1							1	1	0	0	2	1	1	0	0	FALSE	FALSE	FALSE	FALSE	TRUE	FALSE	FALSE	FALSE	FALSE	FALSE	TRUE	TRUE	FALSE	FALSE	0	0	0	0	1	0	0	0	0
Px017422									1		1	1						1	2	0	0	3	1	1	0	0	FALSE	FALSE	FALSE	FALSE	TRUE	FALSE	FALSE	FALSE	FALSE	FALSE	TRUE	TRUE	FALSE	FALSE	0	0	0	0	1	0	0	0	0
Px012685									1		1							1	1	0	0	2	1	1	0	0	FALSE	FALSE	FALSE	FALSE	TRUE	FALSE	FALSE	FALSE	FALSE	FALSE	TRUE	TRUE	FALSE	FALSE	0	0	0	0	1	0	0	0	0
BGIBMGA013795-TA									1		1							1	1	0	0	2	1	1	0	0	FALSE	FALSE	FALSE	FALSE	TRUE	FALSE	FALSE	FALSE	FALSE	FALSE	TRUE	TRUE	FALSE	FALSE	0	0	0	0	1	0	0	0	0
Px008037								1	1		1							2	1	0	0	3	1	1	0	0	FALSE	FALSE	FALSE	FALSE	TRUE	FALSE	FALSE	FALSE	FALSE	FALSE	TRUE	TRUE	FALSE	FALSE	0	0	0	0	1	0	0	0	0
BGIBMGA001167-TA								1	1		1							2	1	0	0	3	1	1	0	0	FALSE	FALSE	FALSE	FALSE	TRUE	FALSE	FALSE	FALSE	FALSE	FALSE	TRUE	TRUE	FALSE	FALSE	0	0	0	0	1	0	0	0	0
Px003328									1		1	1						1	2	0	0	3	1	1	0	0	FALSE	FALSE	FALSE	FALSE	TRUE	FALSE	FALSE	FALSE	FALSE	FALSE	TRUE	TRUE	FALSE	FALSE	0	0	0	0	1	0	0	0	0
BGIBMGA013794-TA									1		1							1	1	0	0	2	1	1	0	0	FALSE	FALSE	FALSE	FALSE	TRUE	FALSE	FALSE	FALSE	FALSE	FALSE	TRUE	TRUE	FALSE	FALSE	0	0	0	0	1	0	0	0	0
Px007324									1		1							1	1	0	0	2	1	1	0	0	FALSE	FALSE	FALSE	FALSE	TRUE	FALSE	FALSE	FALSE	FALSE	FALSE	TRUE	TRUE	FALSE	FALSE	0	0	0	0	1	0	0	0	0
Px012530									1		1							1	1	0	0	2	1	1	0	0	FALSE	FALSE	FALSE	FALSE	TRUE	FALSE	FALSE	FALSE	FALSE	FALSE	TRUE	TRUE	FALSE	FALSE	0	0	0	0	1	0	0	0	0
Px012002									1		1							1	1	0	0	2	1	1	0	0	FALSE	FALSE	FALSE	FALSE	TRUE	FALSE	FALSE	FALSE	FALSE	FALSE	TRUE	TRUE	FALSE	FALSE	0	0	0	0	1	0	0	0	0
BGIBMGA003199-TA									1		1	1						1	2	0	0	3	1	1	0	0	FALSE	FALSE	FALSE	FALSE	TRUE	FALSE	FALSE	FALSE	FALSE	FALSE	TRUE	TRUE	FALSE	FALSE	0	0	0	0	1	0	0	0	0
BGIBMGA010130-TA									1		1							1	1	0	0	2	1	1	0	0	FALSE	FALSE	FALSE	FALSE	TRUE	FALSE	FALSE	FALSE	FALSE	FALSE	TRUE	TRUE	FALSE	FALSE	0	0	0	0	1	0	0	0	0
BGIBMGA011962-TA									1		1	1						1	2	0	0	3	1	1	0	0	FALSE	FALSE	FALSE	FALSE	TRUE	FALSE	FALSE	FALSE	FALSE	FALSE	TRUE	TRUE	FALSE	FALSE	0	0	0	0	1	0	0	0	0
Px013271									1		1							1	1	0	0	2	1	1	0	0	FALSE	FALSE	FALSE	FALSE	TRUE	FALSE	FALSE	FALSE	FALSE	FALSE	TRUE	TRUE	FALSE	FALSE	0	0	0	0	1	0	0	0	0
BGIBMGA014559-TA		1			1			1			1							3	1	0	0	4	1	1	0	0	FALSE	FALSE	FALSE	FALSE	TRUE	FALSE	FALSE	FALSE	FALSE	FALSE	TRUE	TRUE	FALSE	FALSE	0	0	0	0	1	0	0	0	0
ACYPI001259	1			1	1			1									1	4	0	0	1	5	1	0	0	1	FALSE	FALSE	FALSE	FALSE	FALSE	FALSE	TRUE	FALSE	FALSE	FALSE	TRUE	FALSE	FALSE	TRUE	0	0	0	0	0	0	1	0	0
ACYPI003261		1			1	1		1		1							1	5	0	0	1	6	1	0	0	1	FALSE	FALSE	FALSE	FALSE	FALSE	FALSE	TRUE	FALSE	FALSE	FALSE	TRUE	FALSE	FALSE	TRUE	0	0	0	0	0	0	1	0	0
ACYPI001372		1			1	1		1		1							1	5	0	0	1	6	1	0	0	1	FALSE	FALSE	FALSE	FALSE	FALSE	FALSE	TRUE	FALSE	FALSE	FALSE	TRUE	FALSE	FALSE	TRUE	0	0	0	0	0	0	1	0	0
Px014458						1		1								1		2	0	1	0	3	1	0	1	0	FALSE	FALSE	FALSE	FALSE	FALSE	TRUE	FALSE	FALSE	FALSE	FALSE	TRUE	FALSE	TRUE	FALSE	0	0	0	0	0	1	0	0	0
BGIBMGA003192-TA					1	1										1		2	0	1	0	3	1	0	1	0	FALSE	FALSE	FALSE	FALSE	FALSE	TRUE	FALSE	FALSE	FALSE	FALSE	TRUE	FALSE	TRUE	FALSE	0	0	0	0	0	1	0	0	0
ACYPI002168								1									1	1	0	0	1	2	1	0	0	1	FALSE	FALSE	FALSE	FALSE	FALSE	FALSE	TRUE	FALSE	FALSE	FALSE	TRUE	FALSE	FALSE	TRUE	0	0	0	0	0	0	1	0	0
BGIBMGA013166-TA	1										1		1					1	2	0	0	3	1	1	0	0	FALSE	FALSE	FALSE	FALSE	TRUE	FALSE	FALSE	FALSE	FALSE	FALSE	TRUE	TRUE	FALSE	FALSE	0	0	0	0	1	0	0	0	0
Px006649	1										1		1					1	2	0	0	3	1	1	0	0	FALSE	FALSE	FALSE	FALSE	TRUE	FALSE	FALSE	FALSE	FALSE	FALSE	TRUE	TRUE	FALSE	FALSE	0	0	0	0	1	0	0	0	0
Px010753								1									1	1	0	0	1	2	1	0	0	1	FALSE	FALSE	FALSE	FALSE	FALSE	FALSE	TRUE	FALSE	FALSE	FALSE	TRUE	FALSE	FALSE	TRUE	0	0	0	0	0	0	1	0	0
BGIBMGA002406-TA	1										1							1	1	0	0	2	1	1	0	0	FALSE	FALSE	FALSE	FALSE	TRUE	FALSE	FALSE	FALSE	FALSE	FALSE	TRUE	TRUE	FALSE	FALSE	0	0	0	0	1	0	0	0	0
BGIBMGA003601-TA													1			1		0	1	1	0	2	0	1	1	0	FALSE	FALSE	FALSE	FALSE	FALSE	FALSE	FALSE	TRUE	FALSE	FALSE	FALSE	TRUE	TRUE	FALSE	0	0	0	0	0	0	0	1	0
ACYPI002882						1										1		1	0	1	0	2	1	0	1	0	FALSE	FALSE	FALSE	FALSE	FALSE	TRUE	FALSE	FALSE	FALSE	FALSE	TRUE	FALSE	TRUE	FALSE	0	0	0	0	0	1	0	0	0
ACYPI000084				1													1	1	0	0	1	2	1	0	0	1	FALSE	FALSE	FALSE	FALSE	FALSE	FALSE	TRUE	FALSE	FALSE	FALSE	TRUE	FALSE	FALSE	TRUE	0	0	0	0	0	0	1	0	0
BGIBMGA005425-TA				1				1									1	2	0	0	1	3	1	0	0	1	FALSE	FALSE	FALSE	FALSE	FALSE	FALSE	TRUE	FALSE	FALSE	FALSE	TRUE	FALSE	FALSE	TRUE	0	0	0	0	0	0	1	0	0
Px007216				1				1									1	2	0	0	1	3	1	0	0	1	FALSE	FALSE	FALSE	FALSE	FALSE	FALSE	TRUE	FALSE	FALSE	FALSE	TRUE	FALSE	FALSE	TRUE	0	0	0	0	0	0	1	0	0
Px013445	1			1	1	1		1									1	5	0	0	1	6	1	0	0	1	FALSE	FALSE	FALSE	FALSE	FALSE	FALSE	TRUE	FALSE	FALSE	FALSE	TRUE	FALSE	FALSE	TRUE	0	0	0	0	0	0	1	0	0
ACYPI006180	1			1	1			1			1							4	1	0	0	5	1	1	0	0	FALSE	FALSE	FALSE	FALSE	TRUE	FALSE	FALSE	FALSE	FALSE	FALSE	TRUE	TRUE	FALSE	FALSE	0	0	0	0	1	0	0	0	0
Px015291					1			1									1	2	0	0	1	3	1	0	0	1	FALSE	FALSE	FALSE	FALSE	FALSE	FALSE	TRUE	FALSE	FALSE	FALSE	TRUE	FALSE	FALSE	TRUE	0	0	0	0	0	0	1	0	0
BGIBMGA011747-TA					1			1									1	2	0	0	1	3	1	0	0	1	FALSE	FALSE	FALSE	FALSE	FALSE	FALSE	TRUE	FALSE	FALSE	FALSE	TRUE	FALSE	FALSE	TRUE	0	0	0	0	0	0	1	0	0
BGIBMGA003561-TA					1			1									1	2	0	0	1	3	1	0	0	1	FALSE	FALSE	FALSE	FALSE	FALSE	FALSE	TRUE	FALSE	FALSE	FALSE	TRUE	FALSE	FALSE	TRUE	0	0	0	0	0	0	1	0	0
ACYPI081647					1												1	1	0	0	1	2	1	0	0	1	FALSE	FALSE	FALSE	FALSE	FALSE	FALSE	TRUE	FALSE	FALSE	FALSE	TRUE	FALSE	FALSE	TRUE	0	0	0	0	0	0	1	0	0
ACYPI010107					1												1	1	0	0	1	2	1	0	0	1	FALSE	FALSE	FALSE	FALSE	FALSE	FALSE	TRUE	FALSE	FALSE	FALSE	TRUE	FALSE	FALSE	TRUE	0	0	0	0	0	0	1	0	0
ACYPI000776					1	1		1									1	3	0	0	1	4	1	0	0	1	FALSE	FALSE	FALSE	FALSE	FALSE	FALSE	TRUE	FALSE	FALSE	FALSE	TRUE	FALSE	FALSE	TRUE	0	0	0	0	0	0	1	0	0
BGIBMGA007169-TA					1	1		1									1	3	0	0	1	4	1	0	0	1	FALSE	FALSE	FALSE	FALSE	FALSE	FALSE	TRUE	FALSE	FALSE	FALSE	TRUE	FALSE	FALSE	TRUE	0	0	0	0	0	0	1	0	0
Px002093					1	1		1									1	3	0	0	1	4	1	0	0	1	FALSE	FALSE	FALSE	FALSE	FALSE	FALSE	TRUE	FALSE	FALSE	FALSE	TRUE	FALSE	FALSE	TRUE	0	0	0	0	0	0	1	0	0
ACYPI006436					1									1				1	0	1	0	2	1	0	1	0	FALSE	FALSE	FALSE	FALSE	FALSE	TRUE	FALSE	FALSE	FALSE	FALSE	TRUE	FALSE	TRUE	FALSE	0	0	0	0	0	1	0	0	0
Px012986					1	1		1									1	3	0	0	1	4	1	0	0	1	FALSE	FALSE	FALSE	FALSE	FALSE	FALSE	TRUE	FALSE	FALSE	FALSE	TRUE	FALSE	FALSE	TRUE	0	0	0	0	0	0	1	0	0
Px002756					1	1		1									1	3	0	0	1	4	1	0	0	1	FALSE	FALSE	FALSE	FALSE	FALSE	FALSE	TRUE	FALSE	FALSE	FALSE	TRUE	FALSE	FALSE	TRUE	0	0	0	0	0	0	1	0	0
ACYPI005996					1												1	1	0	0	1	2	1	0	0	1	FALSE	FALSE	FALSE	FALSE	FALSE	FALSE	TRUE	FALSE	FALSE	FALSE	TRUE	FALSE	FALSE	TRUE	0	0	0	0	0	0	1	0	0
ACYPI000089					1	1		1									1	3	0	0	1	4	1	0	0	1	FALSE	FALSE	FALSE	FALSE	FALSE	FALSE	TRUE	FALSE	FALSE	FALSE	TRUE	FALSE	FALSE	TRUE	0	0	0	0	0	0	1	0	0
Px006617		1			1			1			1	1						3	2	0	0	5	1	1	0	0	FALSE	FALSE	FALSE	FALSE	TRUE	FALSE	FALSE	FALSE	FALSE	FALSE	TRUE	TRUE	FALSE	FALSE	0	0	0	0	1	0	0	0	0
ACYPI005376						1											1	1	0	0	1	2	1	0	0	1	FALSE	FALSE	FALSE	FALSE	FALSE	FALSE	TRUE	FALSE	FALSE	FALSE	TRUE	FALSE	FALSE	TRUE	0	0	0	0	0	0	1	0	0
Px006614	1					1	1										1	3	0	0	1	4	1	0	0	1	FALSE	FALSE	FALSE	FALSE	FALSE	FALSE	TRUE	FALSE	FALSE	FALSE	TRUE	FALSE	FALSE	TRUE	0	0	0	0	0	0	1	0	0
ACYPI004155						1											1	1	0	0	1	2	1	0	0	1	FALSE	FALSE	FALSE	FALSE	FALSE	FALSE	TRUE	FALSE	FALSE	FALSE	TRUE	FALSE	FALSE	TRUE	0	0	0	0	0	0	1	0	0
ACYPI006968						1											1	1	0	0	1	2	1	0	0	1	FALSE	FALSE	FALSE	FALSE	FALSE	FALSE	TRUE	FALSE	FALSE	FALSE	TRUE	FALSE	FALSE	TRUE	0	0	0	0	0	0	1	0	0
ACYPI001573						1											1	1	0	0	1	2	1	0	0	1	FALSE	FALSE	FALSE	FALSE	FALSE	FALSE	TRUE	FALSE	FALSE	FALSE	TRUE	FALSE	FALSE	TRUE	0	0	0	0	0	0	1	0	0
ACYPI004464						1											1	1	0	0	1	2	1	0	0	1	FALSE	FALSE	FALSE	FALSE	FALSE	FALSE	TRUE	FALSE	FALSE	FALSE	TRUE	FALSE	FALSE	TRUE	0	0	0	0	0	0	1	0	0
ACYPI008467						1											1	1	0	0	1	2	1	0	0	1	FALSE	FALSE	FALSE	FALSE	FALSE	FALSE	TRUE	FALSE	FALSE	FALSE	TRUE	FALSE	FALSE	TRUE	0	0	0	0	0	0	1	0	0
ACYPI082338						1											1	1	0	0	1	2	1	0	0	1	FALSE	FALSE	FALSE	FALSE	FALSE	FALSE	TRUE	FALSE	FALSE	FALSE	TRUE	FALSE	FALSE	TRUE	0	0	0	0	0	0	1	0	0
ACYPI008349						1											1	1	0	0	1	2	1	0	0	1	FALSE	FALSE	FALSE	FALSE	FALSE	FALSE	TRUE	FALSE	FALSE	FALSE	TRUE	FALSE	FALSE	TRUE	0	0	0	0	0	0	1	0	0
ACYPI009520						1											1	1	0	0	1	2	1	0	0	1	FALSE	FALSE	FALSE	FALSE	FALSE	FALSE	TRUE	FALSE	FALSE	FALSE	TRUE	FALSE	FALSE	TRUE	0	0	0	0	0	0	1	0	0
Px002107						1					1							1	1	0	0	2	1	1	0	0	FALSE	FALSE	FALSE	FALSE	TRUE	FALSE	FALSE	FALSE	FALSE	FALSE	TRUE	TRUE	FALSE	FALSE	0	0	0	0	1	0	0	0	0
Px002045						1					1							1	1	0	0	2	1	1	0	0	FALSE	FALSE	FALSE	FALSE	TRUE	FALSE	FALSE	FALSE	FALSE	FALSE	TRUE	TRUE	FALSE	FALSE	0	0	0	0	1	0	0	0	0
ACYPI007477						1					1							1	1	0	0	2	1	1	0	0	FALSE	FALSE	FALSE	FALSE	TRUE	FALSE	FALSE	FALSE	FALSE	FALSE	TRUE	TRUE	FALSE	FALSE	0	0	0	0	1	0	0	0	0
BGIBMGA007158-TA						1					1		1					1	2	0	0	3	1	1	0	0	FALSE	FALSE	FALSE	FALSE	TRUE	FALSE	FALSE	FALSE	FALSE	FALSE	TRUE	TRUE	FALSE	FALSE	0	0	0	0	1	0	0	0	0
BGIBMGA000152-TA							1				1		1					1	2	0	0	3	1	1	0	0	FALSE	FALSE	FALSE	FALSE	TRUE	FALSE	FALSE	FALSE	FALSE	FALSE	TRUE	TRUE	FALSE	FALSE	0	0	0	0	1	0	0	0	0
BGIBMGA009557-TA													1			1		0	1	1	0	2	0	1	1	0	FALSE	FALSE	FALSE	FALSE	FALSE	FALSE	FALSE	TRUE	FALSE	FALSE	FALSE	TRUE	TRUE	FALSE	0	0	0	0	0	0	0	1	0
BGIBMGA011025-TA											1	1	1			1		0	3	1	0	4	0	1	1	0	FALSE	FALSE	FALSE	FALSE	FALSE	FALSE	FALSE	TRUE	FALSE	FALSE	FALSE	TRUE	TRUE	FALSE	0	0	0	0	0	0	0	1	0
BGIBMGA006818-TA											1		1			1		0	2	1	0	3	0	1	1	0	FALSE	FALSE	FALSE	FALSE	FALSE	FALSE	FALSE	TRUE	FALSE	FALSE	FALSE	TRUE	TRUE	FALSE	0	0	0	0	0	0	0	1	0
BGIBMGA007042-TA											1	1	1			1		0	3	1	0	4	0	1	1	0	FALSE	FALSE	FALSE	FALSE	FALSE	FALSE	FALSE	TRUE	FALSE	FALSE	FALSE	TRUE	TRUE	FALSE	0	0	0	0	0	0	0	1	0
BGIBMGA011082-TA													1			1		0	1	1	0	2	0	1	1	0	FALSE	FALSE	FALSE	FALSE	FALSE	FALSE	FALSE	TRUE	FALSE	FALSE	FALSE	TRUE	TRUE	FALSE	0	0	0	0	0	0	0	1	0
Px004786											1		1			1		0	2	1	0	3	0	1	1	0	FALSE	FALSE	FALSE	FALSE	FALSE	FALSE	FALSE	TRUE	FALSE	FALSE	FALSE	TRUE	TRUE	FALSE	0	0	0	0	0	0	0	1	0
Px007264											1	1	1			1		0	3	1	0	4	0	1	1	0	FALSE	FALSE	FALSE	FALSE	FALSE	FALSE	FALSE	TRUE	FALSE	FALSE	FALSE	TRUE	TRUE	FALSE	0	0	0	0	0	0	0	1	0
BGIBMGA006027-TA											1		1			1		0	2	1	0	3	0	1	1	0	FALSE	FALSE	FALSE	FALSE	FALSE	FALSE	FALSE	TRUE	FALSE	FALSE	FALSE	TRUE	TRUE	FALSE	0	0	0	0	0	0	0	1	0
ACYPI004385	1						1										1	2	0	0	1	3	1	0	0	1	FALSE	FALSE	FALSE	FALSE	FALSE	FALSE	TRUE	FALSE	FALSE	FALSE	TRUE	FALSE	FALSE	TRUE	0	0	0	0	0	0	1	0	0
ACYPI010047	1										1							1	1	0	0	2	1	1	0	0	FALSE	FALSE	FALSE	FALSE	TRUE	FALSE	FALSE	FALSE	FALSE	FALSE	TRUE	TRUE	FALSE	FALSE	0	0	0	0	1	0	0	0	0
BGIBMGA011084-TA							1									1		1	0	1	0	2	1	0	1	0	FALSE	FALSE	FALSE	FALSE	FALSE	TRUE	FALSE	FALSE	FALSE	FALSE	TRUE	FALSE	TRUE	FALSE	0	0	0	0	0	1	0	0	0
ACYPI002051								1			1							1	1	0	0	2	1	1	0	0	FALSE	FALSE	FALSE	FALSE	TRUE	FALSE	FALSE	FALSE	FALSE	FALSE	TRUE	TRUE	FALSE	FALSE	0	0	0	0	1	0	0	0	0
Px013497								1			1							1	1	0	0	2	1	1	0	0	FALSE	FALSE	FALSE	FALSE	TRUE	FALSE	FALSE	FALSE	FALSE	FALSE	TRUE	TRUE	FALSE	FALSE	0	0	0	0	1	0	0	0	0
Px015688								1			1							1	1	0	0	2	1	1	0	0	FALSE	FALSE	FALSE	FALSE	TRUE	FALSE	FALSE	FALSE	FALSE	FALSE	TRUE	TRUE	FALSE	FALSE	0	0	0	0	1	0	0	0	0
ACYPI002835								1									1	1	0	0	1	2	1	0	0	1	FALSE	FALSE	FALSE	FALSE	FALSE	FALSE	TRUE	FALSE	FALSE	FALSE	TRUE	FALSE	FALSE	TRUE	0	0	0	0	0	0	1	0	0
ACYPI005540								1									1	1	0	0	1	2	1	0	0	1	FALSE	FALSE	FALSE	FALSE	FALSE	FALSE	TRUE	FALSE	FALSE	FALSE	TRUE	FALSE	FALSE	TRUE	0	0	0	0	0	0	1	0	0
ACYPI000220								1									1	1	0	0	1	2	1	0	0	1	FALSE	FALSE	FALSE	FALSE	FALSE	FALSE	TRUE	FALSE	FALSE	FALSE	TRUE	FALSE	FALSE	TRUE	0	0	0	0	0	0	1	0	0
BGIBMGA004279-TA											1	1				1		0	2	1	0	3	0	1	1	0	FALSE	FALSE	FALSE	FALSE	FALSE	FALSE	FALSE	TRUE	FALSE	FALSE	FALSE	TRUE	TRUE	FALSE	0	0	0	0	0	0	0	1	0
Px011255											1						1	0	1	0	1	2	0	1	0	1	FALSE	FALSE	FALSE	FALSE	FALSE	FALSE	FALSE	FALSE	TRUE	FALSE	FALSE	TRUE	FALSE	TRUE	0	0	0	0	0	0	0	0	1
Px015371											1					1		0	1	1	0	2	0	1	1	0	FALSE	FALSE	FALSE	FALSE	FALSE	FALSE	FALSE	TRUE	FALSE	FALSE	FALSE	TRUE	TRUE	FALSE	0	0	0	0	0	0	0	1	0
BGIBMGA004193-TA											1					1		0	1	1	0	2	0	1	1	0	FALSE	FALSE	FALSE	FALSE	FALSE	FALSE	FALSE	TRUE	FALSE	FALSE	FALSE	TRUE	TRUE	FALSE	0	0	0	0	0	0	0	1	0
BGIBMGA003154-TA											1					1		0	1	1	0	2	0	1	1	0	FALSE	FALSE	FALSE	FALSE	FALSE	FALSE	FALSE	TRUE	FALSE	FALSE	FALSE	TRUE	TRUE	FALSE	0	0	0	0	0	0	0	1	0
BGIBMGA008673-TA											1					1		0	1	1	0	2	0	1	1	0	FALSE	FALSE	FALSE	FALSE	FALSE	FALSE	FALSE	TRUE	FALSE	FALSE	FALSE	TRUE	TRUE	FALSE	0	0	0	0	0	0	0	1	0
Px005657											1					1		0	1	1	0	2	0	1	1	0	FALSE	FALSE	FALSE	FALSE	FALSE	FALSE	FALSE	TRUE	FALSE	FALSE	FALSE	TRUE	TRUE	FALSE	0	0	0	0	0	0	0	1	0
BGIBMGA007963-TA											1					1		0	1	1	0	2	0	1	1	0	FALSE	FALSE	FALSE	FALSE	FALSE	FALSE	FALSE	TRUE	FALSE	FALSE	FALSE	TRUE	TRUE	FALSE	0	0	0	0	0	0	0	1	0
Px015389											1					1		0	1	1	0	2	0	1	1	0	FALSE	FALSE	FALSE	FALSE	FALSE	FALSE	FALSE	TRUE	FALSE	FALSE	FALSE	TRUE	TRUE	FALSE	0	0	0	0	0	0	0	1	0
Px014045											1					1		0	1	1	0	2	0	1	1	0	FALSE	FALSE	FALSE	FALSE	FALSE	FALSE	FALSE	TRUE	FALSE	FALSE	FALSE	TRUE	TRUE	FALSE	0	0	0	0	0	0	0	1	0
Px013098											1					1		0	1	1	0	2	0	1	1	0	FALSE	FALSE	FALSE	FALSE	FALSE	FALSE	FALSE	TRUE	FALSE	FALSE	FALSE	TRUE	TRUE	FALSE	0	0	0	0	0	0	0	1	0
BGIBMGA001924-TA											1	1				1		0	2	1	0	3	0	1	1	0	FALSE	FALSE	FALSE	FALSE	FALSE	FALSE	FALSE	TRUE	FALSE	FALSE	FALSE	TRUE	TRUE	FALSE	0	0	0	0	0	0	0	1	0
Px009925											1	1				1		0	2	1	0	3	0	1	1	0	FALSE	FALSE	FALSE	FALSE	FALSE	FALSE	FALSE	TRUE	FALSE	FALSE	FALSE	TRUE	TRUE	FALSE	0	0	0	0	0	0	0	1	0
ACYPI006337											1			1		1		0	1	2	0	3	0	1	1	0	FALSE	FALSE	FALSE	FALSE	FALSE	FALSE	FALSE	TRUE	FALSE	FALSE	FALSE	TRUE	TRUE	FALSE	0	0	0	0	0	0	0	1	0
BGIBMGA006831-TA											1					1		0	1	1	0	2	0	1	1	0	FALSE	FALSE	FALSE	FALSE	FALSE	FALSE	FALSE	TRUE	FALSE	FALSE	FALSE	TRUE	TRUE	FALSE	0	0	0	0	0	0	0	1	0
Px008801											1					1		0	1	1	0	2	0	1	1	0	FALSE	FALSE	FALSE	FALSE	FALSE	FALSE	FALSE	TRUE	FALSE	FALSE	FALSE	TRUE	TRUE	FALSE	0	0	0	0	0	0	0	1	0
Px007263												1				1		0	1	1	0	2	0	1	1	0	FALSE	FALSE	FALSE	FALSE	FALSE	FALSE	FALSE	TRUE	FALSE	FALSE	FALSE	TRUE	TRUE	FALSE	0	0	0	0	0	0	0	1	0
ACYPI007605	1																	1	0	0	0	1	1	0	0	0	FALSE	FALSE	FALSE	FALSE	FALSE	FALSE	FALSE	FALSE	FALSE	FALSE	TRUE	FALSE	FALSE	FALSE	0	0	0	0	0	0	0	0	0
BGIBMGA000779-TA	1		1			1	1											4	0	0	0	4	1	0	0	0	FALSE	FALSE	FALSE	FALSE	FALSE	FALSE	FALSE	FALSE	FALSE	FALSE	TRUE	FALSE	FALSE	FALSE	0	0	0	0	0	0	0	0	0
BGIBMGA011565-TA		1			1													2	0	0	0	2	1	0	0	0	FALSE	FALSE	FALSE	FALSE	FALSE	FALSE	FALSE	FALSE	FALSE	FALSE	TRUE	FALSE	FALSE	FALSE	0	0	0	0	0	0	0	0	0
Px011154		1			1				1									3	0	0	0	3	1	0	0	0	FALSE	FALSE	FALSE	FALSE	FALSE	FALSE	FALSE	FALSE	FALSE	FALSE	TRUE	FALSE	FALSE	FALSE	0	0	0	0	0	0	0	0	0
Px012804								1										1	0	0	0	1	1	0	0	0	FALSE	FALSE	FALSE	FALSE	FALSE	FALSE	FALSE	FALSE	FALSE	FALSE	TRUE	FALSE	FALSE	FALSE	0	0	0	0	0	0	0	0	0
ACYPI008850					1													1	0	0	0	1	1	0	0	0	FALSE	FALSE	FALSE	FALSE	FALSE	FALSE	FALSE	FALSE	FALSE	FALSE	TRUE	FALSE	FALSE	FALSE	0	0	0	0	0	0	0	0	0
BGIBMGA000918-TA	1				1													2	0	0	0	2	1	0	0	0	FALSE	FALSE	FALSE	FALSE	FALSE	FALSE	FALSE	FALSE	FALSE	FALSE	TRUE	FALSE	FALSE	FALSE	0	0	0	0	0	0	0	0	0
Px007074	1				1	1												3	0	0	0	3	1	0	0	0	FALSE	FALSE	FALSE	FALSE	FALSE	FALSE	FALSE	FALSE	FALSE	FALSE	TRUE	FALSE	FALSE	FALSE	0	0	0	0	0	0	0	0	0
ACYPI52551				1														1	0	0	0	1	1	0	0	0	FALSE	FALSE	FALSE	FALSE	FALSE	FALSE	FALSE	FALSE	FALSE	FALSE	TRUE	FALSE	FALSE	FALSE	0	0	0	0	0	0	0	0	0
BGIBMGA007238-TA													1					0	1	0	0	1	0	1	0	0	FALSE	FALSE	FALSE	FALSE	FALSE	FALSE	FALSE	FALSE	FALSE	FALSE	FALSE	TRUE	FALSE	FALSE	0	0	0	0	0	0	0	0	0
Px012173						1	1	1										3	0	0	0	3	1	0	0	0	FALSE	FALSE	FALSE	FALSE	FALSE	FALSE	FALSE	FALSE	FALSE	FALSE	TRUE	FALSE	FALSE	FALSE	0	0	0	0	0	0	0	0	0
ACYPI007541					1	1												2	0	0	0	2	1	0	0	0	FALSE	FALSE	FALSE	FALSE	FALSE	FALSE	FALSE	FALSE	FALSE	FALSE	TRUE	FALSE	FALSE	FALSE	0	0	0	0	0	0	0	0	0
Px001994					1	1												2	0	0	0	2	1	0	0	0	FALSE	FALSE	FALSE	FALSE	FALSE	FALSE	FALSE	FALSE	FALSE	FALSE	TRUE	FALSE	FALSE	FALSE	0	0	0	0	0	0	0	0	0
ACYPI50903					1													1	0	0	0	1	1	0	0	0	FALSE	FALSE	FALSE	FALSE	FALSE	FALSE	FALSE	FALSE	FALSE	FALSE	TRUE	FALSE	FALSE	FALSE	0	0	0	0	0	0	0	0	0
BGIBMGA003660-TA					1													1	0	0	0	1	1	0	0	0	FALSE	FALSE	FALSE	FALSE	FALSE	FALSE	FALSE	FALSE	FALSE	FALSE	TRUE	FALSE	FALSE	FALSE	0	0	0	0	0	0	0	0	0
Px009511					1													1	0	0	0	1	1	0	0	0	FALSE	FALSE	FALSE	FALSE	FALSE	FALSE	FALSE	FALSE	FALSE	FALSE	TRUE	FALSE	FALSE	FALSE	0	0	0	0	0	0	0	0	0
BGIBMGA009674-TA					1			1										2	0	0	0	2	1	0	0	0	FALSE	FALSE	FALSE	FALSE	FALSE	FALSE	FALSE	FALSE	FALSE	FALSE	TRUE	FALSE	FALSE	FALSE	0	0	0	0	0	0	0	0	0
ACYPI004792					1			1										2	0	0	0	2	1	0	0	0	FALSE	FALSE	FALSE	FALSE	FALSE	FALSE	FALSE	FALSE	FALSE	FALSE	TRUE	FALSE	FALSE	FALSE	0	0	0	0	0	0	0	0	0
ACYPI066811					1													1	0	0	0	1	1	0	0	0	FALSE	FALSE	FALSE	FALSE	FALSE	FALSE	FALSE	FALSE	FALSE	FALSE	TRUE	FALSE	FALSE	FALSE	0	0	0	0	0	0	0	0	0
ACYPI001907					1													1	0	0	0	1	1	0	0	0	FALSE	FALSE	FALSE	FALSE	FALSE	FALSE	FALSE	FALSE	FALSE	FALSE	TRUE	FALSE	FALSE	FALSE	0	0	0	0	0	0	0	0	0
BGIBMGA008970-TA						1												1	0	0	0	1	1	0	0	0	FALSE	FALSE	FALSE	FALSE	FALSE	FALSE	FALSE	FALSE	FALSE	FALSE	TRUE	FALSE	FALSE	FALSE	0	0	0	0	0	0	0	0	0
ACYPI005014						1												1	0	0	0	1	1	0	0	0	FALSE	FALSE	FALSE	FALSE	FALSE	FALSE	FALSE	FALSE	FALSE	FALSE	TRUE	FALSE	FALSE	FALSE	0	0	0	0	0	0	0	0	0
BGIBMGA006475-TA						1	1											2	0	0	0	2	1	0	0	0	FALSE	FALSE	FALSE	FALSE	FALSE	FALSE	FALSE	FALSE	FALSE	FALSE	TRUE	FALSE	FALSE	FALSE	0	0	0	0	0	0	0	0	0
ACYPI005743						1												1	0	0	0	1	1	0	0	0	FALSE	FALSE	FALSE	FALSE	FALSE	FALSE	FALSE	FALSE	FALSE	FALSE	TRUE	FALSE	FALSE	FALSE	0	0	0	0	0	0	0	0	0
ACYPI001720						1												1	0	0	0	1	1	0	0	0	FALSE	FALSE	FALSE	FALSE	FALSE	FALSE	FALSE	FALSE	FALSE	FALSE	TRUE	FALSE	FALSE	FALSE	0	0	0	0	0	0	0	0	0
ACYPI010045						1												1	0	0	0	1	1	0	0	0	FALSE	FALSE	FALSE	FALSE	FALSE	FALSE	FALSE	FALSE	FALSE	FALSE	TRUE	FALSE	FALSE	FALSE	0	0	0	0	0	0	0	0	0
ACYPI003972						1												1	0	0	0	1	1	0	0	0	FALSE	FALSE	FALSE	FALSE	FALSE	FALSE	FALSE	FALSE	FALSE	FALSE	TRUE	FALSE	FALSE	FALSE	0	0	0	0	0	0	0	0	0
ACYPI009802						1												1	0	0	0	1	1	0	0	0	FALSE	FALSE	FALSE	FALSE	FALSE	FALSE	FALSE	FALSE	FALSE	FALSE	TRUE	FALSE	FALSE	FALSE	0	0	0	0	0	0	0	0	0
ACYPI063394						1												1	0	0	0	1	1	0	0	0	FALSE	FALSE	FALSE	FALSE	FALSE	FALSE	FALSE	FALSE	FALSE	FALSE	TRUE	FALSE	FALSE	FALSE	0	0	0	0	0	0	0	0	0
ACYPI010057						1												1	0	0	0	1	1	0	0	0	FALSE	FALSE	FALSE	FALSE	FALSE	FALSE	FALSE	FALSE	FALSE	FALSE	TRUE	FALSE	FALSE	FALSE	0	0	0	0	0	0	0	0	0
ACYPI009929						1												1	0	0	0	1	1	0	0	0	FALSE	FALSE	FALSE	FALSE	FALSE	FALSE	FALSE	FALSE	FALSE	FALSE	TRUE	FALSE	FALSE	FALSE	0	0	0	0	0	0	0	0	0
BGIBMGA002559-TA						1		1										2	0	0	0	2	1	0	0	0	FALSE	FALSE	FALSE	FALSE	FALSE	FALSE	FALSE	FALSE	FALSE	FALSE	TRUE	FALSE	FALSE	FALSE	0	0	0	0	0	0	0	0	0
Px011189						1		1										2	0	0	0	2	1	0	0	0	FALSE	FALSE	FALSE	FALSE	FALSE	FALSE	FALSE	FALSE	FALSE	FALSE	TRUE	FALSE	FALSE	FALSE	0	0	0	0	0	0	0	0	0
ACYPI006341						1		1										2	0	0	0	2	1	0	0	0	FALSE	FALSE	FALSE	FALSE	FALSE	FALSE	FALSE	FALSE	FALSE	FALSE	TRUE	FALSE	FALSE	FALSE	0	0	0	0	0	0	0	0	0
Px011302											1		1					0	2	0	0	2	0	1	0	0	FALSE	FALSE	FALSE	FALSE	FALSE	FALSE	FALSE	FALSE	FALSE	FALSE	FALSE	TRUE	FALSE	FALSE	0	0	0	0	0	0	0	0	0
BGIBMGA010906-TA													1					0	1	0	0	1	0	1	0	0	FALSE	FALSE	FALSE	FALSE	FALSE	FALSE	FALSE	FALSE	FALSE	FALSE	FALSE	TRUE	FALSE	FALSE	0	0	0	0	0	0	0	0	0
Px016469													1					0	1	0	0	1	0	1	0	0	FALSE	FALSE	FALSE	FALSE	FALSE	FALSE	FALSE	FALSE	FALSE	FALSE	FALSE	TRUE	FALSE	FALSE	0	0	0	0	0	0	0	0	0
BGIBMGA011085-TA											1	1	1					0	3	0	0	3	0	1	0	0	FALSE	FALSE	FALSE	FALSE	FALSE	FALSE	FALSE	FALSE	FALSE	FALSE	FALSE	TRUE	FALSE	FALSE	0	0	0	0	0	0	0	0	0
Px001791											1	1	1					0	3	0	0	3	0	1	0	0	FALSE	FALSE	FALSE	FALSE	FALSE	FALSE	FALSE	FALSE	FALSE	FALSE	FALSE	TRUE	FALSE	FALSE	0	0	0	0	0	0	0	0	0
Px006311											1		1					0	2	0	0	2	0	1	0	0	FALSE	FALSE	FALSE	FALSE	FALSE	FALSE	FALSE	FALSE	FALSE	FALSE	FALSE	TRUE	FALSE	FALSE	0	0	0	0	0	0	0	0	0
BGIBMGA007878-TA											1		1					0	2	0	0	2	0	1	0	0	FALSE	FALSE	FALSE	FALSE	FALSE	FALSE	FALSE	FALSE	FALSE	FALSE	FALSE	TRUE	FALSE	FALSE	0	0	0	0	0	0	0	0	0
Px003361													1					0	1	0	0	1	0	1	0	0	FALSE	FALSE	FALSE	FALSE	FALSE	FALSE	FALSE	FALSE	FALSE	FALSE	FALSE	TRUE	FALSE	FALSE	0	0	0	0	0	0	0	0	0
Px010733											1		1					0	2	0	0	2	0	1	0	0	FALSE	FALSE	FALSE	FALSE	FALSE	FALSE	FALSE	FALSE	FALSE	FALSE	FALSE	TRUE	FALSE	FALSE	0	0	0	0	0	0	0	0	0
BGIBMGA001739-TA											1		1					0	2	0	0	2	0	1	0	0	FALSE	FALSE	FALSE	FALSE	FALSE	FALSE	FALSE	FALSE	FALSE	FALSE	FALSE	TRUE	FALSE	FALSE	0	0	0	0	0	0	0	0	0
Px003237													1					0	1	0	0	1	0	1	0	0	FALSE	FALSE	FALSE	FALSE	FALSE	FALSE	FALSE	FALSE	FALSE	FALSE	FALSE	TRUE	FALSE	FALSE	0	0	0	0	0	0	0	0	0
Px007401													1					0	1	0	0	1	0	1	0	0	FALSE	FALSE	FALSE	FALSE	FALSE	FALSE	FALSE	FALSE	FALSE	FALSE	FALSE	TRUE	FALSE	FALSE	0	0	0	0	0	0	0	0	0
BGIBMGA001290-TA											1		1					0	2	0	0	2	0	1	0	0	FALSE	FALSE	FALSE	FALSE	FALSE	FALSE	FALSE	FALSE	FALSE	FALSE	FALSE	TRUE	FALSE	FALSE	0	0	0	0	0	0	0	0	0
BGIBMGA002311-TA													1					0	1	0	0	1	0	1	0	0	FALSE	FALSE	FALSE	FALSE	FALSE	FALSE	FALSE	FALSE	FALSE	FALSE	FALSE	TRUE	FALSE	FALSE	0	0	0	0	0	0	0	0	0
ACYPI002754	1																	1	0	0	0	1	1	0	0	0	FALSE	FALSE	FALSE	FALSE	FALSE	FALSE	FALSE	FALSE	FALSE	FALSE	TRUE	FALSE	FALSE	FALSE	0	0	0	0	0	0	0	0	0
ACYPI008268							1											1	0	0	0	1	1	0	0	0	FALSE	FALSE	FALSE	FALSE	FALSE	FALSE	FALSE	FALSE	FALSE	FALSE	TRUE	FALSE	FALSE	FALSE	0	0	0	0	0	0	0	0	0
Px004809							1	1										2	0	0	0	2	1	0	0	0	FALSE	FALSE	FALSE	FALSE	FALSE	FALSE	FALSE	FALSE	FALSE	FALSE	TRUE	FALSE	FALSE	FALSE	0	0	0	0	0	0	0	0	0
ACYPI004223								1										1	0	0	0	1	1	0	0	0	FALSE	FALSE	FALSE	FALSE	FALSE	FALSE	FALSE	FALSE	FALSE	FALSE	TRUE	FALSE	FALSE	FALSE	0	0	0	0	0	0	0	0	0
BGIBMGA011803-TA								1										1	0	0	0	1	1	0	0	0	FALSE	FALSE	FALSE	FALSE	FALSE	FALSE	FALSE	FALSE	FALSE	FALSE	TRUE	FALSE	FALSE	FALSE	0	0	0	0	0	0	0	0	0
Px001927								1										1	0	0	0	1	1	0	0	0	FALSE	FALSE	FALSE	FALSE	FALSE	FALSE	FALSE	FALSE	FALSE	FALSE	TRUE	FALSE	FALSE	FALSE	0	0	0	0	0	0	0	0	0
BGIBMGA007942-TA								1										1	0	0	0	1	1	0	0	0	FALSE	FALSE	FALSE	FALSE	FALSE	FALSE	FALSE	FALSE	FALSE	FALSE	TRUE	FALSE	FALSE	FALSE	0	0	0	0	0	0	0	0	0
ACYPI008332								1										1	0	0	0	1	1	0	0	0	FALSE	FALSE	FALSE	FALSE	FALSE	FALSE	FALSE	FALSE	FALSE	FALSE	TRUE	FALSE	FALSE	FALSE	0	0	0	0	0	0	0	0	0
Px000458											1							0	1	0	0	1	0	1	0	0	FALSE	FALSE	FALSE	FALSE	FALSE	FALSE	FALSE	FALSE	FALSE	FALSE	FALSE	TRUE	FALSE	FALSE	0	0	0	0	0	0	0	0	0
BGIBMGA003461-TA											1							0	1	0	0	1	0	1	0	0	FALSE	FALSE	FALSE	FALSE	FALSE	FALSE	FALSE	FALSE	FALSE	FALSE	FALSE	TRUE	FALSE	FALSE	0	0	0	0	0	0	0	0	0
BGIBMGA009216-TA											1							0	1	0	0	1	0	1	0	0	FALSE	FALSE	FALSE	FALSE	FALSE	FALSE	FALSE	FALSE	FALSE	FALSE	FALSE	TRUE	FALSE	FALSE	0	0	0	0	0	0	0	0	0
Px009205											1							0	1	0	0	1	0	1	0	0	FALSE	FALSE	FALSE	FALSE	FALSE	FALSE	FALSE	FALSE	FALSE	FALSE	FALSE	TRUE	FALSE	FALSE	0	0	0	0	0	0	0	0	0
BGIBMGA005680-TA											1							0	1	0	0	1	0	1	0	0	FALSE	FALSE	FALSE	FALSE	FALSE	FALSE	FALSE	FALSE	FALSE	FALSE	FALSE	TRUE	FALSE	FALSE	0	0	0	0	0	0	0	0	0
BGIBMGA006874-TA											1							0	1	0	0	1	0	1	0	0	FALSE	FALSE	FALSE	FALSE	FALSE	FALSE	FALSE	FALSE	FALSE	FALSE	FALSE	TRUE	FALSE	FALSE	0	0	0	0	0	0	0	0	0
BGIBMGA014080-TA											1							0	1	0	0	1	0	1	0	0	FALSE	FALSE	FALSE	FALSE	FALSE	FALSE	FALSE	FALSE	FALSE	FALSE	FALSE	TRUE	FALSE	FALSE	0	0	0	0	0	0	0	0	0
BGIBMGA002625-TA											1							0	1	0	0	1	0	1	0	0	FALSE	FALSE	FALSE	FALSE	FALSE	FALSE	FALSE	FALSE	FALSE	FALSE	FALSE	TRUE	FALSE	FALSE	0	0	0	0	0	0	0	0	0
Px010352											1							0	1	0	0	1	0	1	0	0	FALSE	FALSE	FALSE	FALSE	FALSE	FALSE	FALSE	FALSE	FALSE	FALSE	FALSE	TRUE	FALSE	FALSE	0	0	0	0	0	0	0	0	0
Px013899											1							0	1	0	0	1	0	1	0	0	FALSE	FALSE	FALSE	FALSE	FALSE	FALSE	FALSE	FALSE	FALSE	FALSE	FALSE	TRUE	FALSE	FALSE	0	0	0	0	0	0	0	0	0
BGIBMGA013118-TA											1							0	1	0	0	1	0	1	0	0	FALSE	FALSE	FALSE	FALSE	FALSE	FALSE	FALSE	FALSE	FALSE	FALSE	FALSE	TRUE	FALSE	FALSE	0	0	0	0	0	0	0	0	0
Px002283											1							0	1	0	0	1	0	1	0	0	FALSE	FALSE	FALSE	FALSE	FALSE	FALSE	FALSE	FALSE	FALSE	FALSE	FALSE	TRUE	FALSE	FALSE	0	0	0	0	0	0	0	0	0
Px015613											1							0	1	0	0	1	0	1	0	0	FALSE	FALSE	FALSE	FALSE	FALSE	FALSE	FALSE	FALSE	FALSE	FALSE	FALSE	TRUE	FALSE	FALSE	0	0	0	0	0	0	0	0	0
Px007462											1							0	1	0	0	1	0	1	0	0	FALSE	FALSE	FALSE	FALSE	FALSE	FALSE	FALSE	FALSE	FALSE	FALSE	FALSE	TRUE	FALSE	FALSE	0	0	0	0	0	0	0	0	0
BGIBMGA004180-TA											1							0	1	0	0	1	0	1	0	0	FALSE	FALSE	FALSE	FALSE	FALSE	FALSE	FALSE	FALSE	FALSE	FALSE	FALSE	TRUE	FALSE	FALSE	0	0	0	0	0	0	0	0	0
Px017054											1							0	1	0	0	1	0	1	0	0	FALSE	FALSE	FALSE	FALSE	FALSE	FALSE	FALSE	FALSE	FALSE	FALSE	FALSE	TRUE	FALSE	FALSE	0	0	0	0	0	0	0	0	0
Px006343											1							0	1	0	0	1	0	1	0	0	FALSE	FALSE	FALSE	FALSE	FALSE	FALSE	FALSE	FALSE	FALSE	FALSE	FALSE	TRUE	FALSE	FALSE	0	0	0	0	0	0	0	0	0
Px004757											1							0	1	0	0	1	0	1	0	0	FALSE	FALSE	FALSE	FALSE	FALSE	FALSE	FALSE	FALSE	FALSE	FALSE	FALSE	TRUE	FALSE	FALSE	0	0	0	0	0	0	0	0	0
Px007394											1							0	1	0	0	1	0	1	0	0	FALSE	FALSE	FALSE	FALSE	FALSE	FALSE	FALSE	FALSE	FALSE	FALSE	FALSE	TRUE	FALSE	FALSE	0	0	0	0	0	0	0	0	0
Px004768											1	1						0	2	0	0	2	0	1	0	0	FALSE	FALSE	FALSE	FALSE	FALSE	FALSE	FALSE	FALSE	FALSE	FALSE	FALSE	TRUE	FALSE	FALSE	0	0	0	0	0	0	0	0	0
BGIBMGA002186-TA											1	1						0	2	0	0	2	0	1	0	0	FALSE	FALSE	FALSE	FALSE	FALSE	FALSE	FALSE	FALSE	FALSE	FALSE	FALSE	TRUE	FALSE	FALSE	0	0	0	0	0	0	0	0	0
Px006622											1							0	1	0	0	1	0	1	0	0	FALSE	FALSE	FALSE	FALSE	FALSE	FALSE	FALSE	FALSE	FALSE	FALSE	FALSE	TRUE	FALSE	FALSE	0	0	0	0	0	0	0	0	0
BGIBMGA006406-TA											1							0	1	0	0	1	0	1	0	0	FALSE	FALSE	FALSE	FALSE	FALSE	FALSE	FALSE	FALSE	FALSE	FALSE	FALSE	TRUE	FALSE	FALSE	0	0	0	0	0	0	0	0	0
BGIBMGA007453-TA											1							0	1	0	0	1	0	1	0	0	FALSE	FALSE	FALSE	FALSE	FALSE	FALSE	FALSE	FALSE	FALSE	FALSE	FALSE	TRUE	FALSE	FALSE	0	0	0	0	0	0	0	0	0
Px017667											1							0	1	0	0	1	0	1	0	0	FALSE	FALSE	FALSE	FALSE	FALSE	FALSE	FALSE	FALSE	FALSE	FALSE	FALSE	TRUE	FALSE	FALSE	0	0	0	0	0	0	0	0	0
Px007001											1							0	1	0	0	1	0	1	0	0	FALSE	FALSE	FALSE	FALSE	FALSE	FALSE	FALSE	FALSE	FALSE	FALSE	FALSE	TRUE	FALSE	FALSE	0	0	0	0	0	0	0	0	0
Px012437											1							0	1	0	0	1	0	1	0	0	FALSE	FALSE	FALSE	FALSE	FALSE	FALSE	FALSE	FALSE	FALSE	FALSE	FALSE	TRUE	FALSE	FALSE	0	0	0	0	0	0	0	0	0
BGIBMGA005977-TA											1							0	1	0	0	1	0	1	0	0	FALSE	FALSE	FALSE	FALSE	FALSE	FALSE	FALSE	FALSE	FALSE	FALSE	FALSE	TRUE	FALSE	FALSE	0	0	0	0	0	0	0	0	0
BGIBMGA000064-TA											1							0	1	0	0	1	0	1	0	0	FALSE	FALSE	FALSE	FALSE	FALSE	FALSE	FALSE	FALSE	FALSE	FALSE	FALSE	TRUE	FALSE	FALSE	0	0	0	0	0	0	0	0	0
Px010494											1							0	1	0	0	1	0	1	0	0	FALSE	FALSE	FALSE	FALSE	FALSE	FALSE	FALSE	FALSE	FALSE	FALSE	FALSE	TRUE	FALSE	FALSE	0	0	0	0	0	0	0	0	0
BGIBMGA003170-TA											1	1						0	2	0	0	2	0	1	0	0	FALSE	FALSE	FALSE	FALSE	FALSE	FALSE	FALSE	FALSE	FALSE	FALSE	FALSE	TRUE	FALSE	FALSE	0	0	0	0	0	0	0	0	0
BGIBMGA002222-TA											1	1						0	2	0	0	2	0	1	0	0	FALSE	FALSE	FALSE	FALSE	FALSE	FALSE	FALSE	FALSE	FALSE	FALSE	FALSE	TRUE	FALSE	FALSE	0	0	0	0	0	0	0	0	0
Px015896											1							0	1	0	0	1	0	1	0	0	FALSE	FALSE	FALSE	FALSE	FALSE	FALSE	FALSE	FALSE	FALSE	FALSE	FALSE	TRUE	FALSE	FALSE	0	0	0	0	0	0	0	0	0
BGIBMGA005641-TA											1							0	1	0	0	1	0	1	0	0	FALSE	FALSE	FALSE	FALSE	FALSE	FALSE	FALSE	FALSE	FALSE	FALSE	FALSE	TRUE	FALSE	FALSE	0	0	0	0	0	0	0	0	0
Px009355											1							0	1	0	0	1	0	1	0	0	FALSE	FALSE	FALSE	FALSE	FALSE	FALSE	FALSE	FALSE	FALSE	FALSE	FALSE	TRUE	FALSE	FALSE	0	0	0	0	0	0	0	0	0
Px000181											1							0	1	0	0	1	0	1	0	0	FALSE	FALSE	FALSE	FALSE	FALSE	FALSE	FALSE	FALSE	FALSE	FALSE	FALSE	TRUE	FALSE	FALSE	0	0	0	0	0	0	0	0	0
BGIBMGA001132-TA											1							0	1	0	0	1	0	1	0	0	FALSE	FALSE	FALSE	FALSE	FALSE	FALSE	FALSE	FALSE	FALSE	FALSE	FALSE	TRUE	FALSE	FALSE	0	0	0	0	0	0	0	0	0
BGIBMGA009619-TA											1							0	1	0	0	1	0	1	0	0	FALSE	FALSE	FALSE	FALSE	FALSE	FALSE	FALSE	FALSE	FALSE	FALSE	FALSE	TRUE	FALSE	FALSE	0	0	0	0	0	0	0	0	0
Px016174											1							0	1	0	0	1	0	1	0	0	FALSE	FALSE	FALSE	FALSE	FALSE	FALSE	FALSE	FALSE	FALSE	FALSE	FALSE	TRUE	FALSE	FALSE	0	0	0	0	0	0	0	0	0
BGIBMGA007729-TA											1							0	1	0	0	1	0	1	0	0	FALSE	FALSE	FALSE	FALSE	FALSE	FALSE	FALSE	FALSE	FALSE	FALSE	FALSE	TRUE	FALSE	FALSE	0	0	0	0	0	0	0	0	0
Px002424											1							0	1	0	0	1	0	1	0	0	FALSE	FALSE	FALSE	FALSE	FALSE	FALSE	FALSE	FALSE	FALSE	FALSE	FALSE	TRUE	FALSE	FALSE	0	0	0	0	0	0	0	0	0
BGIBMGA007060-TA											1							0	1	0	0	1	0	1	0	0	FALSE	FALSE	FALSE	FALSE	FALSE	FALSE	FALSE	FALSE	FALSE	FALSE	FALSE	TRUE	FALSE	FALSE	0	0	0	0	0	0	0	0	0
BGIBMGA006265-TA											1							0	1	0	0	1	0	1	0	0	FALSE	FALSE	FALSE	FALSE	FALSE	FALSE	FALSE	FALSE	FALSE	FALSE	FALSE	TRUE	FALSE	FALSE	0	0	0	0	0	0	0	0	0
BGIBMGA013115-TA											1							0	1	0	0	1	0	1	0	0	FALSE	FALSE	FALSE	FALSE	FALSE	FALSE	FALSE	FALSE	FALSE	FALSE	FALSE	TRUE	FALSE	FALSE	0	0	0	0	0	0	0	0	0
BGIBMGA008471-TA											1							0	1	0	0	1	0	1	0	0	FALSE	FALSE	FALSE	FALSE	FALSE	FALSE	FALSE	FALSE	FALSE	FALSE	FALSE	TRUE	FALSE	FALSE	0	0	0	0	0	0	0	0	0
Px001667											1							0	1	0	0	1	0	1	0	0	FALSE	FALSE	FALSE	FALSE	FALSE	FALSE	FALSE	FALSE	FALSE	FALSE	FALSE	TRUE	FALSE	FALSE	0	0	0	0	0	0	0	0	0
Px010499											1							0	1	0	0	1	0	1	0	0	FALSE	FALSE	FALSE	FALSE	FALSE	FALSE	FALSE	FALSE	FALSE	FALSE	FALSE	TRUE	FALSE	FALSE	0	0	0	0	0	0	0	0	0
Px006837											1							0	1	0	0	1	0	1	0	0	FALSE	FALSE	FALSE	FALSE	FALSE	FALSE	FALSE	FALSE	FALSE	FALSE	FALSE	TRUE	FALSE	FALSE	0	0	0	0	0	0	0	0	0
BGIBMGA000063-TA											1							0	1	0	0	1	0	1	0	0	FALSE	FALSE	FALSE	FALSE	FALSE	FALSE	FALSE	FALSE	FALSE	FALSE	FALSE	TRUE	FALSE	FALSE	0	0	0	0	0	0	0	0	0
Px015514											1							0	1	0	0	1	0	1	0	0	FALSE	FALSE	FALSE	FALSE	FALSE	FALSE	FALSE	FALSE	FALSE	FALSE	FALSE	TRUE	FALSE	FALSE	0	0	0	0	0	0	0	0	0
Px016270											1							0	1	0	0	1	0	1	0	0	FALSE	FALSE	FALSE	FALSE	FALSE	FALSE	FALSE	FALSE	FALSE	FALSE	FALSE	TRUE	FALSE	FALSE	0	0	0	0	0	0	0	0	0
BGIBMGA013492-TA											1							0	1	0	0	1	0	1	0	0	FALSE	FALSE	FALSE	FALSE	FALSE	FALSE	FALSE	FALSE	FALSE	FALSE	FALSE	TRUE	FALSE	FALSE	0	0	0	0	0	0	0	0	0
Px000695											1							0	1	0	0	1	0	1	0	0	FALSE	FALSE	FALSE	FALSE	FALSE	FALSE	FALSE	FALSE	FALSE	FALSE	FALSE	TRUE	FALSE	FALSE	0	0	0	0	0	0	0	0	0
BGIBMGA003171-TA											1							0	1	0	0	1	0	1	0	0	FALSE	FALSE	FALSE	FALSE	FALSE	FALSE	FALSE	FALSE	FALSE	FALSE	FALSE	TRUE	FALSE	FALSE	0	0	0	0	0	0	0	0	0
BGIBMGA007646-TA											1							0	1	0	0	1	0	1	0	0	FALSE	FALSE	FALSE	FALSE	FALSE	FALSE	FALSE	FALSE	FALSE	FALSE	FALSE	TRUE	FALSE	FALSE	0	0	0	0	0	0	0	0	0
BGIBMGA014224-TA											1	1						0	2	0	0	2	0	1	0	0	FALSE	FALSE	FALSE	FALSE	FALSE	FALSE	FALSE	FALSE	FALSE	FALSE	FALSE	TRUE	FALSE	FALSE	0	0	0	0	0	0	0	0	0
Px007817											1	1						0	2	0	0	2	0	1	0	0	FALSE	FALSE	FALSE	FALSE	FALSE	FALSE	FALSE	FALSE	FALSE	FALSE	FALSE	TRUE	FALSE	FALSE	0	0	0	0	0	0	0	0	0
Px001462											1							0	1	0	0	1	0	1	0	0	FALSE	FALSE	FALSE	FALSE	FALSE	FALSE	FALSE	FALSE	FALSE	FALSE	FALSE	TRUE	FALSE	FALSE	0	0	0	0	0	0	0	0	0
BGIBMGA005640-TA											1							0	1	0	0	1	0	1	0	0	FALSE	FALSE	FALSE	FALSE	FALSE	FALSE	FALSE	FALSE	FALSE	FALSE	FALSE	TRUE	FALSE	FALSE	0	0	0	0	0	0	0	0	0
Px011202											1							0	1	0	0	1	0	1	0	0	FALSE	FALSE	FALSE	FALSE	FALSE	FALSE	FALSE	FALSE	FALSE	FALSE	FALSE	TRUE	FALSE	FALSE	0	0	0	0	0	0	0	0	0
BGIBMGA014011-TA											1							0	1	0	0	1	0	1	0	0	FALSE	FALSE	FALSE	FALSE	FALSE	FALSE	FALSE	FALSE	FALSE	FALSE	FALSE	TRUE	FALSE	FALSE	0	0	0	0	0	0	0	0	0
BGIBMGA014009-TA											1							0	1	0	0	1	0	1	0	0	FALSE	FALSE	FALSE	FALSE	FALSE	FALSE	FALSE	FALSE	FALSE	FALSE	FALSE	TRUE	FALSE	FALSE	0	0	0	0	0	0	0	0	0
Px001441											1							0	1	0	0	1	0	1	0	0	FALSE	FALSE	FALSE	FALSE	FALSE	FALSE	FALSE	FALSE	FALSE	FALSE	FALSE	TRUE	FALSE	FALSE	0	0	0	0	0	0	0	0	0
Px002341											1							0	1	0	0	1	0	1	0	0	FALSE	FALSE	FALSE	FALSE	FALSE	FALSE	FALSE	FALSE	FALSE	FALSE	FALSE	TRUE	FALSE	FALSE	0	0	0	0	0	0	0	0	0
Px007449											1							0	1	0	0	1	0	1	0	0	FALSE	FALSE	FALSE	FALSE	FALSE	FALSE	FALSE	FALSE	FALSE	FALSE	FALSE	TRUE	FALSE	FALSE	0	0	0	0	0	0	0	0	0
Px003409											1							0	1	0	0	1	0	1	0	0	FALSE	FALSE	FALSE	FALSE	FALSE	FALSE	FALSE	FALSE	FALSE	FALSE	FALSE	TRUE	FALSE	FALSE	0	0	0	0	0	0	0	0	0
BGIBMGA008840-TA											1							0	1	0	0	1	0	1	0	0	FALSE	FALSE	FALSE	FALSE	FALSE	FALSE	FALSE	FALSE	FALSE	FALSE	FALSE	TRUE	FALSE	FALSE	0	0	0	0	0	0	0	0	0
Px011561											1							0	1	0	0	1	0	1	0	0	FALSE	FALSE	FALSE	FALSE	FALSE	FALSE	FALSE	FALSE	FALSE	FALSE	FALSE	TRUE	FALSE	FALSE	0	0	0	0	0	0	0	0	0
BGIBMGA006039-TA											1							0	1	0	0	1	0	1	0	0	FALSE	FALSE	FALSE	FALSE	FALSE	FALSE	FALSE	FALSE	FALSE	FALSE	FALSE	TRUE	FALSE	FALSE	0	0	0	0	0	0	0	0	0
Px010019											1							0	1	0	0	1	0	1	0	0	FALSE	FALSE	FALSE	FALSE	FALSE	FALSE	FALSE	FALSE	FALSE	FALSE	FALSE	TRUE	FALSE	FALSE	0	0	0	0	0	0	0	0	0
Px015835											1							0	1	0	0	1	0	1	0	0	FALSE	FALSE	FALSE	FALSE	FALSE	FALSE	FALSE	FALSE	FALSE	FALSE	FALSE	TRUE	FALSE	FALSE	0	0	0	0	0	0	0	0	0
Px002766											1							0	1	0	0	1	0	1	0	0	FALSE	FALSE	FALSE	FALSE	FALSE	FALSE	FALSE	FALSE	FALSE	FALSE	FALSE	TRUE	FALSE	FALSE	0	0	0	0	0	0	0	0	0
ACYPI004100		1																1	0	0	0	1	1	0	0	0	FALSE	FALSE	FALSE	FALSE	FALSE	FALSE	FALSE	FALSE	FALSE	FALSE	TRUE	FALSE	FALSE	FALSE	0	0	0	0	0	0	0	0	0
ACYPI000916			1															1	0	0	0	1	1	0	0	0	FALSE	FALSE	FALSE	FALSE	FALSE	FALSE	FALSE	FALSE	FALSE	FALSE	TRUE	FALSE	FALSE	FALSE	0	0	0	0	0	0	0	0	0
Px001134																1		0	0	1	0	1	0	0	1	0	FALSE	FALSE	FALSE	FALSE	FALSE	FALSE	FALSE	FALSE	FALSE	FALSE	FALSE	FALSE	TRUE	FALSE	0	0	0	0	0	0	0	0	0
Px015236																1		0	0	1	0	1	0	0	1	0	FALSE	FALSE	FALSE	FALSE	FALSE	FALSE	FALSE	FALSE	FALSE	FALSE	FALSE	FALSE	TRUE	FALSE	0	0	0	0	0	0	0	0	0
BGIBMGA012076-TA																1		0	0	1	0	1	0	0	1	0	FALSE	FALSE	FALSE	FALSE	FALSE	FALSE	FALSE	FALSE	FALSE	FALSE	FALSE	FALSE	TRUE	FALSE	0	0	0	0	0	0	0	0	0
Px014888																1		0	0	1	0	1	0	0	1	0	FALSE	FALSE	FALSE	FALSE	FALSE	FALSE	FALSE	FALSE	FALSE	FALSE	FALSE	FALSE	TRUE	FALSE	0	0	0	0	0	0	0	0	0
BGIBMGA011587-TA																1		0	0	1	0	1	0	0	1	0	FALSE	FALSE	FALSE	FALSE	FALSE	FALSE	FALSE	FALSE	FALSE	FALSE	FALSE	FALSE	TRUE	FALSE	0	0	0	0	0	0	0	0	0
BGIBMGA000144-TA																1		0	0	1	0	1	0	0	1	0	FALSE	FALSE	FALSE	FALSE	FALSE	FALSE	FALSE	FALSE	FALSE	FALSE	FALSE	FALSE	TRUE	FALSE	0	0	0	0	0	0	0	0	0
BGIBMGA004832-TA																1		0	0	1	0	1	0	0	1	0	FALSE	FALSE	FALSE	FALSE	FALSE	FALSE	FALSE	FALSE	FALSE	FALSE	FALSE	FALSE	TRUE	FALSE	0	0	0	0	0	0	0	0	0
Px015833																1		0	0	1	0	1	0	0	1	0	FALSE	FALSE	FALSE	FALSE	FALSE	FALSE	FALSE	FALSE	FALSE	FALSE	FALSE	FALSE	TRUE	FALSE	0	0	0	0	0	0	0	0	0
BGIBMGA012306-TA														1		1		0	0	2	0	2	0	0	1	0	FALSE	FALSE	FALSE	FALSE	FALSE	FALSE	FALSE	FALSE	FALSE	FALSE	FALSE	FALSE	TRUE	FALSE	0	0	0	0	0	0	0	0	0
Px007410																1		0	0	1	0	1	0	0	1	0	FALSE	FALSE	FALSE	FALSE	FALSE	FALSE	FALSE	FALSE	FALSE	FALSE	FALSE	FALSE	TRUE	FALSE	0	0	0	0	0	0	0	0	0
Px016242																1		0	0	1	0	1	0	0	1	0	FALSE	FALSE	FALSE	FALSE	FALSE	FALSE	FALSE	FALSE	FALSE	FALSE	FALSE	FALSE	TRUE	FALSE	0	0	0	0	0	0	0	0	0
Px016240																1		0	0	1	0	1	0	0	1	0	FALSE	FALSE	FALSE	FALSE	FALSE	FALSE	FALSE	FALSE	FALSE	FALSE	FALSE	FALSE	TRUE	FALSE	0	0	0	0	0	0	0	0	0
BGIBMGA001957-TA																1		0	0	1	0	1	0	0	1	0	FALSE	FALSE	FALSE	FALSE	FALSE	FALSE	FALSE	FALSE	FALSE	FALSE	FALSE	FALSE	TRUE	FALSE	0	0	0	0	0	0	0	0	0
Px002729																1		0	0	1	0	1	0	0	1	0	FALSE	FALSE	FALSE	FALSE	FALSE	FALSE	FALSE	FALSE	FALSE	FALSE	FALSE	FALSE	TRUE	FALSE	0	0	0	0	0	0	0	0	0
BGIBMGA002288-TA												1						0	1	0	0	1	0	1	0	0	FALSE	FALSE	FALSE	FALSE	FALSE	FALSE	FALSE	FALSE	FALSE	FALSE	FALSE	TRUE	FALSE	FALSE	0	0	0	0	0	0	0	0	0
BGIBMGA009678-TA												1						0	1	0	0	1	0	1	0	0	FALSE	FALSE	FALSE	FALSE	FALSE	FALSE	FALSE	FALSE	FALSE	FALSE	FALSE	TRUE	FALSE	FALSE	0	0	0	0	0	0	0	0	0
Px012813												1						0	1	0	0	1	0	1	0	0	FALSE	FALSE	FALSE	FALSE	FALSE	FALSE	FALSE	FALSE	FALSE	FALSE	FALSE	TRUE	FALSE	FALSE	0	0	0	0	0	0	0	0	0
BGIBMGA011608-TA												1						0	1	0	0	1	0	1	0	0	FALSE	FALSE	FALSE	FALSE	FALSE	FALSE	FALSE	FALSE	FALSE	FALSE	FALSE	TRUE	FALSE	FALSE	0	0	0	0	0	0	0	0	0
BGIBMGA014404-TA												1						0	1	0	0	1	0	1	0	0	FALSE	FALSE	FALSE	FALSE	FALSE	FALSE	FALSE	FALSE	FALSE	FALSE	FALSE	TRUE	FALSE	FALSE	0	0	0	0	0	0	0	0	0
ACYPI001689												1						0	1	0	0	1	0	1	0	0	FALSE	FALSE	FALSE	FALSE	FALSE	FALSE	FALSE	FALSE	FALSE	FALSE	FALSE	TRUE	FALSE	FALSE	0	0	0	0	0	0	0	0	0
BGIBMGA002747-TA												1						0	1	0	0	1	0	1	0	0	FALSE	FALSE	FALSE	FALSE	FALSE	FALSE	FALSE	FALSE	FALSE	FALSE	FALSE	TRUE	FALSE	FALSE	0	0	0	0	0	0	0	0	0
BGIBMGA002739-TA												1						0	1	0	0	1	0	1	0	0	FALSE	FALSE	FALSE	FALSE	FALSE	FALSE	FALSE	FALSE	FALSE	FALSE	FALSE	TRUE	FALSE	FALSE	0	0	0	0	0	0	0	0	0
BGIBMGA007564-TA												1						0	1	0	0	1	0	1	0	0	FALSE	FALSE	FALSE	FALSE	FALSE	FALSE	FALSE	FALSE	FALSE	FALSE	FALSE	TRUE	FALSE	FALSE	0	0	0	0	0	0	0	0	0
BGIBMGA009691-TA												1						0	1	0	0	1	0	1	0	0	FALSE	FALSE	FALSE	FALSE	FALSE	FALSE	FALSE	FALSE	FALSE	FALSE	FALSE	TRUE	FALSE	FALSE	0	0	0	0	0	0	0	0	0
Px000784												1						0	1	0	0	1	0	1	0	0	FALSE	FALSE	FALSE	FALSE	FALSE	FALSE	FALSE	FALSE	FALSE	FALSE	FALSE	TRUE	FALSE	FALSE	0	0	0	0	0	0	0	0	0
BGIBMGA010406-TA												1						0	1	0	0	1	0	1	0	0	FALSE	FALSE	FALSE	FALSE	FALSE	FALSE	FALSE	FALSE	FALSE	FALSE	FALSE	TRUE	FALSE	FALSE	0	0	0	0	0	0	0	0	0
BGIBMGA013932-TA												1						0	1	0	0	1	0	1	0	0	FALSE	FALSE	FALSE	FALSE	FALSE	FALSE	FALSE	FALSE	FALSE	FALSE	FALSE	TRUE	FALSE	FALSE	0	0	0	0	0	0	0	0	0
BGIBMGA006692-TA												1						0	1	0	0	1	0	1	0	0	FALSE	FALSE	FALSE	FALSE	FALSE	FALSE	FALSE	FALSE	FALSE	FALSE	FALSE	TRUE	FALSE	FALSE	0	0	0	0	0	0	0	0	0
BGIBMGA011424-TA												1						0	1	0	0	1	0	1	0	0	FALSE	FALSE	FALSE	FALSE	FALSE	FALSE	FALSE	FALSE	FALSE	FALSE	FALSE	TRUE	FALSE	FALSE	0	0	0	0	0	0	0	0	0
BGIBMGA010212-TA												1						0	1	0	0	1	0	1	0	0	FALSE	FALSE	FALSE	FALSE	FALSE	FALSE	FALSE	FALSE	FALSE	FALSE	FALSE	TRUE	FALSE	FALSE	0	0	0	0	0	0	0	0	0
Px009245												1						0	1	0	0	1	0	1	0	0	FALSE	FALSE	FALSE	FALSE	FALSE	FALSE	FALSE	FALSE	FALSE	FALSE	FALSE	TRUE	FALSE	FALSE	0	0	0	0	0	0	0	0	0
BGIBMGA007720-TA												1						0	1	0	0	1	0	1	0	0	FALSE	FALSE	FALSE	FALSE	FALSE	FALSE	FALSE	FALSE	FALSE	FALSE	FALSE	TRUE	FALSE	FALSE	0	0	0	0	0	0	0	0	0
Px017272												1						0	1	0	0	1	0	1	0	0	FALSE	FALSE	FALSE	FALSE	FALSE	FALSE	FALSE	FALSE	FALSE	FALSE	FALSE	TRUE	FALSE	FALSE	0	0	0	0	0	0	0	0	0
BGIBMGA013849-TA												1						0	1	0	0	1	0	1	0	0	FALSE	FALSE	FALSE	FALSE	FALSE	FALSE	FALSE	FALSE	FALSE	FALSE	FALSE	TRUE	FALSE	FALSE	0	0	0	0	0	0	0	0	0
BGIBMGA011609-TA												1						0	1	0	0	1	0	1	0	0	FALSE	FALSE	FALSE	FALSE	FALSE	FALSE	FALSE	FALSE	FALSE	FALSE	FALSE	TRUE	FALSE	FALSE	0	0	0	0	0	0	0	0	0
BGIBMGA006694-TA												1						0	1	0	0	1	0	1	0	0	FALSE	FALSE	FALSE	FALSE	FALSE	FALSE	FALSE	FALSE	FALSE	FALSE	FALSE	TRUE	FALSE	FALSE	0	0	0	0	0	0	0	0	0
BGIBMGA009107-TA												1						0	1	0	0	1	0	1	0	0	FALSE	FALSE	FALSE	FALSE	FALSE	FALSE	FALSE	FALSE	FALSE	FALSE	FALSE	TRUE	FALSE	FALSE	0	0	0	0	0	0	0	0	0
ACYPI008100																	1	0	0	0	1	1	0	0	0	1	FALSE	FALSE	FALSE	FALSE	FALSE	FALSE	FALSE	FALSE	FALSE	FALSE	FALSE	FALSE	FALSE	TRUE	0	0	0	0	0	0	0	0	0
ACYPI48957																	1	0	0	0	1	1	0	0	0	1	FALSE	FALSE	FALSE	FALSE	FALSE	FALSE	FALSE	FALSE	FALSE	FALSE	FALSE	FALSE	FALSE	TRUE	0	0	0	0	0	0	0	0	0
ACYPI38342																	1	0	0	0	1	1	0	0	0	1	FALSE	FALSE	FALSE	FALSE	FALSE	FALSE	FALSE	FALSE	FALSE	FALSE	FALSE	FALSE	FALSE	TRUE	0	0	0	0	0	0	0	0	0
ACYPI007036																	1	0	0	0	1	1	0	0	0	1	FALSE	FALSE	FALSE	FALSE	FALSE	FALSE	FALSE	FALSE	FALSE	FALSE	FALSE	FALSE	FALSE	TRUE	0	0	0	0	0	0	0	0	0
ACYPI002408																	1	0	0	0	1	1	0	0	0	1	FALSE	FALSE	FALSE	FALSE	FALSE	FALSE	FALSE	FALSE	FALSE	FALSE	FALSE	FALSE	FALSE	TRUE	0	0	0	0	0	0	0	0	0
ACYPI001394																	1	0	0	0	1	1	0	0	0	1	FALSE	FALSE	FALSE	FALSE	FALSE	FALSE	FALSE	FALSE	FALSE	FALSE	FALSE	FALSE	FALSE	TRUE	0	0	0	0	0	0	0	0	0
ACYPI007568																	1	0	0	0	1	1	0	0	0	1	FALSE	FALSE	FALSE	FALSE	FALSE	FALSE	FALSE	FALSE	FALSE	FALSE	FALSE	FALSE	FALSE	TRUE	0	0	0	0	0	0	0	0	0
ACYPI082575																	1	0	0	0	1	1	0	0	0	1	FALSE	FALSE	FALSE	FALSE	FALSE	FALSE	FALSE	FALSE	FALSE	FALSE	FALSE	FALSE	FALSE	TRUE	0	0	0	0	0	0	0	0	0
ACYPI005507																	1	0	0	0	1	1	0	0	0	1	FALSE	FALSE	FALSE	FALSE	FALSE	FALSE	FALSE	FALSE	FALSE	FALSE	FALSE	FALSE	FALSE	TRUE	0	0	0	0	0	0	0	0	0
ACYPI004972																	1	0	0	0	1	1	0	0	0	1	FALSE	FALSE	FALSE	FALSE	FALSE	FALSE	FALSE	FALSE	FALSE	FALSE	FALSE	FALSE	FALSE	TRUE	0	0	0	0	0	0	0	0	0
ACYPI006222																	1	0	0	0	1	1	0	0	0	1	FALSE	FALSE	FALSE	FALSE	FALSE	FALSE	FALSE	FALSE	FALSE	FALSE	FALSE	FALSE	FALSE	TRUE	0	0	0	0	0	0	0	0	0
ACYPI009502																	1	0	0	0	1	1	0	0	0	1	FALSE	FALSE	FALSE	FALSE	FALSE	FALSE	FALSE	FALSE	FALSE	FALSE	FALSE	FALSE	FALSE	TRUE	0	0	0	0	0	0	0	0	0
ACYPI005292																	1	0	0	0	1	1	0	0	0	1	FALSE	FALSE	FALSE	FALSE	FALSE	FALSE	FALSE	FALSE	FALSE	FALSE	FALSE	FALSE	FALSE	TRUE	0	0	0	0	0	0	0	0	0
ACYPI008293																	1	0	0	0	1	1	0	0	0	1	FALSE	FALSE	FALSE	FALSE	FALSE	FALSE	FALSE	FALSE	FALSE	FALSE	FALSE	FALSE	FALSE	TRUE	0	0	0	0	0	0	0	0	0
ACYPI009692																	1	0	0	0	1	1	0	0	0	1	FALSE	FALSE	FALSE	FALSE	FALSE	FALSE	FALSE	FALSE	FALSE	FALSE	FALSE	FALSE	FALSE	TRUE	0	0	0	0	0	0	0	0	0
ACYPI001415																	1	0	0	0	1	1	0	0	0	1	FALSE	FALSE	FALSE	FALSE	FALSE	FALSE	FALSE	FALSE	FALSE	FALSE	FALSE	FALSE	FALSE	TRUE	0	0	0	0	0	0	0	0	0
ACYPI008686																	1	0	0	0	1	1	0	0	0	1	FALSE	FALSE	FALSE	FALSE	FALSE	FALSE	FALSE	FALSE	FALSE	FALSE	FALSE	FALSE	FALSE	TRUE	0	0	0	0	0	0	0	0	0
ACYPI002953																	1	0	0	0	1	1	0	0	0	1	FALSE	FALSE	FALSE	FALSE	FALSE	FALSE	FALSE	FALSE	FALSE	FALSE	FALSE	FALSE	FALSE	TRUE	0	0	0	0	0	0	0	0	0
ACYPI001388																	1	0	0	0	1	1	0	0	0	1	FALSE	FALSE	FALSE	FALSE	FALSE	FALSE	FALSE	FALSE	FALSE	FALSE	FALSE	FALSE	FALSE	TRUE	0	0	0	0	0	0	0	0	0
ACYPI006569																	1	0	0	0	1	1	0	0	0	1	FALSE	FALSE	FALSE	FALSE	FALSE	FALSE	FALSE	FALSE	FALSE	FALSE	FALSE	FALSE	FALSE	TRUE	0	0	0	0	0	0	0	0	0
ACYPI005133																	1	0	0	0	1	1	0	0	0	1	FALSE	FALSE	FALSE	FALSE	FALSE	FALSE	FALSE	FALSE	FALSE	FALSE	FALSE	FALSE	FALSE	TRUE	0	0	0	0	0	0	0	0	0
ACYPI44101																	1	0	0	0	1	1	0	0	0	1	FALSE	FALSE	FALSE	FALSE	FALSE	FALSE	FALSE	FALSE	FALSE	FALSE	FALSE	FALSE	FALSE	TRUE	0	0	0	0	0	0	0	0	0
ACYPI48423																	1	0	0	0	1	1	0	0	0	1	FALSE	FALSE	FALSE	FALSE	FALSE	FALSE	FALSE	FALSE	FALSE	FALSE	FALSE	FALSE	FALSE	TRUE	0	0	0	0	0	0	0	0	0
ACYPI25955																	1	0	0	0	1	1	0	0	0	1	FALSE	FALSE	FALSE	FALSE	FALSE	FALSE	FALSE	FALSE	FALSE	FALSE	FALSE	FALSE	FALSE	TRUE	0	0	0	0	0	0	0	0	0
ACYPI33205																	1	0	0	0	1	1	0	0	0	1	FALSE	FALSE	FALSE	FALSE	FALSE	FALSE	FALSE	FALSE	FALSE	FALSE	FALSE	FALSE	FALSE	TRUE	0	0	0	0	0	0	0	0	0
ACYPI004544																	1	0	0	0	1	1	0	0	0	1	FALSE	FALSE	FALSE	FALSE	FALSE	FALSE	FALSE	FALSE	FALSE	FALSE	FALSE	FALSE	FALSE	TRUE	0	0	0	0	0	0	0	0	0
ACYPI006608																	1	0	0	0	1	1	0	0	0	1	FALSE	FALSE	FALSE	FALSE	FALSE	FALSE	FALSE	FALSE	FALSE	FALSE	FALSE	FALSE	FALSE	TRUE	0	0	0	0	0	0	0	0	0
ACYPI082770																	1	0	0	0	1	1	0	0	0	1	FALSE	FALSE	FALSE	FALSE	FALSE	FALSE	FALSE	FALSE	FALSE	FALSE	FALSE	FALSE	FALSE	TRUE	0	0	0	0	0	0	0	0	0
ACYPI007414																	1	0	0	0	1	1	0	0	0	1	FALSE	FALSE	FALSE	FALSE	FALSE	FALSE	FALSE	FALSE	FALSE	FALSE	FALSE	FALSE	FALSE	TRUE	0	0	0	0	0	0	0	0	0
ACYPI005993																	1	0	0	0	1	1	0	0	0	1	FALSE	FALSE	FALSE	FALSE	FALSE	FALSE	FALSE	FALSE	FALSE	FALSE	FALSE	FALSE	FALSE	TRUE	0	0	0	0	0	0	0	0	0
ACYPI088105																	1	0	0	0	1	1	0	0	0	1	FALSE	FALSE	FALSE	FALSE	FALSE	FALSE	FALSE	FALSE	FALSE	FALSE	FALSE	FALSE	FALSE	TRUE	0	0	0	0	0	0	0	0	0
ACYPI000710																	1	0	0	0	1	1	0	0	0	1	FALSE	FALSE	FALSE	FALSE	FALSE	FALSE	FALSE	FALSE	FALSE	FALSE	FALSE	FALSE	FALSE	TRUE	0	0	0	0	0	0	0	0	0
ACYPI007300																	1	0	0	0	1	1	0	0	0	1	FALSE	FALSE	FALSE	FALSE	FALSE	FALSE	FALSE	FALSE	FALSE	FALSE	FALSE	FALSE	FALSE	TRUE	0	0	0	0	0	0	0	0	0
ACYPI000858																	1	0	0	0	1	1	0	0	0	1	FALSE	FALSE	FALSE	FALSE	FALSE	FALSE	FALSE	FALSE	FALSE	FALSE	FALSE	FALSE	FALSE	TRUE	0	0	0	0	0	0	0	0	0
ACYPI073835																	1	0	0	0	1	1	0	0	0	1	FALSE	FALSE	FALSE	FALSE	FALSE	FALSE	FALSE	FALSE	FALSE	FALSE	FALSE	FALSE	FALSE	TRUE	0	0	0	0	0	0	0	0	0
ACYPI005149																	1	0	0	0	1	1	0	0	0	1	FALSE	FALSE	FALSE	FALSE	FALSE	FALSE	FALSE	FALSE	FALSE	FALSE	FALSE	FALSE	FALSE	TRUE	0	0	0	0	0	0	0	0	0
ACYPI006216																	1	0	0	0	1	1	0	0	0	1	FALSE	FALSE	FALSE	FALSE	FALSE	FALSE	FALSE	FALSE	FALSE	FALSE	FALSE	FALSE	FALSE	TRUE	0	0	0	0	0	0	0	0	0
ACYPI003478																	1	0	0	0	1	1	0	0	0	1	FALSE	FALSE	FALSE	FALSE	FALSE	FALSE	FALSE	FALSE	FALSE	FALSE	FALSE	FALSE	FALSE	TRUE	0	0	0	0	0	0	0	0	0
ACYPI005701																	1	0	0	0	1	1	0	0	0	1	FALSE	FALSE	FALSE	FALSE	FALSE	FALSE	FALSE	FALSE	FALSE	FALSE	FALSE	FALSE	FALSE	TRUE	0	0	0	0	0	0	0	0	0
ACYPI000731																	1	0	0	0	1	1	0	0	0	1	FALSE	FALSE	FALSE	FALSE	FALSE	FALSE	FALSE	FALSE	FALSE	FALSE	FALSE	FALSE	FALSE	TRUE	0	0	0	0	0	0	0	0	0
ACYPI001174																	1	0	0	0	1	1	0	0	0	1	FALSE	FALSE	FALSE	FALSE	FALSE	FALSE	FALSE	FALSE	FALSE	FALSE	FALSE	FALSE	FALSE	TRUE	0	0	0	0	0	0	0	0	0
ACYPI000180																	1	0	0	0	1	1	0	0	0	1	FALSE	FALSE	FALSE	FALSE	FALSE	FALSE	FALSE	FALSE	FALSE	FALSE	FALSE	FALSE	FALSE	TRUE	0	0	0	0	0	0	0	0	0
ACYPI002580																	1	0	0	0	1	1	0	0	0	1	FALSE	FALSE	FALSE	FALSE	FALSE	FALSE	FALSE	FALSE	FALSE	FALSE	FALSE	FALSE	FALSE	TRUE	0	0	0	0	0	0	0	0	0
ACYPI006590																	1	0	0	0	1	1	0	0	0	1	FALSE	FALSE	FALSE	FALSE	FALSE	FALSE	FALSE	FALSE	FALSE	FALSE	FALSE	FALSE	FALSE	TRUE	0	0	0	0	0	0	0	0	0
ACYPI064026																	1	0	0	0	1	1	0	0	0	1	FALSE	FALSE	FALSE	FALSE	FALSE	FALSE	FALSE	FALSE	FALSE	FALSE	FALSE	FALSE	FALSE	TRUE	0	0	0	0	0	0	0	0	0
ACYPI004516																	1	0	0	0	1	1	0	0	0	1	FALSE	FALSE	FALSE	FALSE	FALSE	FALSE	FALSE	FALSE	FALSE	FALSE	FALSE	FALSE	FALSE	TRUE	0	0	0	0	0	0	0	0	0
ACYPI006314																	1	0	0	0	1	1	0	0	0	1	FALSE	FALSE	FALSE	FALSE	FALSE	FALSE	FALSE	FALSE	FALSE	FALSE	FALSE	FALSE	FALSE	TRUE	0	0	0	0	0	0	0	0	0
ACYPI005625																	1	0	0	0	1	1	0	0	0	1	FALSE	FALSE	FALSE	FALSE	FALSE	FALSE	FALSE	FALSE	FALSE	FALSE	FALSE	FALSE	FALSE	TRUE	0	0	0	0	0	0	0	0	0
ACYPI000297																	1	0	0	0	1	1	0	0	0	1	FALSE	FALSE	FALSE	FALSE	FALSE	FALSE	FALSE	FALSE	FALSE	FALSE	FALSE	FALSE	FALSE	TRUE	0	0	0	0	0	0	0	0	0
ACYPI066985																	1	0	0	0	1	1	0	0	0	1	FALSE	FALSE	FALSE	FALSE	FALSE	FALSE	FALSE	FALSE	FALSE	FALSE	FALSE	FALSE	FALSE	TRUE	0	0	0	0	0	0	0	0	0
ACYPI003947																	1	0	0	0	1	1	0	0	0	1	FALSE	FALSE	FALSE	FALSE	FALSE	FALSE	FALSE	FALSE	FALSE	FALSE	FALSE	FALSE	FALSE	TRUE	0	0	0	0	0	0	0	0	0
ACYPI072921																	1	0	0	0	1	1	0	0	0	1	FALSE	FALSE	FALSE	FALSE	FALSE	FALSE	FALSE	FALSE	FALSE	FALSE	FALSE	FALSE	FALSE	TRUE	0	0	0	0	0	0	0	0	0
ACYPI000445																	1	0	0	0	1	1	0	0	0	1	FALSE	FALSE	FALSE	FALSE	FALSE	FALSE	FALSE	FALSE	FALSE	FALSE	FALSE	FALSE	FALSE	TRUE	0	0	0	0	0	0	0	0	0
ACYPI001790																	1	0	0	0	1	1	0	0	0	1	FALSE	FALSE	FALSE	FALSE	FALSE	FALSE	FALSE	FALSE	FALSE	FALSE	FALSE	FALSE	FALSE	TRUE	0	0	0	0	0	0	0	0	0
ACYPI003079																	1	0	0	0	1	1	0	0	0	1	FALSE	FALSE	FALSE	FALSE	FALSE	FALSE	FALSE	FALSE	FALSE	FALSE	FALSE	FALSE	FALSE	TRUE	0	0	0	0	0	0	0	0	0
ACYPI002340																	1	0	0	0	1	1	0	0	0	1	FALSE	FALSE	FALSE	FALSE	FALSE	FALSE	FALSE	FALSE	FALSE	FALSE	FALSE	FALSE	FALSE	TRUE	0	0	0	0	0	0	0	0	0
ACYPI003287																	1	0	0	0	1	1	0	0	0	1	FALSE	FALSE	FALSE	FALSE	FALSE	FALSE	FALSE	FALSE	FALSE	FALSE	FALSE	FALSE	FALSE	TRUE	0	0	0	0	0	0	0	0	0
ACYPI083990																	1	0	0	0	1	1	0	0	0	1	FALSE	FALSE	FALSE	FALSE	FALSE	FALSE	FALSE	FALSE	FALSE	FALSE	FALSE	FALSE	FALSE	TRUE	0	0	0	0	0	0	0	0	0
ACYPI006143																	1	0	0	0	1	1	0	0	0	1	FALSE	FALSE	FALSE	FALSE	FALSE	FALSE	FALSE	FALSE	FALSE	FALSE	FALSE	FALSE	FALSE	TRUE	0	0	0	0	0	0	0	0	0
ACYPI008425																	1	0	0	0	1	1	0	0	0	1	FALSE	FALSE	FALSE	FALSE	FALSE	FALSE	FALSE	FALSE	FALSE	FALSE	FALSE	FALSE	FALSE	TRUE	0	0	0	0	0	0	0	0	0
ACYPI010139																	1	0	0	0	1	1	0	0	0	1	FALSE	FALSE	FALSE	FALSE	FALSE	FALSE	FALSE	FALSE	FALSE	FALSE	FALSE	FALSE	FALSE	TRUE	0	0	0	0	0	0	0	0	0
ACYPI009846																	1	0	0	0	1	1	0	0	0	1	FALSE	FALSE	FALSE	FALSE	FALSE	FALSE	FALSE	FALSE	FALSE	FALSE	FALSE	FALSE	FALSE	TRUE	0	0	0	0	0	0	0	0	0
ACYPI003588																	1	0	0	0	1	1	0	0	0	1	FALSE	FALSE	FALSE	FALSE	FALSE	FALSE	FALSE	FALSE	FALSE	FALSE	FALSE	FALSE	FALSE	TRUE	0	0	0	0	0	0	0	0	0
ACYPI000409																	1	0	0	0	1	1	0	0	0	1	FALSE	FALSE	FALSE	FALSE	FALSE	FALSE	FALSE	FALSE	FALSE	FALSE	FALSE	FALSE	FALSE	TRUE	0	0	0	0	0	0	0	0	0
ACYPI006580																	1	0	0	0	1	1	0	0	0	1	FALSE	FALSE	FALSE	FALSE	FALSE	FALSE	FALSE	FALSE	FALSE	FALSE	FALSE	FALSE	FALSE	TRUE	0	0	0	0	0	0	0	0	0
ACYPI082181																	1	0	0	0	1	1	0	0	0	1	FALSE	FALSE	FALSE	FALSE	FALSE	FALSE	FALSE	FALSE	FALSE	FALSE	FALSE	FALSE	FALSE	TRUE	0	0	0	0	0	0	0	0	0
BGIBMGA014073-TA																	1	0	0	0	1	1	0	0	0	1	FALSE	FALSE	FALSE	FALSE	FALSE	FALSE	FALSE	FALSE	FALSE	FALSE	FALSE	FALSE	FALSE	TRUE	0	0	0	0	0	0	0	0	0
ACYPI009379																	1	0	0	0	1	1	0	0	0	1	FALSE	FALSE	FALSE	FALSE	FALSE	FALSE	FALSE	FALSE	FALSE	FALSE	FALSE	FALSE	FALSE	TRUE	0	0	0	0	0	0	0	0	0
	48
[truncated: 6 more columns]

## Sheet: S.T4
				Supplementary Table S.T4: Cross-order gene distribution matrix using KONAGAbase (Approach 1)
								APPROACH 1: KONAGAbase results
	H	H	H	H	H	H	H	H	H	H	L	L	L	O	O	O	T
Gene IDs	BTS	HHS	NVS	PSS	ABS	AGS	DCS	ES	MHS	OLS	HAS	SLS	AS	PPS	SGS	PGS	TPS	H	L	O	T	Total	H	L	O	T	HLOT	HLO	HOT	LOT	HL	HO	HT	LO	LT	OT	H	L	O	T	HLOT	HLO	HOT	LOT	HL	HO	HT	LO	LT
PXUG_V1_000167	1	1	1	1	1	1	1	1	1	1	1	1	1	1	1	1	1	10	3	3	1	17	1	1	1	1	TRUE	TRUE	TRUE	TRUE	TRUE	TRUE	TRUE	TRUE	TRUE	TRUE	TRUE	TRUE	TRUE	TRUE	1	1	1	1	1	1	1	1	1
PXUG_V1_031806	1	1	1	1	1	1	1	1	1	1	1	1	1	1	1	1	1	10	3	3	1	17	1	1	1	1	TRUE	TRUE	TRUE	TRUE	TRUE	TRUE	TRUE	TRUE	TRUE	TRUE	TRUE	TRUE	TRUE	TRUE	1	1	1	1	1	1	1	1	1
PXUG_V1_077162	1	1	1	1	1	1	1	1	1	1	1	1	1	1	1	1	1	10	3	3	1	17	1	1	1	1	TRUE	TRUE	TRUE	TRUE	TRUE	TRUE	TRUE	TRUE	TRUE	TRUE	TRUE	TRUE	TRUE	TRUE	1	1	1	1	1	1	1	1	1
PXUG_V1_003540	1	1	1	1	1	1	1	1	1	1	1	1	1	1	1	1	1	10	3	3	1	17	1	1	1	1	TRUE	TRUE	TRUE	TRUE	TRUE	TRUE	TRUE	TRUE	TRUE	TRUE	TRUE	TRUE	TRUE	TRUE	1	1	1	1	1	1	1	1	1
PXUG_V1_077163	1	1	1	1	1	1	1	1	1	1	1	1	1	1	1	1	1	10	3	3	1	17	1	1	1	1	TRUE	TRUE	TRUE	TRUE	TRUE	TRUE	TRUE	TRUE	TRUE	TRUE	TRUE	TRUE	TRUE	TRUE	1	1	1	1	1	1	1	1	1
PXUG_V1_003963	1	1	1	1	1	1	1	1	1	1	1	1	1	1	1	1	1	10	3	3	1	17	1	1	1	1	TRUE	TRUE	TRUE	TRUE	TRUE	TRUE	TRUE	TRUE	TRUE	TRUE	TRUE	TRUE	TRUE	TRUE	1	1	1	1	1	1	1	1	1
PXUG_V1_031788	1	1	1	1	1	1	1	1	1	1	1	1	1	1	1	1	1	10	3	3	1	17	1	1	1	1	TRUE	TRUE	TRUE	TRUE	TRUE	TRUE	TRUE	TRUE	TRUE	TRUE	TRUE	TRUE	TRUE	TRUE	1	1	1	1	1	1	1	1	1
PXUG_V1_075857	1	1	1	1	1	1	1	1	1	1	1	1	1	1	1	1	1	10	3	3	1	17	1	1	1	1	TRUE	TRUE	TRUE	TRUE	TRUE	TRUE	TRUE	TRUE	TRUE	TRUE	TRUE	TRUE	TRUE	TRUE	1	1	1	1	1	1	1	1	1
PXUG_V1_003541	1	1	1	1	1	1	1	1	1	1	1	1	1	1	1	1	1	10	3	3	1	17	1	1	1	1	TRUE	TRUE	TRUE	TRUE	TRUE	TRUE	TRUE	TRUE	TRUE	TRUE	TRUE	TRUE	TRUE	TRUE	1	1	1	1	1	1	1	1	1
PXUG_V1_000614	1	1	1	1	1	1	1	1	1	1	1	1	1	1	1	1	1	10	3	3	1	17	1	1	1	1	TRUE	TRUE	TRUE	TRUE	TRUE	TRUE	TRUE	TRUE	TRUE	TRUE	TRUE	TRUE	TRUE	TRUE	1	1	1	1	1	1	1	1	1
PXUG_V1_075538	1	1	1	1	1	1	1	1	1	1	1	1	1	1	1	1	1	10	3	3	1	17	1	1	1	1	TRUE	TRUE	TRUE	TRUE	TRUE	TRUE	TRUE	TRUE	TRUE	TRUE	TRUE	TRUE	TRUE	TRUE	1	1	1	1	1	1	1	1	1
PXUG_V1_000838	1	1	1	1	1	1	1	1	1	1	1	1	1	1	1	1	1	10	3	3	1	17	1	1	1	1	TRUE	TRUE	TRUE	TRUE	TRUE	TRUE	TRUE	TRUE	TRUE	TRUE	TRUE	TRUE	TRUE	TRUE	1	1	1	1	1	1	1	1	1
PXUG_V1_000585	1	1	1	1	1	1	1	1	1	1	1	1	1	1	1	1	1	10	3	3	1	17	1	1	1	1	TRUE	TRUE	TRUE	TRUE	TRUE	TRUE	TRUE	TRUE	TRUE	TRUE	TRUE	TRUE	TRUE	TRUE	1	1	1	1	1	1	1	1	1
PXUG_V1_000443	1	1	1	1	1	1	1	1	1	1	1	1	1	1	1	1	1	10	3	3	1	17	1	1	1	1	TRUE	TRUE	TRUE	TRUE	TRUE	TRUE	TRUE	TRUE	TRUE	TRUE	TRUE	TRUE	TRUE	TRUE	1	1	1	1	1	1	1	1	1
PXUG_V1_000588	1	1	1	1	1	1	1	1	1	1	1	1	1	1	1	1	1	10	3	3	1	17	1	1	1	1	TRUE	TRUE	TRUE	TRUE	TRUE	TRUE	TRUE	TRUE	TRUE	TRUE	TRUE	TRUE	TRUE	TRUE	1	1	1	1	1	1	1	1	1
PXUG_V1_001229	1	1	1	1	1	1	1	1	1	1	1	1	1	1	1	1	1	10	3	3	1	17	1	1	1	1	TRUE	TRUE	TRUE	TRUE	TRUE	TRUE	TRUE	TRUE	TRUE	TRUE	TRUE	TRUE	TRUE	TRUE	1	1	1	1	1	1	1	1	1
PXUG_V1_000839	1	1	1	1	1	1	1	1	1	1	1	1	1	1	1	1	1	10	3	3	1	17	1	1	1	1	TRUE	TRUE	TRUE	TRUE	TRUE	TRUE	TRUE	TRUE	TRUE	TRUE	TRUE	TRUE	TRUE	TRUE	1	1	1	1	1	1	1	1	1
PXUG_V1_000040	1	1	1	1	1	1	1	1	1	1	1	1	1	1	1	1	1	10	3	3	1	17	1	1	1	1	TRUE	TRUE	TRUE	TRUE	TRUE	TRUE	TRUE	TRUE	TRUE	TRUE	TRUE	TRUE	TRUE	TRUE	1	1	1	1	1	1	1	1	1
PXUG_V1_000039	1	1	1	1	1	1	1	1	1	1	1	1	1	1	1	1	1	10	3	3	1	17	1	1	1	1	TRUE	TRUE	TRUE	TRUE	TRUE	TRUE	TRUE	TRUE	TRUE	TRUE	TRUE	TRUE	TRUE	TRUE	1	1	1	1	1	1	1	1	1
PXUG_V1_000233	1	1	1	1	1	1	1	1	1	1	1	1	1	1	1	1	1	10	3	3	1	17	1	1	1	1	TRUE	TRUE	TRUE	TRUE	TRUE	TRUE	TRUE	TRUE	TRUE	TRUE	TRUE	TRUE	TRUE	TRUE	1	1	1	1	1	1	1	1	1
PXUG_V1_031171	1	1	1	1	1	1	1	1	1	1	1	1	1	1	1	1	1	10	3	3	1	17	1	1	1	1	TRUE	TRUE	TRUE	TRUE	TRUE	TRUE	TRUE	TRUE	TRUE	TRUE	TRUE	TRUE	TRUE	TRUE	1	1	1	1	1	1	1	1	1
PXUG_V1_003053	1	1	1	1	1	1	1	1	1	1	1	1	1	1	1	1	1	10	3	3	1	17	1	1	1	1	TRUE	TRUE	TRUE	TRUE	TRUE	TRUE	TRUE	TRUE	TRUE	TRUE	TRUE	TRUE	TRUE	TRUE	1	1	1	1	1	1	1	1	1
PXUG_V1_011089	1	1	1	1	1	1	1	1	1	1	1	1	1	1	1	1	1	10	3	3	1	17	1	1	1	1	TRUE	TRUE	TRUE	TRUE	TRUE	TRUE	TRUE	TRUE	TRUE	TRUE	TRUE	TRUE	TRUE	TRUE	1	1	1	1	1	1	1	1	1
PXUG_V1_000234	1	1	1	1	1	1	1	1	1	1	1	1	1	1	1	1	1	10	3	3	1	17	1	1	1	1	TRUE	TRUE	TRUE	TRUE	TRUE	TRUE	TRUE	TRUE	TRUE	TRUE	TRUE	TRUE	TRUE	TRUE	1	1	1	1	1	1	1	1	1
PXUG_V1_001230	1	1	1	1	1	1	1	1	1	1	1	1	1	1	1	1	1	10	3	3	1	17	1	1	1	1	TRUE	TRUE	TRUE	TRUE	TRUE	TRUE	TRUE	TRUE	TRUE	TRUE	TRUE	TRUE	TRUE	TRUE	1	1	1	1	1	1	1	1	1
PXUG_V1_000168	1	1	1	1	1	1	1	1	1	1	1	1	1	1	1		1	10	3	2	1	16	1	1	1	1	TRUE	TRUE	TRUE	TRUE	TRUE	TRUE	TRUE	TRUE	TRUE	TRUE	TRUE	TRUE	TRUE	TRUE	1	1	1	1	1	1	1	1	1
PXUG_V1_075858	1	1	1	1	1	1	1	1	1	1	1	1	1	1		1	1	10	3	2	1	16	1	1	1	1	TRUE	TRUE	TRUE	TRUE	TRUE	TRUE	TRUE	TRUE	TRUE	TRUE	TRUE	TRUE	TRUE	TRUE	1	1	1	1	1	1	1	1	1
PXUG_V1_003495	1	1	1	1	1	1	1	1		1	1	1	1	1	1	1	1	9	3	3	1	16	1	1	1	1	TRUE	TRUE	TRUE	TRUE	TRUE	TRUE	TRUE	TRUE	TRUE	TRUE	TRUE	TRUE	TRUE	TRUE	1	1	1	1	1	1	1	1	1
PXUG_V1_003497	1	1	1	1	1	1	1	1		1	1	1	1	1	1	1	1	9	3	3	1	16	1	1	1	1	TRUE	TRUE	TRUE	TRUE	TRUE	TRUE	TRUE	TRUE	TRUE	TRUE	TRUE	TRUE	TRUE	TRUE	1	1	1	1	1	1	1	1	1
PXUG_V1_004848	1	1	1	1	1	1	1	1		1	1	1	1	1	1	1	1	9	3	3	1	16	1	1	1	1	TRUE	TRUE	TRUE	TRUE	TRUE	TRUE	TRUE	TRUE	TRUE	TRUE	TRUE	TRUE	TRUE	TRUE	1	1	1	1	1	1	1	1	1
PXUG_V1_003496	1	1	1	1	1	1	1	1		1	1	1	1	1	1	1	1	9	3	3	1	16	1	1	1	1	TRUE	TRUE	TRUE	TRUE	TRUE	TRUE	TRUE	TRUE	TRUE	TRUE	TRUE	TRUE	TRUE	TRUE	1	1	1	1	1	1	1	1	1
PXUG_V1_000028	1	1	1	1	1	1	1	1	1	1	1	1	1	1		1	1	10	3	2	1	16	1	1	1	1	TRUE	TRUE	TRUE	TRUE	TRUE	TRUE	TRUE	TRUE	TRUE	TRUE	TRUE	TRUE	TRUE	TRUE	1	1	1	1	1	1	1	1	1
PXUG_V1_000034	1	1	1	1	1	1	1	1	1	1	1	1	1	1		1	1	10	3	2	1	16	1	1	1	1	TRUE	TRUE	TRUE	TRUE	TRUE	TRUE	TRUE	TRUE	TRUE	TRUE	TRUE	TRUE	TRUE	TRUE	1	1	1	1	1	1	1	1	1
PXUG_V1_000029	1	1	1	1	1	1	1	1	1	1	1	1	1	1		1	1	10	3	2	1	16	1	1	1	1	TRUE	TRUE	TRUE	TRUE	TRUE	TRUE	TRUE	TRUE	TRUE	TRUE	TRUE	TRUE	TRUE	TRUE	1	1	1	1	1	1	1	1	1
PXUG_V1_075452	1	1	1	1	1	1	1	1	1	1	1	1	1	1		1	1	10	3	2	1	16	1	1	1	1	TRUE	TRUE	TRUE	TRUE	TRUE	TRUE	TRUE	TRUE	TRUE	TRUE	TRUE	TRUE	TRUE	TRUE	1	1	1	1	1	1	1	1	1
PXUG_V1_000373	1	1	1	1	1	1	1	1	1	1	1	1	1	1		1	1	10	3	2	1	16	1	1	1	1	TRUE	TRUE	TRUE	TRUE	TRUE	TRUE	TRUE	TRUE	TRUE	TRUE	TRUE	TRUE	TRUE	TRUE	1	1	1	1	1	1	1	1	1
PXUG_V1_000235	1	1	1	1	1	1	1	1	1	1	1	1	1	1	1		1	10	3	2	1	16	1	1	1	1	TRUE	TRUE	TRUE	TRUE	TRUE	TRUE	TRUE	TRUE	TRUE	TRUE	TRUE	TRUE	TRUE	TRUE	1	1	1	1	1	1	1	1	1
PXUG_V1_027176	1	1	1	1	1	1	1	1	1	1	1	1	1	1		1	1	10	3	2	1	16	1	1	1	1	TRUE	TRUE	TRUE	TRUE	TRUE	TRUE	TRUE	TRUE	TRUE	TRUE	TRUE	TRUE	TRUE	TRUE	1	1	1	1	1	1	1	1	1
PXUG_V1_000568	1	1	1	1	1	1	1	1	1	1	1	1	1	1		1	1	10	3	2	1	16	1	1	1	1	TRUE	TRUE	TRUE	TRUE	TRUE	TRUE	TRUE	TRUE	TRUE	TRUE	TRUE	TRUE	TRUE	TRUE	1	1	1	1	1	1	1	1	1
PXUG_V1_000783	1	1	1	1	1	1	1	1	1	1	1	1	1	1			1	10	3	1	1	15	1	1	1	1	TRUE	TRUE	TRUE	TRUE	TRUE	TRUE	TRUE	TRUE	TRUE	TRUE	TRUE	TRUE	TRUE	TRUE	1	1	1	1	1	1	1	1	1
PXUG_V1_001553	1	1	1	1	1	1	1	1	1	1	1	1	1	1			1	10	3	1	1	15	1	1	1	1	TRUE	TRUE	TRUE	TRUE	TRUE	TRUE	TRUE	TRUE	TRUE	TRUE	TRUE	TRUE	TRUE	TRUE	1	1	1	1	1	1	1	1	1
PXUG_V1_000253	1	1	1	1	1	1		1	1	1	1	1	1	1	1		1	9	3	2	1	15	1	1	1	1	TRUE	TRUE	TRUE	TRUE	TRUE	TRUE	TRUE	TRUE	TRUE	TRUE	TRUE	TRUE	TRUE	TRUE	1	1	1	1	1	1	1	1	1
PXUG_V1_010516	1	1	1	1	1		1	1	1	1	1	1	1	1	1		1	9	3	2	1	15	1	1	1	1	TRUE	TRUE	TRUE	TRUE	TRUE	TRUE	TRUE	TRUE	TRUE	TRUE	TRUE	TRUE	TRUE	TRUE	1	1	1	1	1	1	1	1	1
PXUG_V1_000663	1	1	1	1	1	1	1	1	1	1	1	1	1	1			1	10	3	1	1	15	1	1	1	1	TRUE	TRUE	TRUE	TRUE	TRUE	TRUE	TRUE	TRUE	TRUE	TRUE	TRUE	TRUE	TRUE	TRUE	1	1	1	1	1	1	1	1	1
PXUG_V1_000147	1	1	1	1	1	1	1	1		1	1	1	1	1		1	1	9	3	2	1	15	1	1	1	1	TRUE	TRUE	TRUE	TRUE	TRUE	TRUE	TRUE	TRUE	TRUE	TRUE	TRUE	TRUE	TRUE	TRUE	1	1	1	1	1	1	1	1	1
PXUG_V1_012314	1	1	1	1	1	1	1	1	1	1	1	1		1	1		1	10	2	2	1	15	1	1	1	1	TRUE	TRUE	TRUE	TRUE	TRUE	TRUE	TRUE	TRUE	TRUE	TRUE	TRUE	TRUE	TRUE	TRUE	1	1	1	1	1	1	1	1	1
PXUG_V1_032188	1	1	1	1	1	1		1			1	1	1	1	1	1	1	7	3	3	1	14	1	1	1	1	TRUE	TRUE	TRUE	TRUE	TRUE	TRUE	TRUE	TRUE	TRUE	TRUE	TRUE	TRUE	TRUE	TRUE	1	1	1	1	1	1	1	1	1
PXUG_V1_005239	1	1	1	1	1	1		1	1	1	1	1		1		1	1	9	2	2	1	14	1	1	1	1	TRUE	TRUE	TRUE	TRUE	TRUE	TRUE	TRUE	TRUE	TRUE	TRUE	TRUE	TRUE	TRUE	TRUE	1	1	1	1	1	1	1	1	1
PXUG_V1_031572	1	1	1	1		1	1	1	1	1	1	1		1		1	1	9	2	2	1	14	1	1	1	1	TRUE	TRUE	TRUE	TRUE	TRUE	TRUE	TRUE	TRUE	TRUE	TRUE	TRUE	TRUE	TRUE	TRUE	1	1	1	1	1	1	1	1	1
PXUG_V1_031314	1	1	1	1		1	1	1	1	1	1	1		1		1	1	9	2	2	1	14	1	1	1	1	TRUE	TRUE	TRUE	TRUE	TRUE	TRUE	TRUE	TRUE	TRUE	TRUE	TRUE	TRUE	TRUE	TRUE	1	1	1	1	1	1	1	1	1
PXUG_V1_000642	1	1	1	1		1	1	1	1	1	1	1		1		1	1	9	2	2	1	14	1	1	1	1	TRUE	TRUE	TRUE	TRUE	TRUE	TRUE	TRUE	TRUE	TRUE	TRUE	TRUE	TRUE	TRUE	TRUE	1	1	1	1	1	1	1	1	1
PXUG_V1_000231	1	1	1	1	1	1	1	1		1	1	1	1	1			1	9	3	1	1	14	1	1	1	1	TRUE	TRUE	TRUE	TRUE	TRUE	TRUE	TRUE	TRUE	TRUE	TRUE	TRUE	TRUE	TRUE	TRUE	1	1	1	1	1	1	1	1	1
PXUG_V1_072348	1	1	1	1	1	1	1	1	1	1	1	1		1			1	10	2	1	1	14	1	1	1	1	TRUE	TRUE	TRUE	TRUE	TRUE	TRUE	TRUE	TRUE	TRUE	TRUE	TRUE	TRUE	TRUE	TRUE	1	1	1	1	1	1	1	1	1
PXUG_V1_010515	1	1	1	1	1			1	1	1	1	1	1	1	1		1	8	3	2	1	14	1	1	1	1	TRUE	TRUE	TRUE	TRUE	TRUE	TRUE	TRUE	TRUE	TRUE	TRUE	TRUE	TRUE	TRUE	TRUE	1	1	1	1	1	1	1	1	1
PXUG_V1_075275	1	1	1	1	1			1	1	1	1	1	1	1	1		1	8	3	2	1	14	1	1	1	1	TRUE	TRUE	TRUE	TRUE	TRUE	TRUE	TRUE	TRUE	TRUE	TRUE	TRUE	TRUE	TRUE	TRUE	1	1	1	1	1	1	1	1	1
PXUG_V1_071966	1	1	1	1	1			1	1	1	1	1	1	1	1		1	8	3	2	1	14	1	1	1	1	TRUE	TRUE	TRUE	TRUE	TRUE	TRUE	TRUE	TRUE	TRUE	TRUE	TRUE	TRUE	TRUE	TRUE	1	1	1	1	1	1	1	1	1
PXUG_V1_003215	1	1	1	1	1	1	1	1	1	1	1		1	1			1	10	2	1	1	14	1	1	1	1	TRUE	TRUE	TRUE	TRUE	TRUE	TRUE	TRUE	TRUE	TRUE	TRUE	TRUE	TRUE	TRUE	TRUE	1	1	1	1	1	1	1	1	1
PXUG_V1_007730	1	1	1	1	1	1		1		1	1		1	1	1	1	1	8	2	3	1	14	1	1	1	1	TRUE	TRUE	TRUE	TRUE	TRUE	TRUE	TRUE	TRUE	TRUE	TRUE	TRUE	TRUE	TRUE	TRUE	1	1	1	1	1	1	1	1	1
PXUG_V1_031962	1	1	1	1	1	1	1	1	1	1	1		1	1			1	10	2	1	1	14	1	1	1	1	TRUE	TRUE	TRUE	TRUE	TRUE	TRUE	TRUE	TRUE	TRUE	TRUE	TRUE	TRUE	TRUE	TRUE	1	1	1	1	1	1	1	1	1
PXUG_V1_022372	1	1		1	1	1	1	1	1	1		1		1		1	1	9	1	2	1	13	1	1	1	1	TRUE	TRUE	TRUE	TRUE	TRUE	TRUE	TRUE	TRUE	TRUE	TRUE	TRUE	TRUE	TRUE	TRUE	1	1	1	1	1	1	1	1	1
PXUG_V1_000874	1	1	1	1	1	1	1	1			1	1	1	1			1	8	3	1	1	13	1	1	1	1	TRUE	TRUE	TRUE	TRUE	TRUE	TRUE	TRUE	TRUE	TRUE	TRUE	TRUE	TRUE	TRUE	TRUE	1	1	1	1	1	1	1	1	1
PXUG_V1_005199	1	1	1	1	1	1	1	1	1	1	1			1			1	10	1	1	1	13	1	1	1	1	TRUE	TRUE	TRUE	TRUE	TRUE	TRUE	TRUE	TRUE	TRUE	TRUE	TRUE	TRUE	TRUE	TRUE	1	1	1	1	1	1	1	1	1
PXUG_V1_001155	1	1		1	1	1	1	1		1		1	1	1	1		1	8	2	2	1	13	1	1	1	1	TRUE	TRUE	TRUE	TRUE	TRUE	TRUE	TRUE	TRUE	TRUE	TRUE	TRUE	TRUE	TRUE	TRUE	1	1	1	1	1	1	1	1	1
PXUG_V1_001285	1	1	1		1	1	1	1		1	1	1	1	1			1	8	3	1	1	13	1	1	1	1	TRUE	TRUE	TRUE	TRUE	TRUE	TRUE	TRUE	TRUE	TRUE	TRUE	TRUE	TRUE	TRUE	TRUE	1	1	1	1	1	1	1	1	1
PXUG_V1_000392	1		1	1	1	1	1	1		1	1	1	1	1			1	8	3	1	1	13	1	1	1	1	TRUE	TRUE	TRUE	TRUE	TRUE	TRUE	TRUE	TRUE	TRUE	TRUE	TRUE	TRUE	TRUE	TRUE	1	1	1	1	1	1	1	1	1
PXUG_V1_000179	1		1	1	1	1	1	1		1	1	1	1	1			1	8	3	1	1	13	1	1	1	1	TRUE	TRUE	TRUE	TRUE	TRUE	TRUE	TRUE	TRUE	TRUE	TRUE	TRUE	TRUE	TRUE	TRUE	1	1	1	1	1	1	1	1	1
PXUG_V1_002704	1	1	1	1			1	1		1	1	1	1	1		1	1	7	3	2	1	13	1	1	1	1	TRUE	TRUE	TRUE	TRUE	TRUE	TRUE	TRUE	TRUE	TRUE	TRUE	TRUE	TRUE	TRUE	TRUE	1	1	1	1	1	1	1	1	1
PXUG_V1_000139	1	1	1	1			1	1		1	1	1	1	1		1	1	7	3	2	1	13	1	1	1	1	TRUE	TRUE	TRUE	TRUE	TRUE	TRUE	TRUE	TRUE	TRUE	TRUE	TRUE	TRUE	TRUE	TRUE	1	1	1	1	1	1	1	1	1
PXUG_V1_000337	1	1	1	1			1	1		1	1	1	1	1		1	1	7	3	2	1	13	1	1	1	1	TRUE	TRUE	TRUE	TRUE	TRUE	TRUE	TRUE	TRUE	TRUE	TRUE	TRUE	TRUE	TRUE	TRUE	1	1	1	1	1	1	1	1	1
PXUG_V1_031946	1	1	1	1	1	1		1	1	1	1		1	1			1	9	2	1	1	13	1	1	1	1	TRUE	TRUE	TRUE	TRUE	TRUE	TRUE	TRUE	TRUE	TRUE	TRUE	TRUE	TRUE	TRUE	TRUE	1	1	1	1	1	1	1	1	1
PXUG_V1_026758	1	1	1	1		1		1	1	1	1	1		1	1		1	8	2	2	1	13	1	1	1	1	TRUE	TRUE	TRUE	TRUE	TRUE	TRUE	TRUE	TRUE	TRUE	TRUE	TRUE	TRUE	TRUE	TRUE	1	1	1	1	1	1	1	1	1
PXUG_V1_000597	1	1	1		1	1		1		1	1	1	1	1			1	7	3	1	1	12	1	1	1	1	TRUE	TRUE	TRUE	TRUE	TRUE	TRUE	TRUE	TRUE	TRUE	TRUE	TRUE	TRUE	TRUE	TRUE	1	1	1	1	1	1	1	1	1
PXUG_V1_000128	1		1	1	1	1		1		1	1	1	1	1			1	7	3	1	1	12	1	1	1	1	TRUE	TRUE	TRUE	TRUE	TRUE	TRUE	TRUE	TRUE	TRUE	TRUE	TRUE	TRUE	TRUE	TRUE	1	1	1	1	1	1	1	1	1
PXUG_V1_000322	1	1	1	1	1	1		1		1	1	1		1			1	8	2	1	1	12	1	1	1	1	TRUE	TRUE	TRUE	TRUE	TRUE	TRUE	TRUE	TRUE	TRUE	TRUE	TRUE	TRUE	TRUE	TRUE	1	1	1	1	1	1	1	1	1
PXUG_V1_000116	1	1	1	1	1	1	1	1			1	1		1			1	8	2	1	1	12	1	1	1	1	TRUE	TRUE	TRUE	TRUE	TRUE	TRUE	TRUE	TRUE	TRUE	TRUE	TRUE	TRUE	TRUE	TRUE	1	1	1	1	1	1	1	1	1
PXUG_V1_000032	1	1	1	1	1	1	1	1			1	1		1			1	8	2	1	1	12	1	1	1	1	TRUE	TRUE	TRUE	TRUE	TRUE	TRUE	TRUE	TRUE	TRUE	TRUE	TRUE	TRUE	TRUE	TRUE	1	1	1	1	1	1	1	1	1
PXUG_V1_075458	1	1	1	1	1	1		1		1	1	1		1			1	8	2	1	1	12	1	1	1	1	TRUE	TRUE	TRUE	TRUE	TRUE	TRUE	TRUE	TRUE	TRUE	TRUE	TRUE	TRUE	TRUE	TRUE	1	1	1	1	1	1	1	1	1
PXUG_V1_001394	1		1	1		1	1	1		1	1	1	1	1			1	7	3	1	1	12	1	1	1	1	TRUE	TRUE	TRUE	TRUE	TRUE	TRUE	TRUE	TRUE	TRUE	TRUE	TRUE	TRUE	TRUE	TRUE	1	1	1	1	1	1	1	1	1
PXUG_V1_000009	1	1	1	1		1	1	1		1	1		1	1			1	8	2	1	1	12	1	1	1	1	TRUE	TRUE	TRUE	TRUE	TRUE	TRUE	TRUE	TRUE	TRUE	TRUE	TRUE	TRUE	TRUE	TRUE	1	1	1	1	1	1	1	1	1
PXUG_V1_000201	1	1	1	1	1	1		1	1		1	1		1			1	8	2	1	1	12	1	1	1	1	TRUE	TRUE	TRUE	TRUE	TRUE	TRUE	TRUE	TRUE	TRUE	TRUE	TRUE	TRUE	TRUE	TRUE	1	1	1	1	1	1	1	1	1
PXUG_V1_000114	1	1	1	1	1			1	1		1	1		1		1	1	7	2	2	1	12	1	1	1	1	TRUE	TRUE	TRUE	TRUE	TRUE	TRUE	TRUE	TRUE	TRUE	TRUE	TRUE	TRUE	TRUE	TRUE	1	1	1	1	1	1	1	1	1
PXUG_V1_000251	1	1	1	1	1	1		1		1	1	1		1			1	8	2	1	1	12	1	1	1	1	TRUE	TRUE	TRUE	TRUE	TRUE	TRUE	TRUE	TRUE	TRUE	TRUE	TRUE	TRUE	TRUE	TRUE	1	1	1	1	1	1	1	1	1
PXUG_V1_031876	1	1	1	1	1	1		1		1	1	1		1			1	8	2	1	1	12	1	1	1	1	TRUE	TRUE	TRUE	TRUE	TRUE	TRUE	TRUE	TRUE	TRUE	TRUE	TRUE	TRUE	TRUE	TRUE	1	1	1	1	1	1	1	1	1
PXUG_V1_031957	1	1	1	1	1			1	1		1	1		1		1	1	7	2	2	1	12	1	1	1	1	TRUE	TRUE	TRUE	TRUE	TRUE	TRUE	TRUE	TRUE	TRUE	TRUE	TRUE	TRUE	TRUE	TRUE	1	1	1	1	1	1	1	1	1
PXUG_V1_000637	1	1		1	1	1	1	1		1		1		1	1		1	8	1	2	1	12	1	1	1	1	TRUE	TRUE	TRUE	TRUE	TRUE	TRUE	TRUE	TRUE	TRUE	TRUE	TRUE	TRUE	TRUE	TRUE	1	1	1	1	1	1	1	1	1
PXUG_V1_002341	1		1		1	1	1	1	1	1	1		1	1			1	8	2	1	1	12	1	1	1	1	TRUE	TRUE	TRUE	TRUE	TRUE	TRUE	TRUE	TRUE	TRUE	TRUE	TRUE	TRUE	TRUE	TRUE	1	1	1	1	1	1	1	1	1
PXUG_V1_000381	1	1	1	1	1	1	1	1	1		1			1			1	9	1	1	1	12	1	1	1	1	TRUE	TRUE	TRUE	TRUE	TRUE	TRUE	TRUE	TRUE	TRUE	TRUE	TRUE	TRUE	TRUE	TRUE	1	1	1	1	1	1	1	1	1
PXUG_V1_001323	1	1	1	1	1	1	1				1		1	1			1	7	2	1	1	11	1	1	1	1	TRUE	TRUE	TRUE	TRUE	TRUE	TRUE	TRUE	TRUE	TRUE	TRUE	TRUE	TRUE	TRUE	TRUE	1	1	1	1	1	1	1	1	1
PXUG_V1_000587	1	1	1	1	1	1		1			1	1		1			1	7	2	1	1	11	1	1	1	1	TRUE	TRUE	TRUE	TRUE	TRUE	TRUE	TRUE	TRUE	TRUE	TRUE	TRUE	TRUE	TRUE	TRUE	1	1	1	1	1	1	1	1	1
PXUG_V1_002246	1	1	1	1	1	1		1		1	1			1			1	8	1	1	1	11	1	1	1	1	TRUE	TRUE	TRUE	TRUE	TRUE	TRUE	TRUE	TRUE	TRUE	TRUE	TRUE	TRUE	TRUE	TRUE	1	1	1	1	1	1	1	1	1
PXUG_V1_003052	1	1	1		1	1		1		1	1	1		1			1	7	2	1	1	11	1	1	1	1	TRUE	TRUE	TRUE	TRUE	TRUE	TRUE	TRUE	TRUE	TRUE	TRUE	TRUE	TRUE	TRUE	TRUE	1	1	1	1	1	1	1	1	1
PXUG_V1_078360	1	1	1		1			1		1	1	1		1	1		1	6	2	2	1	11	1	1	1	1	TRUE	TRUE	TRUE	TRUE	TRUE	TRUE	TRUE	TRUE	TRUE	TRUE	TRUE	TRUE	TRUE	TRUE	1	1	1	1	1	1	1	1	1
PXUG_V1_000580	1	1	1	1		1	1	1		1	1			1			1	8	1	1	1	11	1	1	1	1	TRUE	TRUE	TRUE	TRUE	TRUE	TRUE	TRUE	TRUE	TRUE	TRUE	TRUE	TRUE	TRUE	TRUE	1	1	1	1	1	1	1	1	1
PXUG_V1_002878	1	1		1	1	1	1	1				1		1			1	7	1	1	1	10	1	1	1	1	TRUE	TRUE	TRUE	TRUE	TRUE	TRUE	TRUE	TRUE	TRUE	TRUE	TRUE	TRUE	TRUE	TRUE	1	1	1	1	1	1	1	1	1
PXUG_V1_000375	1	1	1	1	1			1			1	1		1			1	6	2	1	1	10	1	1	1	1	TRUE	TRUE	TRUE	TRUE	TRUE	TRUE	TRUE	TRUE	TRUE	TRUE	TRUE	TRUE	TRUE	TRUE	1	1	1	1	1	1	1	1	1
PXUG_V1_073171	1	1	1	1	1			1			1	1		1			1	6	2	1	1	10	1	1	1	1	TRUE	TRUE	TRUE	TRUE	TRUE	TRUE	TRUE	TRUE	TRUE	TRUE	TRUE	TRUE	TRUE	TRUE	1	1	1	1	1	1	1	1	1
PXUG_V1_000554	1	1	1	1				1	1	1	1			1			1	7	1	1	1	10	1	1	1	1	TRUE	TRUE	TRUE	TRUE	TRUE	TRUE	TRUE	TRUE	TRUE	TRUE	TRUE	TRUE	TRUE	TRUE	1	1	1	1	1	1	1	1	1
PXUG_V1_001255		1	1	1	1	1					1	1	1		1		1	5	3	1	1	10	1	1	1	1	TRUE	TRUE	TRUE	TRUE	TRUE	TRUE	TRUE	TRUE	TRUE	TRUE	TRUE	TRUE	TRUE	TRUE	1	1	1	1	1	1	1	1	1
PXUG_V1_005035		1	1	1	1	1					1	1	1		1		1	5	3	1	1	10	1	1	1	1	TRUE	TRUE	TRUE	TRUE	TRUE	TRUE	TRUE	TRUE	TRUE	TRUE	TRUE	TRUE	TRUE	TRUE	1	1	1	1	1	1	1	1	1
PXUG_V1_041889	1	1	1	1							1	1		1	1	1	1	4	2	3	1	10	1	1	1	1	TRUE	TRUE	TRUE	TRUE	TRUE	TRUE	TRUE	TRUE	TRUE	TRUE	TRUE	TRUE	TRUE	TRUE	1	1	1	1	1	1	1	1	1
PXUG_V1_026951	1	1		1	1	1		1				1		1			1	6	1	1	1	9	1	1	1	1	TRUE	TRUE	TRUE	TRUE	TRUE	TRUE	TRUE	TRUE	TRUE	TRUE	TRUE	TRUE	TRUE	TRUE	1	1	1	1	1	1	1	1	1
PXUG_V1_031347	1	1		1	1	1		1				1		1			1	6	1	1	1	9	1	1	1	1	TRUE	TRUE	TRUE	TRUE	TRUE	TRUE	TRUE	TRUE	TRUE	TRUE	TRUE	TRUE	TRUE	TRUE	1	1	1	1	1	1	1	1	1
PXUG_V1_000115	1			1	1			1	1			1		1		1	1	5	1	2	1	9	1	1	1	1	TRUE	TRUE	TRUE	TRUE	TRUE	TRUE	TRUE	TRUE	TRUE	TRUE	TRUE	TRUE	TRUE	TRUE	1	1	1	1	1	1	1	1	1
PXUG_V1_000245		1	1	1			1	1		1	1			1			1	6	1	1	1	9	1	1	1	1	TRUE	TRUE	TRUE	TRUE	TRUE	TRUE	TRUE	TRUE	TRUE	TRUE	TRUE	TRUE	TRUE	TRUE	1	1	1	1	1	1	1	1	1
PXUG_V1_009526		1	1		1	1		1	1		1			1			1	6	1	1	1	9	1	1	1	1	TRUE	TRUE	TRUE	TRUE	TRUE	TRUE	TRUE	TRUE	TRUE	TRUE	TRUE	TRUE	TRUE	TRUE	1	1	1	1	1	1	1	1	1
PXUG_V1_000129	1				1	1		1		1		1		1			1	5	1	1	1	8	1	1	1	1	TRUE	TRUE	TRUE	TRUE	TRUE	TRUE	TRUE	TRUE	TRUE	TRUE	TRUE	TRUE	TRUE	TRUE	1	1	1	1	1	1	1	1	1
PXUG_V1_020299	1	1		1	1			1					1			1	1	5	1	1	1	8	1	1	1	1	TRUE	TRUE	TRUE	TRUE	TRUE	TRUE	TRUE	TRUE	TRUE	TRUE	TRUE	TRUE	TRUE	TRUE	1	1	1	1	1	1	1	1	1
PXUG_V1_001346	1			1	1			1		1		1		1			1	5	1	1	1	8	1	1	1	1	TRUE	TRUE	TRUE	TRUE	TRUE	TRUE	TRUE	TRUE	TRUE	TRUE	TRUE	TRUE	TRUE	TRUE	1	1	1	1	1	1	1	1	1
PXUG_V1_000077	1	1		1				1				1	1	1			1	4	2	1	1	8	1	1	1	1	TRUE	TRUE	TRUE	TRUE	TRUE	TRUE	TRUE	TRUE	TRUE	TRUE	TRUE	TRUE	TRUE	TRUE	1	1	1	1	1	1	1	1	1
PXUG_V1_001138	1	1			1			1				1		1			1	4	1	1	1	7	1	1	1	1	TRUE	TRUE	TRUE	TRUE	TRUE	TRUE	TRUE	TRUE	TRUE	TRUE	TRUE	TRUE	TRUE	TRUE	1	1	1	1	1	1	1	1	1
PXUG_V1_005749	1	1		1				1				1		1			1	4	1	1	1	7	1	1	1	1	TRUE	TRUE	TRUE	TRUE	TRUE	TRUE	TRUE	TRUE	TRUE	TRUE	TRUE	TRUE	TRUE	TRUE	1	1	1	1	1	1	1	1	1
PXUG_V1_002912	1				1	1		1				1				1	1	4	1	1	1	7	1	1	1	1	TRUE	TRUE	TRUE	TRUE	TRUE	TRUE	TRUE	TRUE	TRUE	TRUE	TRUE	TRUE	TRUE	TRUE	1	1	1	1	1	1	1	1	1
PXUG_V1_012858	1	1			1			1					1	1			1	4	1	1	1	7	1	1	1	1	TRUE	TRUE	TRUE	TRUE	TRUE	TRUE	TRUE	TRUE	TRUE	TRUE	TRUE	TRUE	TRUE	TRUE	1	1	1	1	1	1	1	1	1
PXUG_V1_012252	1	1						1	1				1			1	1	4	1	1	1	7	1	1	1	1	TRUE	TRUE	TRUE	TRUE	TRUE	TRUE	TRUE	TRUE	TRUE	TRUE	TRUE	TRUE	TRUE	TRUE	1	1	1	1	1	1	1	1	1
PXUG_V1_017050	1	1	1								1		1		1		1	3	2	1	1	7	1	1	1	1	TRUE	TRUE	TRUE	TRUE	TRUE	TRUE	TRUE	TRUE	TRUE	TRUE	TRUE	TRUE	TRUE	TRUE	1	1	1	1	1	1	1	1	1
PXUG_V1_000174			1					1			1		1	1			1	2	2	1	1	6	1	1	1	1	TRUE	TRUE	TRUE	TRUE	TRUE	TRUE	TRUE	TRUE	TRUE	TRUE	TRUE	TRUE	TRUE	TRUE	1	1	1	1	1	1	1	1	1
PXUG_V1_020450			1					1			1		1	1			1	2	2	1	1	6	1	1	1	1	TRUE	TRUE	TRUE	TRUE	TRUE	TRUE	TRUE	TRUE	TRUE	TRUE	TRUE	TRUE	TRUE	TRUE	1	1	1	1	1	1	1	1	1
PXUG_V1_000930			1					1			1			1			1	2	1	1	1	5	1	1	1	1	TRUE	TRUE	TRUE	TRUE	TRUE	TRUE	TRUE	TRUE	TRUE	TRUE	TRUE	TRUE	TRUE	TRUE	1	1	1	1	1	1	1	1	1
PXUG_V1_000863								1				1		1			1	1	1	1	1	4	1	1	1	1	TRUE	TRUE	TRUE	TRUE	TRUE	TRUE	TRUE	TRUE	TRUE	TRUE	TRUE	TRUE	TRUE	TRUE	1	1	1	1	1	1	1	1	1
PXUG_V1_000470	1	1	1	1	1	1		1			1	1		1			1	7	2	1	1	11	1	1	1	1	TRUE	TRUE	TRUE	TRUE	TRUE	TRUE	TRUE	TRUE	TRUE	TRUE	TRUE	TRUE	TRUE	TRUE	1	0	1	1	1	1	1	1	1
PXUG_V1_011551	1	1	1	1		1		1	1		1	1		1			1	7	2	1	1	11	1	1	1	1	TRUE	TRUE	TRUE	TRUE	TRUE	TRUE	TRUE	TRUE	TRUE	TRUE	TRUE	TRUE	TRUE	TRUE	1	0	1	1	1	1	1	1	1
PXUG_V1_003609	1	1	1	1	1	1		1			1			1			1	7	1	1	1	10	1	1	1	1	TRUE	TRUE	TRUE	TRUE	TRUE	TRUE	TRUE	TRUE	TRUE	TRUE	TRUE	TRUE	TRUE	TRUE	1	0	1	1	1	1	1	1	1
PXUG_V1_005277			1		1	1		1			1	1	1	1	1		1	4	3	2	1	10	1	1	1	1	TRUE	TRUE	TRUE	TRUE	TRUE	TRUE	TRUE	TRUE	TRUE	TRUE	TRUE	TRUE	TRUE	TRUE	1	0	1	1	1	1	1	1	1
PXUG_V1_001745	1	1				1	1	1				1	1	1			1	5	2	1	1	9	1	1	1	1	TRUE	TRUE	TRUE	TRUE	TRUE	TRUE	TRUE	TRUE	TRUE	TRUE	TRUE	TRUE	TRUE	TRUE	1	0	1	1	1	1	1	1	1
PXUG_V1_029958			1		1	1		1			1	1		1	1		1	4	2	2	1	9	1	1	1	1	TRUE	TRUE	TRUE	TRUE	TRUE	TRUE	TRUE	TRUE	TRUE	TRUE	TRUE	TRUE	TRUE	TRUE	1	0	1	1	1	1	1	1	1
PXUG_V1_000110		1	1	1			1	1		1	1			1			1	6	1	1	1	9	1	1	1	1	TRUE	TRUE	TRUE	TRUE	TRUE	TRUE	TRUE	TRUE	TRUE	TRUE	TRUE	TRUE	TRUE	TRUE	1	0	1	1	1	1	1	1	1
PXUG_V1_000155	1	1		1		1		1				1		1			1	5	1	1	1	8	1	1	1	1	TRUE	TRUE	TRUE	TRUE	TRUE	TRUE	TRUE	TRUE	TRUE	TRUE	TRUE	TRUE	TRUE	TRUE	1	0	1	1	1	1	1	1	1
PXUG_V1_004256	1						1	1		1			1	1		1	1	4	1	2	1	8	1	1	1	1	TRUE	TRUE	TRUE	TRUE	TRUE	TRUE	TRUE	TRUE	TRUE	TRUE	TRUE	TRUE	TRUE	TRUE	1	0	1	1	1	1	1	1	1
PXUG_V1_000145	1	1		1				1				1	1	1			1	4	2	1	1	8	1	1	1	1	TRUE	TRUE	TRUE	TRUE	TRUE	TRUE	TRUE	TRUE	TRUE	TRUE	TRUE	TRUE	TRUE	TRUE	1	0	1	1	1	1	1	1	1
PXUG_V1_000130	1				1			1		1		1		1			1	4	1	1	1	7	1	1	1	1	TRUE	TRUE	TRUE	TRUE	TRUE	TRUE	TRUE	TRUE	TRUE	TRUE	TRUE	TRUE	TRUE	TRUE	1	0	1	1	1	1	1	1	1
PXUG_V1_006783		1	1			1		1			1			1			1	4	1	1	1	7	1	1	1	1	TRUE	TRUE	TRUE	TRUE	TRUE	TRUE	TRUE	TRUE	TRUE	TRUE	TRUE	TRUE	TRUE	TRUE	1	0	1	1	1	1	1	1	1
PXUG_V1_015971			1						1	1	1		1	1			1	3	2	1	1	7	1	1	1	1	TRUE	TRUE	TRUE	TRUE	TRUE	TRUE	TRUE	TRUE	TRUE	TRUE	TRUE	TRUE	TRUE	TRUE	1	0	1	1	1	1	1	1	1
PXUG_V1_010743	1	1	1								1		1		1		1	3	2	1	1	7	1	1	1	1	TRUE	TRUE	TRUE	TRUE	TRUE	TRUE	TRUE	TRUE	TRUE	TRUE	TRUE	TRUE	TRUE	TRUE	1	0	1	1	1	1	1	1	1
PXUG_V1_001579	1				1			1				1		1			1	3	1	1	1	6	1	1	1	1	TRUE	TRUE	TRUE	TRUE	TRUE	TRUE	TRUE	TRUE	TRUE	TRUE	TRUE	TRUE	TRUE	TRUE	1	0	1	1	1	1	1	1	1
PXUG_V1_052751	1		1		1						1			1			1	3	1	1	1	6	1	1	1	1	TRUE	TRUE	TRUE	TRUE	TRUE	TRUE	TRUE	TRUE	TRUE	TRUE	TRUE	TRUE	TRUE	TRUE	1	0	1	1	1	1	1	1	1
PXUG_V1_020663					1			1	1				1			1	1	3	1	1	1	6	1	1	1	1	TRUE	TRUE	TRUE	TRUE	TRUE	TRUE	TRUE	TRUE	TRUE	TRUE	TRUE	TRUE	TRUE	TRUE	1	0	1	1	1	1	1	1	1
PXUG_V1_001736	1			1				1					1	1			1	3	1	1	1	6	1	1	1	1	TRUE	TRUE	TRUE	TRUE	TRUE	TRUE	TRUE	TRUE	TRUE	TRUE	TRUE	TRUE	TRUE	TRUE	1	0	1	1	1	1	1	1	1
PXUG_V1_028963			1		1		1				1			1			1	3	1	1	1	6	1	1	1	1	TRUE	TRUE	TRUE	TRUE	TRUE	TRUE	TRUE	TRUE	TRUE	TRUE	TRUE	TRUE	TRUE	TRUE	1	0	1	1	1	1	1	1	1
PXUG_V1_004159	1	1						1				1		1			1	3	1	1	1	6	1	1	1	1	TRUE	TRUE	TRUE	TRUE	TRUE	TRUE	TRUE	TRUE	TRUE	TRUE	TRUE	TRUE	TRUE	TRUE	1	0	1	1	1	1	1	1	1
PXUG_V1_000550		1	1					1			1			1			1	3	1	1	1	6	1	1	1	1	TRUE	TRUE	TRUE	TRUE	TRUE	TRUE	TRUE	TRUE	TRUE	TRUE	TRUE	TRUE	TRUE	TRUE	1	0	1	1	1	1	1	1	1
PXUG_V1_002571								1	1				1	1			1	2	1	1	1	5	1	1	1	1	TRUE	TRUE	TRUE	TRUE	TRUE	TRUE	TRUE	TRUE	TRUE	TRUE	TRUE	TRUE	TRUE	TRUE	1	0	1	1	1	1	1	1	1
PXUG_V1_034286	1									1			1	1			1	2	1	1	1	5	1	1	1	1	TRUE	TRUE	TRUE	TRUE	TRUE	TRUE	TRUE	TRUE	TRUE	TRUE	TRUE	TRUE	TRUE	TRUE	1	0	1	1	1	1	1	1	1
PXUG_V1_003097	1	1		1		1	1	1	1	1				1			1	8	0	1	1	10	1	0	1	1	FALSE	TRUE	TRUE	FALSE	FALSE	TRUE	TRUE	FALSE	FALSE	TRUE	TRUE	FALSE	TRUE	TRUE	0	1	1	0	0	1	1	0	0
PXUG_V1_004355	1	1		1		1	1	1	1	1				1			1	8	0	1	1	10	1	0	1	1	FALSE	FALSE	TRUE	FALSE	FALSE	TRUE	TRUE	FALSE	FALSE	TRUE	TRUE	FALSE	TRUE	TRUE	0	1	1	0	0	1	1	0	0
PXUG_V1_032209	1	1		1		1		1		1				1			1	6	0	1	1	8	1	0	1	1	FALSE	FALSE	TRUE	FALSE	FALSE	TRUE	TRUE	FALSE	FALSE	TRUE	TRUE	FALSE	TRUE	TRUE	0	1	1	0	0	1	1	0	0
PXUG_V1_028624	1			1		1	1	1						1			1	5	0	1	1	7	1	0	1	1	FALSE	FALSE	TRUE	FALSE	FALSE	TRUE	TRUE	FALSE	FALSE	TRUE	TRUE	FALSE	TRUE	TRUE	0	1	1	0	0	1	1	0	0
PXUG_V1_003295	1	1			1			1						1		1	1	4	0	2	1	7	1	0	1	1	FALSE	FALSE	TRUE	FALSE	FALSE	TRUE	TRUE	FALSE	FALSE	TRUE	TRUE	FALSE	TRUE	TRUE	0	1	1	0	0	1	1	0	0
PXUG_V1_023314	1					1	1	1		1				1			1	5	0	1	1	7	1	0	1	1	FALSE	FALSE	TRUE	FALSE	FALSE	TRUE	TRUE	FALSE	FALSE	TRUE	TRUE	FALSE	TRUE	TRUE	0	1	1	0	0	1	1	0	0
PXUG_V1_001048					1	1	1	1						1			1	4	0	1	1	6	1	0	1	1	FALSE	FALSE	TRUE	FALSE	FALSE	TRUE	TRUE	FALSE	FALSE	TRUE	TRUE	FALSE	TRUE	TRUE	0	1	1	0	0	1	1	0	0
PXUG_V1_075718	1			1	1			1						1			1	4	0	1	1	6	1	0	1	1	FALSE	FALSE	TRUE	FALSE	FALSE	TRUE	TRUE	FALSE	FALSE	TRUE	TRUE	FALSE	TRUE	TRUE	0	1	1	0	0	1	1	0	0
PXUG_V1_015280	1	1					1	1						1			1	4	0	1	1	6	1	0	1	1	FALSE	FALSE	TRUE	FALSE	FALSE	TRUE	TRUE	FALSE	FALSE	TRUE	TRUE	FALSE	TRUE	TRUE	0	1	1	0	0	1	1	0	0
PXUG_V1_008946					1			1						1		1	1	2	0	2	1	5	1	0	1	1	FALSE	FALSE	TRUE	FALSE	FALSE	TRUE	TRUE	FALSE	FALSE	TRUE	TRUE	FALSE	TRUE	TRUE	0	1	1	0	0	1	1	0	0
PXUG_V1_015809					1			1						1			1	2	0	1	1	4	1	0	1	1	FALSE	FALSE	TRUE	FALSE	FALSE	TRUE	TRUE	FALSE	FALSE	TRUE	TRUE	FALSE	TRUE	TRUE	0	1	1	0	0	1	1	0	0
PXUG_V1_007227	1							1						1			1	2	0	1	1	4	1	0	1	1	FALSE	FALSE	TRUE	FALSE	FALSE	TRUE	TRUE	FALSE	FALSE	TRUE	TRUE	FALSE	TRUE	TRUE	0	1	1	0	0	1	1	0	0
PXUG_V1_003508	1							1								1	1	2	0	1	1	4	1	0	1	1	FALSE	FALSE	TRUE	FALSE	FALSE	TRUE	TRUE	FALSE	FALSE	TRUE	TRUE	FALSE	TRUE	TRUE	0	1	1	0	0	1	1	0	0
PXUG_V1_075336						1		1						1			1	2	0	1	1	4	1	0	1	1	FALSE	FALSE	TRUE	FALSE	FALSE	TRUE	TRUE	FALSE	FALSE	TRUE	TRUE	FALSE	TRUE	TRUE	0	1	1	0	0	1	1	0	0
PXUG_V1_008942	1						1							1			1	2	0	1	1	4	1	0	1	1	FALSE	FALSE	TRUE	FALSE	FALSE	TRUE	TRUE	FALSE	FALSE	TRUE	TRUE	FALSE	TRUE	TRUE	0	1	1	0	0	1	1	0	0
PXUG_V1_058368								1						1			1	1	0	1	1	3	1	0	1	1	FALSE	FALSE	TRUE	FALSE	FALSE	TRUE	TRUE	FALSE	FALSE	TRUE	TRUE	FALSE	TRUE	TRUE	0	1	1	0	0	1	1	0	0
PXUG_V1_028519	1													1			1	1	0	1	1	3	1	0	1	1	FALSE	FALSE	TRUE	FALSE	FALSE	TRUE	TRUE	FALSE	FALSE	TRUE	TRUE	FALSE	TRUE	TRUE	0	1	1	0	0	1	1	0	0
PXUG_V1_001021	1	1	1	1	1	1	1	1	1	1	1	1		1		1		10	2	2	0	14	1	1	1	0	FALSE	FALSE	FALSE	FALSE	TRUE	TRUE	FALSE	TRUE	FALSE	FALSE	TRUE	TRUE	TRUE	FALSE	0	1	0	0	1	1	0	1	0
PXUG_V1_012468	1	1	1	1		1	1	1	1		1	1		1		1		8	2	2	0	12	1	1	1	0	FALSE	TRUE	FALSE	FALSE	TRUE	TRUE	FALSE	TRUE	FALSE	FALSE	TRUE	TRUE	TRUE	FALSE	0	1	0	0	1	1	0	1	0
PXUG_V1_072349	1	1	1	1	1	1	1	1			1	1					1	8	2	0	1	11	1	1	0	1	FALSE	TRUE	FALSE	FALSE	TRUE	FALSE	TRUE	FALSE	TRUE	FALSE	TRUE	TRUE	FALSE	TRUE	0	1	0	0	1	0	1	0	1
PXUG_V1_000841	1	1	1	1	1	1		1	1		1	1					1	8	2	0	1	11	1	1	0	1	FALSE	FALSE	FALSE	FALSE	TRUE	FALSE	TRUE	FALSE	TRUE	FALSE	TRUE	TRUE	FALSE	TRUE	0	1	0	0	1	0	1	0	1
PXUG_V1_026257	1	1	1	1		1	1		1		1	1		1		1		7	2	2	0	11	1	1	1	0	FALSE	FALSE	FALSE	FALSE	TRUE	TRUE	FALSE	TRUE	FALSE	FALSE	TRUE	TRUE	TRUE	FALSE	0	1	0	0	1	1	0	1	0
PXUG_V1_010813	1	1	1	1		1	1		1		1	1		1		1		7	2	2	0	11	1	1	1	0	FALSE	TRUE	FALSE	FALSE	TRUE	TRUE	FALSE	TRUE	FALSE	FALSE	TRUE	TRUE	TRUE	FALSE	0	1	0	0	1	1	0	1	0
PXUG_V1_000294	1	1	1	1			1	1		1	1	1	1	1				7	3	1	0	11	1	1	1	0	FALSE	TRUE	FALSE	FALSE	TRUE	TRUE	FALSE	TRUE	FALSE	FALSE	TRUE	TRUE	TRUE	FALSE	0	1	0	0	1	1	0	1	0
PXUG_V1_001294	1		1	1	1	1		1		1	1	1		1				7	2	1	0	10	1	1	1	0	FALSE	TRUE	FALSE	FALSE	TRUE	TRUE	FALSE	TRUE	FALSE	FALSE	TRUE	TRUE	TRUE	FALSE	0	1	0	0	1	1	0	1	0
PXUG_V1_005208	1	1	1	1		1		1	1		1	1					1	7	2	0	1	10	1	1	0	1	FALSE	TRUE	FALSE	FALSE	TRUE	FALSE	TRUE	FALSE	TRUE	FALSE	TRUE	TRUE	FALSE	TRUE	0	1	0	0	1	0	1	0	1
PXUG_V1_012629	1	1	1		1	1		1		1	1			1	1			7	1	2	0	10	1	1	1	0	FALSE	FALSE	FALSE	FALSE	TRUE	TRUE	FALSE	TRUE	FALSE	FALSE	TRUE	TRUE	TRUE	FALSE	0	1	0	0	1	1	0	1	0
PXUG_V1_025106	1	1	1	1	1			1		1	1			1		1		7	1	2	0	10	1	1	1	0	FALSE	TRUE	FALSE	FALSE	TRUE	TRUE	FALSE	TRUE	FALSE	FALSE	TRUE	TRUE	TRUE	FALSE	0	1	0	0	1	1	0	1	0
PXUG_V1_030945	1	1	1	1	1			1			1	1					1	6	2	0	1	9	1	1	0	1	FALSE	TRUE	FALSE	FALSE	TRUE	FALSE	TRUE	FALSE	TRUE	FALSE	TRUE	TRUE	FALSE	TRUE	0	1	0	0	1	0	1	0	1
PXUG_V1_000964	1	1	1	1			1	1		1	1			1				7	1	1	0	9	1	1	1	0	FALSE	FALSE	FALSE	FALSE	TRUE	TRUE	FALSE	TRUE	FALSE	FALSE	TRUE	TRUE	TRUE	FALSE	0	1	0	0	1	1	0	1	0
PXUG_V1_001969	1		1	1	1	1		1		1	1						1	7	1	0	1	9	1	1	0	1	FALSE	TRUE	FALSE	FALSE	TRUE	FALSE	TRUE	FALSE	TRUE	FALSE	TRUE	TRUE	FALSE	TRUE	0	1	0	0	1	0	1	0	1
PXUG_V1_005862	1	1	1		1	1	1	1			1						1	7	1	0	1	9	1	1	0	1	FALSE	FALSE	FALSE	FALSE	TRUE	FALSE	TRUE	FALSE	TRUE	FALSE	TRUE	TRUE	FALSE	TRUE	0	1	0	0	1	0	1	0	1
PXUG_V1_028697	1	1	1		1			1		1	1	1				1		6	2	1	0	9	1	1	1	0	FALSE	FALSE	FALSE	FALSE	TRUE	TRUE	FALSE	TRUE	FALSE	FALSE	TRUE	TRUE	TRUE	FALSE	0	1	0	0	1	1	0	1	0
PXUG_V1_002122	1	1	1	1				1	1	1	1						1	7	1	0	1	9	1	1	0	1	FALSE	TRUE	FALSE	FALSE	TRUE	FALSE	TRUE	FALSE	TRUE	FALSE	TRUE	TRUE	FALSE	TRUE	0	1	0	0	1	0	1	0	1
PXUG_V1_000203	1	1		1		1	1	1					1	1				6	1	1	0	8	1	1	1	0	FALSE	FALSE	FALSE	FALSE	TRUE	TRUE	FALSE	TRUE	FALSE	FALSE	TRUE	TRUE	TRUE	FALSE	0	1	0	0	1	1	0	1	0
PXUG_V1_001191	1			1		1		1	1	1		1					1	6	1	0	1	8	1	1	0	1	FALSE	TRUE	FALSE	FALSE	TRUE	FALSE	TRUE	FALSE	TRUE	FALSE	TRUE	TRUE	FALSE	TRUE	0	1	0	0	1	0	1	0	1
PXUG_V1_000688	1		1		1	1	1	1			1						1	6	1	0	1	8	1	1	0	1	FALSE	FALSE	FALSE	FALSE	TRUE	FALSE	TRUE	FALSE	TRUE	FALSE	TRUE	TRUE	FALSE	TRUE	0	1	0	0	1	0	1	0	1
PXUG_V1_002120	1				1	1		1	1					1		1	1	5	0	2	1	8	1	0	1	1	FALSE	FALSE	TRUE	FALSE	FALSE	TRUE	TRUE	FALSE	FALSE	TRUE	TRUE	FALSE	TRUE	TRUE	0	0	1	0	0	1	1	0	0
PXUG_V1_044172	1	1	1		1			1			1			1		1		5	1	2	0	8	1	1	1	0	FALSE	FALSE	FALSE	FALSE	TRUE	TRUE	FALSE	TRUE	FALSE	FALSE	TRUE	TRUE	TRUE	FALSE	0	1	0	0	1	1	0	1	0
PXUG_V1_002236				1	1	1	1	1					1	1		1		5	1	2	0	8	1	1	1	0	FALSE	TRUE	FALSE	FALSE	TRUE	TRUE	FALSE	TRUE	FALSE	FALSE	TRUE	TRUE	TRUE	FALSE	0	1	0	0	1	1	0	1	0
PXUG_V1_045372	1	1		1	1	1				1				1			1	6	0	1	1	8	1	0	1	1	FALSE	TRUE	TRUE	FALSE	FALSE	TRUE	TRUE	FALSE	FALSE	TRUE	TRUE	FALSE	TRUE	TRUE	0	0	1	0	0	1	1	0	0
PXUG_V1_014936	1	1		1	1	1				1				1			1	6	0	1	1	8	1	0	1	1	FALSE	FALSE	TRUE	FALSE	FALSE	TRUE	TRUE	FALSE	FALSE	TRUE	TRUE	FALSE	TRUE	TRUE	0	0	1	0	0	1	1	0	0
PXUG_V1_075532	1	1	1					1		1	1	1					1	5	2	0	1	8	1	1	0	1	FALSE	FALSE	FALSE	FALSE	TRUE	FALSE	TRUE	FALSE	TRUE	FALSE	TRUE	TRUE	FALSE	TRUE	0	1	0	0	1	0	1	0	1
PXUG_V1_006533	1	1				1		1					1	1	1			4	1	2	0	7	1	1	1	0	FALSE	FALSE	FALSE	FALSE	TRUE	TRUE	FALSE	TRUE	FALSE	FALSE	TRUE	TRUE	TRUE	FALSE	0	1	0	0	1	1	0	1	0
PXUG_V1_004045	1			1			1	1				1		1		1		4	1	2	0	7	1	1	1	0	FALSE	TRUE	FALSE	FALSE	TRUE	TRUE	FALSE	TRUE	FALSE	FALSE	TRUE	TRUE	TRUE	FALSE	0	1	0	0	1	1	0	1	0
PXUG_V1_009133			1		1		1	1			1		1	1				4	2	1	0	7	1	1	1	0	FALSE	TRUE	FALSE	FALSE	TRUE	TRUE	FALSE	TRUE	FALSE	FALSE	TRUE	TRUE	TRUE	FALSE	0	1	0	0	1	1	0	1	0
PXUG_V1_000686	1		1		1	1		1			1						1	5	1	0	1	7	1	1	0	1	FALSE	TRUE	FALSE	FALSE	TRUE	FALSE	TRUE	FALSE	TRUE	FALSE	TRUE	TRUE	FALSE	TRUE	0	1	0	0	1	0	1	0	1
PXUG_V1_000180	1			1				1				1	1	1		1		3	2	2	0	7	1	1	1	0	FALSE	FALSE	FALSE	FALSE	TRUE	TRUE	FALSE	TRUE	FALSE	FALSE	TRUE	TRUE	TRUE	FALSE	0	1	0	0	1	1	0	1	0
PXUG_V1_000183	1				1	1	1	1						1			1	5	0	1	1	7	1	0	1	1	FALSE	TRUE	TRUE	FALSE	FALSE	TRUE	TRUE	FALSE	FALSE	TRUE	TRUE	FALSE	TRUE	TRUE	0	0	1	0	0	1	1	0	0
PXUG_V1_025366		1	1		1						1	1		1	1			3	2	2	0	7	1	1	1	0	FALSE	FALSE	FALSE	FALSE	TRUE	TRUE	FALSE	TRUE	FALSE	FALSE	TRUE	TRUE	TRUE	FALSE	0	1	0	0	1	1	0	1	0
PXUG_V1_000788	1		1	1						1	1	1					1	4	2	0	1	7	1	1	0	1	FALSE	TRUE	FALSE	FALSE	TRUE	FALSE	TRUE	FALSE	TRUE	FALSE	TRUE	TRUE	FALSE	TRUE	0	1	0	0	1	0	1	0	1
PXUG_V1_006619	1		1	1			1	1			1			1				5	1	1	0	7	1	1	1	0	FALSE	FALSE	FALSE	FALSE	TRUE	TRUE	FALSE	TRUE	FALSE	FALSE	TRUE	TRUE	TRUE	FALSE	0	1	0	0	1	1	0	1	0
PXUG_V1_003183	1		1	1			1	1			1			1				5	1	1	0	7	1	1	1	0	FALSE	TRUE	FALSE	FALSE	TRUE	TRUE	FALSE	TRUE	FALSE	FALSE	TRUE	TRUE	TRUE	FALSE	0	1	0	0	1	1	0	1	0
PXUG_V1_000268	1	1		1		1								1			1	4	0	1	1	6	1	0	1	1	FALSE	TRUE	TRUE	FALSE	FALSE	TRUE	TRUE	FALSE	FALSE	TRUE	TRUE	FALSE	TRUE	TRUE	0	0	1	0	0	1	1	0	0
PXUG_V1_004207				1	1	1		1				1		1				4	1	1	0	6	1	1	1	0	FALSE	FALSE	FALSE	FALSE	TRUE	TRUE	FALSE	TRUE	FALSE	FALSE	TRUE	TRUE	TRUE	FALSE	0	1	0	0	1	1	0	1	0
PXUG_V1_000951		1			1	1		1						1			1	4	0	1	1	6	1	0	1	1	FALSE	TRUE	TRUE	FALSE	FALSE	TRUE	TRUE	FALSE	FALSE	TRUE	TRUE	FALSE	TRUE	TRUE	0	0	1	0	0	1	1	0	0
PXUG_V1_075643	1	1						1						1	1		1	3	0	2	1	6	1	0	1	1	FALSE	FALSE	TRUE	FALSE	FALSE	TRUE	TRUE	FALSE	FALSE	TRUE	TRUE	FALSE	TRUE	TRUE	0	0	1	0	0	1	1	0	0
PXUG_V1_000618	1			1			1	1						1			1	4	0	1	1	6	1	0	1	1	FALSE	FALSE	TRUE	FALSE	FALSE	TRUE	TRUE	FALSE	FALSE	TRUE	TRUE	FALSE	TRUE	TRUE	0	0	1	0	0	1	1	0	0
PXUG_V1_083922			1		1	1		1			1						1	4	1	0	1	6	1	1	0	1	FALSE	FALSE	FALSE	FALSE	TRUE	FALSE	TRUE	FALSE	TRUE	FALSE	TRUE	TRUE	FALSE	TRUE	0	1	0	0	1	0	1	0	1
PXUG_V1_026459			1			1		1			1		1				1	3	2	0	1	6	1	1	0	1	FALSE	FALSE	FALSE	FALSE	TRUE	FALSE	TRUE	FALSE	TRUE	FALSE	TRUE	TRUE	FALSE	TRUE	0	1	0	0	1	0	1	0	1
PXUG_V1_028559		1			1			1	1					1			1	4	0	1	1	6	1	0	1	1	FALSE	FALSE	TRUE	FALSE	FALSE	TRUE	TRUE	FALSE	FALSE	TRUE	TRUE	FALSE	TRUE	TRUE	0	0	1	0	0	1	1	0	0
PXUG_V1_008721		1			1			1	1			1		1				4	1	1	0	6	1	1	1	0	FALSE	FALSE	FALSE	FALSE	TRUE	TRUE	FALSE	TRUE	FALSE	FALSE	TRUE	TRUE	TRUE	FALSE	0	1	0	0	1	1	0	1	0
PXUG_V1_031192			1	1		1		1			1			1				4	1	1	0	6	1	1	1	0	FALSE	TRUE	FALSE	FALSE	TRUE	TRUE	FALSE	TRUE	FALSE	FALSE	TRUE	TRUE	TRUE	FALSE	0	1	0	0	1	1	0	1	0
PXUG_V1_001114				1		1	1					1		1		1		3	1	2	0	6	1	1	1	0	FALSE	TRUE	FALSE	FALSE	TRUE	TRUE	FALSE	TRUE	FALSE	FALSE	TRUE	TRUE	TRUE	FALSE	0	1	0	0	1	1	0	1	0
PXUG_V1_000952			1			1		1			1	1		1				3	2	1	0	6	1	1	1	0	FALSE	TRUE	FALSE	FALSE	TRUE	TRUE	FALSE	TRUE	FALSE	FALSE	TRUE	TRUE	TRUE	FALSE	0	1	0	0	1	1	0	1	0
PXUG_V1_000325			1			1		1			1	1					1	3	2	0	1	6	1	1	0	1	FALSE	TRUE	FALSE	FALSE	TRUE	FALSE	TRUE	FALSE	TRUE	FALSE	TRUE	TRUE	FALSE	TRUE	0	1	0	0	1	0	1	0	1
PXUG_V1_023525		1	1	1					1		1						1	4	1	0	1	6	1	1	0	1	FALSE	FALSE	FALSE	FALSE	TRUE	FALSE	TRUE	FALSE	TRUE	FALSE	TRUE	TRUE	FALSE	TRUE	0	1	0	0	1	0	1	0	1
PXUG_V1_001964	1		1					1			1	1		1				3	2	1	0	6	1	1	1	0	FALSE	FALSE	FALSE	FALSE	TRUE	TRUE	FALSE	TRUE	FALSE	FALSE	TRUE	TRUE	TRUE	FALSE	0	1	0	0	1	1	0	1	0
PXUG_V1_003357			1	1	1			1			1			1				4	1	1	0	6	1	1	1	0	FALSE	TRUE	FALSE	FALSE	TRUE	TRUE	FALSE	TRUE	FALSE	FALSE	TRUE	TRUE	TRUE	FALSE	0	1	0	0	1	1	0	1	0
PXUG_V1_075913			1			1	1	1			1			1				4	1	1	0	6	1	1	1	0	FALSE	TRUE	FALSE	FALSE	TRUE	TRUE	FALSE	TRUE	FALSE	FALSE	TRUE	TRUE	TRUE	FALSE	0	1	0	0	1	1	0	1	0
PXUG_V1_000010			1			1	1	1			1			1				4	1	1	0	6	1	1	1	0	FALSE	TRUE	FALSE	FALSE	TRUE	TRUE	FALSE	TRUE	FALSE	FALSE	TRUE	TRUE	TRUE	FALSE	0	1	0	0	1	1	0	1	0
PXUG_V1_019722	1		1					1			1		1	1				3	2	1	0	6	1	1	1	0	FALSE	TRUE	FALSE	FALSE	TRUE	TRUE	FALSE	TRUE	FALSE	FALSE	TRUE	TRUE	TRUE	FALSE	0	1	0	0	1	1	0	1	0
PXUG_V1_024988					1	1		1						1			1	3	0	1	1	5	1	0	1	1	FALSE	TRUE	TRUE	FALSE	FALSE	TRUE	TRUE	FALSE	FALSE	TRUE	TRUE	FALSE	TRUE	TRUE	0	0	1	0	0	1	1	0	0
PXUG_V1_002222					1			1	1					1			1	3	0	1	1	5	1	0	1	1	FALSE	FALSE	TRUE	FALSE	FALSE	TRUE	TRUE	FALSE	FALSE	TRUE	TRUE	FALSE	TRUE	TRUE	0	0	1	0	0	1	1	0	0
PXUG_V1_001652	1				1		1									1	1	3	0	1	1	5	1	0	1	1	FALSE	FALSE	TRUE	FALSE	FALSE	TRUE	TRUE	FALSE	FALSE	TRUE	TRUE	FALSE	TRUE	TRUE	0	0	1	0	0	1	1	0	0
PXUG_V1_003818	1				1			1				1					1	3	1	0	1	5	1	1	0	1	FALSE	FALSE	FALSE	FALSE	TRUE	FALSE	TRUE	FALSE	TRUE	FALSE	TRUE	TRUE	FALSE	TRUE	0	1	0	0	1	0	1	0	1
PXUG_V1_015608					1		1	1				1					1	3	1	0	1	5	1	1	0	1	FALSE	FALSE	FALSE	FALSE	TRUE	FALSE	TRUE	FALSE	TRUE	FALSE	TRUE	TRUE	FALSE	TRUE	0	1	0	0	1	0	1	0	1
PXUG_V1_014344		1			1			1						1			1	3	0	1	1	5	1	0	1	1	FALSE	FALSE	TRUE	FALSE	FALSE	TRUE	TRUE	FALSE	FALSE	TRUE	TRUE	FALSE	TRUE	TRUE	0	0	1	0	0	1	1	0	0
PXUG_V1_007931				1		1		1				1		1				3	1	1	0	5	1	1	1	0	FALSE	FALSE	FALSE	FALSE	TRUE	TRUE	FALSE	TRUE	FALSE	FALSE	TRUE	TRUE	TRUE	FALSE	0	1	0	0	1	1	0	1	0
PXUG_V1_054947					1			1						1		1	1	2	0	2	1	5	1	0	1	1	FALSE	TRUE	TRUE	FALSE	FALSE	TRUE	TRUE	FALSE	FALSE	TRUE	TRUE	FALSE	TRUE	TRUE	0	0	1	0	0	1	1	0	0
PXUG_V1_020754	1						1	1						1			1	3	0	1	1	5	1	0	1	1	FALSE	FALSE	TRUE	FALSE	FALSE	TRUE	TRUE	FALSE	FALSE	TRUE	TRUE	FALSE	TRUE	TRUE	0	0	1	0	0	1	1	0	0
PXUG_V1_001269		1		1		1								1			1	3	0	1	1	5	1	0	1	1	FALSE	FALSE	TRUE	FALSE	FALSE	TRUE	TRUE	FALSE	FALSE	TRUE	TRUE	FALSE	TRUE	TRUE	0	0	1	0	0	1	1	0	0
PXUG_V1_007429				1				1		1				1			1	3	0	1	1	5	1	0	1	1	FALSE	FALSE	TRUE	FALSE	FALSE	TRUE	TRUE	FALSE	FALSE	TRUE	TRUE	FALSE	TRUE	TRUE	0	0	1	0	0	1	1	0	0
PXUG_V1_030457			1			1		1			1			1				3	1	1	0	5	1	1	1	0	FALSE	FALSE	FALSE	FALSE	TRUE	TRUE	FALSE	TRUE	FALSE	FALSE	TRUE	TRUE	TRUE	FALSE	0	1	0	0	1	1	0	1	0
PXUG_V1_032005			1			1		1			1			1				3	1	1	0	5	1	1	1	0	FALSE	TRUE	FALSE	FALSE	TRUE	TRUE	FALSE	TRUE	FALSE	FALSE	TRUE	TRUE	TRUE	FALSE	0	1	0	0	1	1	0	1	0
PXUG_V1_081303	1		1					1			1				1			3	1	1	0	5	1	1	1	0	FALSE	TRUE	FALSE	FALSE	TRUE	TRUE	FALSE	TRUE	FALSE	FALSE	TRUE	TRUE	TRUE	FALSE	0	1	0	0	1	1	0	1	0
PXUG_V1_061230			1					1			1			1	1			2	1	2	0	5	1	1	1	0	FALSE	TRUE	FALSE	FALSE	TRUE	TRUE	FALSE	TRUE	FALSE	FALSE	TRUE	TRUE	TRUE	FALSE	0	1	0	0	1	1	0	1	0
PXUG_V1_062512			1	1				1			1				1			3	1	1	0	5	1	1	1	0	FALSE	TRUE	FALSE	FALSE	TRUE	TRUE	FALSE	TRUE	FALSE	FALSE	TRUE	TRUE	TRUE	FALSE	0	1	0	0	1	1	0	1	0
PXUG_V1_018700			1		1			1			1				1			3	1	1	0	5	1	1	1	0	FALSE	TRUE	FALSE	FALSE	TRUE	TRUE	FALSE	TRUE	FALSE	FALSE	TRUE	TRUE	TRUE	FALSE	0	1	0	0	1	1	0	1	0
PXUG_V1_044531			1						1		1			1		1		2	1	2	0	5	1	1	1	0	FALSE	TRUE	FALSE	FALSE	TRUE	TRUE	FALSE	TRUE	FALSE	FALSE	TRUE	TRUE	TRUE	FALSE	0	1	0	0	1	1	0	1	0
PXUG_V1_044533			1						1		1			1		1		2	1	2	0	5	1	1	1	0	FALSE	TRUE	FALSE	FALSE	TRUE	TRUE	FALSE	TRUE	FALSE	FALSE	TRUE	TRUE	TRUE	FALSE	0	1	0	0	1	1	0	1	0
PXUG_V1_044532			1						1		1			1		1		2	1	2	0	5	1	1	1	0	FALSE	TRUE	FALSE	FALSE	TRUE	TRUE	FALSE	TRUE	FALSE	FALSE	TRUE	TRUE	TRUE	FALSE	0	1	0	0	1	1	0	1	0
PXUG_V1_010416						1		1					1			1		2	1	1	0	4	1	1	1	0	FALSE	TRUE	FALSE	FALSE	TRUE	TRUE	FALSE	TRUE	FALSE	FALSE	TRUE	TRUE	TRUE	FALSE	0	1	0	0	1	1	0	1	0
PXUG_V1_001737	1			1								1					1	2	1	0	1	4	1	1	0	1	FALSE	TRUE	FALSE	FALSE	TRUE	FALSE	TRUE	FALSE	TRUE	FALSE	TRUE	TRUE	FALSE	TRUE	0	1	0	0	1	0	1	0	1
PXUG_V1_000541								1					1	1		1		1	1	2	0	4	1	1	1	0	FALSE	FALSE	FALSE	FALSE	TRUE	TRUE	FALSE	TRUE	FALSE	FALSE	TRUE	TRUE	TRUE	FALSE	0	1	0	0	1	1	0	1	0
PXUG_V1_000357								1					1	1		1		1	1	2	0	4	1	1	1	0	FALSE	TRUE	FALSE	FALSE	TRUE	TRUE	FALSE	TRUE	FALSE	FALSE	TRUE	TRUE	TRUE	FALSE	0	1	0	0	1	1	0	1	0
PXUG_V1_001184	1											1	1			1		1	2	1	0	4	1	1	1	0	FALSE	TRUE	FALSE	FALSE	TRUE	TRUE	FALSE	TRUE	FALSE	FALSE	TRUE	TRUE	TRUE	FALSE	0	1	0	0	1	1	0	1	0
PXUG_V1_009598	1							1						1			1	2	0	1	1	4	1	0	1	1	FALSE	TRUE	TRUE	FALSE	FALSE	TRUE	TRUE	FALSE	FALSE	TRUE	TRUE	FALSE	TRUE	TRUE	0	0	1	0	0	1	1	0	0
PXUG_V1_020876						1		1						1			1	2	0	1	1	4	1	0	1	1	FALSE	FALSE	TRUE	FALSE	FALSE	TRUE	TRUE	FALSE	FALSE	TRUE	TRUE	FALSE	TRUE	TRUE	0	0	1	0	0	1	1	0	0
PXUG_V1_003527	1							1						1			1	2	0	1	1	4	1	0	1	1	FALSE	FALSE	TRUE	FALSE	FALSE	TRUE	TRUE	FALSE	FALSE	TRUE	TRUE	FALSE	TRUE	TRUE	0	0	1	0	0	1	1	0	0
PXUG_V1_001348								1		1				1			1	2	0	1	1	4	1	0	1	1	FALSE	FALSE	TRUE	FALSE	FALSE	TRUE	TRUE	FALSE	FALSE	TRUE	TRUE	FALSE	TRUE	TRUE	0	0	1	0	0	1	1	0	0
PXUG_V1_001351	1				1									1			1	2	0	1	1	4	1	0	1	1	FALSE	FALSE	TRUE	FALSE	FALSE	TRUE	TRUE	FALSE	FALSE	TRUE	TRUE	FALSE	TRUE	TRUE	0	0	1	0	0	1	1	0	0
PXUG_V1_025755					1				1							1	1	2	0	1	1	4	1	0	1	1	FALSE	FALSE	TRUE	FALSE	FALSE	TRUE	TRUE	FALSE	FALSE	TRUE	TRUE	FALSE	TRUE	TRUE	0	0	1	0	0	1	1	0	0
PXUG_V1_053167	1						1					1				1		2	1	1	0	4	1	1	1	0	FALSE	FALSE	FALSE	FALSE	TRUE	TRUE	FALSE	TRUE	FALSE	FALSE	TRUE	TRUE	TRUE	FALSE	0	1	0	0	1	1	0	1	0
PXUG_V1_002588	1					1								1			1	2	0	1	1	4	1	0	1	1	FALSE	TRUE	TRUE	FALSE	FALSE	TRUE	TRUE	FALSE	FALSE	TRUE	TRUE	FALSE	TRUE	TRUE	0	0	1	0	0	1	1	0	0
PXUG_V1_013934					1								1	1				1	1	1	0	3	1	1	1	0	FALSE	FALSE	FALSE	FALSE	TRUE	TRUE	FALSE	TRUE	FALSE	FALSE	TRUE	TRUE	TRUE	FALSE	0	1	0	0	1	1	0	1	0
PXUG_V1_003529						1								1			1	1	0	1	1	3	1	0	1	1	FALSE	TRUE	TRUE	FALSE	FALSE	TRUE	TRUE	FALSE	FALSE	TRUE	TRUE	FALSE	TRUE	TRUE	0	0	1	0	0	1	1	0	0
PXUG_V1_055232													1			1	1	0	1	1	1	3	0	1	1	1	FALSE	FALSE	FALSE	TRUE	FALSE	FALSE	FALSE	TRUE	TRUE	TRUE	FALSE	TRUE	TRUE	TRUE	0	0	0	1	0	0	0	1	1
PXUG_V1_049909								1					1			1		1	1	1	0	3	1	1	1	0	FALSE	TRUE	FALSE	FALSE	TRUE	TRUE	FALSE	TRUE	FALSE	FALSE	TRUE	TRUE	TRUE	FALSE	0	1	0	0	1	1	0	1	0
PXUG_V1_006148													1			1	1	0	1	1	1	3	0	1	1	1	FALSE	FALSE	FALSE	TRUE	FALSE	FALSE	FALSE	TRUE	TRUE	TRUE	FALSE	TRUE	TRUE	TRUE	0	0	0	1	0	0	0	1	1
PXUG_V1_020944								1					1				1	1	1	0	1	3	1	1	0	1	FALSE	TRUE	FALSE	FALSE	TRUE	FALSE	TRUE	FALSE	TRUE	FALSE	TRUE	TRUE	FALSE	TRUE	0	1	0	0	1	0	1	0	1
PXUG_V1_000778								1								1	1	1	0	1	1	3	1	0	1	1	FALSE	FALSE	TRUE	FALSE	FALSE	TRUE	TRUE	FALSE	FALSE	TRUE	TRUE	FALSE	TRUE	TRUE	0	0	1	0	0	1	1	0	0
PXUG_V1_007347					1								1	1				1	1	1	0	3	1	1	1	0	FALSE	FALSE	FALSE	FALSE	TRUE	TRUE	FALSE	TRUE	FALSE	FALSE	TRUE	TRUE	TRUE	FALSE	0	1	0	0	1	1	0	1	0
PXUG_V1_002338							1									1	1	1	0	1	1	3	1	0	1	1	FALSE	TRUE	TRUE	FALSE	FALSE	TRUE	TRUE	FALSE	FALSE	TRUE	TRUE	FALSE	TRUE	TRUE	0	0	1	0	0	1	1	0	0
PXUG_V1_017746	1												1			1		1	1	1	0	3	1	1	1	0	FALSE	FALSE	FALSE	FALSE	TRUE	TRUE	FALSE	TRUE	FALSE	FALSE	TRUE	TRUE	TRUE	FALSE	0	1	0	0	1	1	0	1	0
PXUG_V1_013802													1		1		1	0	1	1	1	3	0	1	1	1	FALSE	FALSE	FALSE	TRUE	FALSE	FALSE	FALSE	TRUE	TRUE	TRUE	FALSE	TRUE	TRUE	TRUE	0	0	0	1	0	0	0	1	1
PXUG_V1_058638								1				1		1				1	1	1	0	3	1	1	1	0	FALSE	TRUE	FALSE	FALSE	TRUE	TRUE	FALSE	TRUE	FALSE	FALSE	TRUE	TRUE	TRUE	FALSE	0	1	0	0	1	1	0	1	0
PXUG_V1_008300			1								1					1		1	1	1	0	3	1	1	1	0	FALSE	TRUE	FALSE	FALSE	TRUE	TRUE	FALSE	TRUE	FALSE	FALSE	TRUE	TRUE	TRUE	FALSE	0	1	0	0	1	1	0	1	0
PXUG_V1_050144			1								1						1	1	1	0	1	3	1	1	0	1	FALSE	TRUE	FALSE	FALSE	TRUE	FALSE	TRUE	FALSE	TRUE	FALSE	TRUE	TRUE	FALSE	TRUE	0	1	0	0	1	0	1	0	1
PXUG_V1_005613	1	1	1	1		1		1		1	1	1					1	7	2	0	1	10	1	1	0	1	FALSE	FALSE	FALSE	FALSE	TRUE	FALSE	TRUE	FALSE	TRUE	FALSE	TRUE	TRUE	FALSE	TRUE	0	0	0	0	1	0	1	0	1
PXUG_V1_071639	1	1		1	1	1		1	1	1		1					1	8	1	0	1	10	1	1	0	1	FALSE	FALSE	FALSE	FALSE	TRUE	FALSE	TRUE	FALSE	TRUE	FALSE	TRUE	TRUE	FALSE	TRUE	0	0	0	0	1	0	1	0	1
PXUG_V1_005914	1	1	1	1	1			1	1		1	1					1	7	2	0	1	10	1	1	0	1	FALSE	FALSE	FALSE	FALSE	TRUE	FALSE	TRUE	FALSE	TRUE	FALSE	TRUE	TRUE	FALSE	TRUE	0	0	0	0	1	0	1	0	1
PXUG_V1_006740			1		1		1	1			1	1	1	1	1	1		4	3	3	0	10	1	1	1	0	FALSE	FALSE	FALSE	FALSE	TRUE	TRUE	FALSE	TRUE	FALSE	FALSE	TRUE	TRUE	TRUE	FALSE	0	0	0	0	1	1	0	1	0
PXUG_V1_000022	1	1		1	1	1		1				1		1	1			6	1	2	0	9	1	1	1	0	FALSE	TRUE	FALSE	FALSE	TRUE	TRUE	FALSE	TRUE	FALSE	FALSE	TRUE	TRUE	TRUE	FALSE	0	0	0	0	1	1	0	1	0
PXUG_V1_015652	1	1			1	1		1	1				1	1				6	1	1	0	8	1	1	1	0	FALSE	TRUE	FALSE	FALSE	TRUE	TRUE	FALSE	TRUE	FALSE	FALSE	TRUE	TRUE	TRUE	FALSE	0	0	0	0	1	1	0	1	0
PXUG_V1_004404			1		1	1	1	1			1		1	1				5	2	1	0	8	1	1	1	0	FALSE	TRUE	FALSE	FALSE	TRUE	TRUE	FALSE	TRUE	FALSE	FALSE	TRUE	TRUE	TRUE	FALSE	0	0	0	0	1	1	0	1	0
PXUG_V1_031115	1	1	1	1				1			1	1					1	5	2	0	1	8	1	1	0	1	FALSE	TRUE	FALSE	FALSE	TRUE	FALSE	TRUE	FALSE	TRUE	FALSE	TRUE	TRUE	FALSE	TRUE	0	0	0	0	1	0	1	0	1
PXUG_V1_000202	1		1	1	1	1		1			1			1				6	1	1	0	8	1	1	1	0	FALSE	FALSE	FALSE	FALSE	TRUE	TRUE	FALSE	TRUE	FALSE	FALSE	TRUE	TRUE	TRUE	FALSE	0	0	0	0	1	1	0	1	0
PXUG_V1_084559	1				1	1	1	1					1	1				5	1	1	0	7	1	1	1	0	FALSE	TRUE	FALSE	FALSE	TRUE	TRUE	FALSE	TRUE	FALSE	FALSE	TRUE	TRUE	TRUE	FALSE	0	0	0	0	1	1	0	1	0
PXUG_V1_001689			1		1			1			1		1		1	1		3	2	2	0	7	1	1	1	0	FALSE	TRUE	FALSE	FALSE	TRUE	TRUE	FALSE	TRUE	FALSE	FALSE	TRUE	TRUE	TRUE	FALSE	0	0	0	0	1	1	0	1	0
PXUG_V1_003465	1			1				1				1	1	1		1		3	2	2	0	7	1	1	1	0	FALSE	TRUE	FALSE	FALSE	TRUE	TRUE	FALSE	TRUE	FALSE	FALSE	TRUE	TRUE	TRUE	FALSE	0	0	0	0	1	1	0	1	0
PXUG_V1_000252			1					1			1	1	1	1		1		2	3	2	0	7	1	1	1	0	FALSE	TRUE	FALSE	FALSE	TRUE	TRUE	FALSE	TRUE	FALSE	FALSE	TRUE	TRUE	TRUE	FALSE	0	0	0	0	1	1	0	1	0
PXUG_V1_004843			1		1			1			1	1		1		1		3	2	2	0	7	1	1	1	0	FALSE	TRUE	FALSE	FALSE	TRUE	TRUE	FALSE	TRUE	FALSE	FALSE	TRUE	TRUE	TRUE	FALSE	0	0	0	0	1	1	0	1	0
PXUG_V1_006795				1	1	1		1				1					1	4	1	0	1	6	1	1	0	1	FALSE	TRUE	FALSE	FALSE	TRUE	FALSE	TRUE	FALSE	TRUE	FALSE	TRUE	TRUE	FALSE	TRUE	0	0	0	0	1	0	1	0	1
PXUG_V1_000230							1	1				1	1	1		1		2	2	2	0	6	1	1	1	0	FALSE	FALSE	FALSE	FALSE	TRUE	TRUE	FALSE	TRUE	FALSE	FALSE	TRUE	TRUE	TRUE	FALSE	0	0	0	0	1	1	0	1	0
PXUG_V1_014533				1	1		1	1					1	1				4	1	1	0	6	1	1	1	0	FALSE	TRUE	FALSE	FALSE	TRUE	TRUE	FALSE	TRUE	FALSE	FALSE	TRUE	TRUE	TRUE	FALSE	0	0	0	0	1	1	0	1	0
PXUG_V1_027929	1	1	1					1			1						1	4	1	0	1	6	1	1	0	1	FALSE	TRUE	FALSE	FALSE	TRUE	FALSE	TRUE	FALSE	TRUE	FALSE	TRUE	TRUE	FALSE	TRUE	0	0	0	0	1	0	1	0	1
PXUG_V1_072368	1			1			1	1				1		1				4	1	1	0	6	1	1	1	0	FALSE	FALSE	FALSE	FALSE	TRUE	TRUE	FALSE	TRUE	FALSE	FALSE	TRUE	TRUE	TRUE	FALSE	0	0	0	0	1	1	0	1	0
PXUG_V1_003408	1		1		1			1			1						1	4	1	0	1	6	1	1	0	1	FALSE	TRUE	FALSE	FALSE	TRUE	FALSE	TRUE	FALSE	TRUE	FALSE	TRUE	TRUE	FALSE	TRUE	0	0	0	0	1	0	1	0	1
PXUG_V1_002683		1			1			1	1			1		1				4	1	1	0	6	1	1	1	0	FALSE	FALSE	FALSE	FALSE	TRUE	TRUE	FALSE	TRUE	FALSE	FALSE	TRUE	TRUE	TRUE	FALSE	0	0	0	0	1	1	0	1	0
PXUG_V1_045513	1			1		1			1			1		1				4	1	1	0	6	1	1	1	0	FALSE	TRUE	FALSE	FALSE	TRUE	TRUE	FALSE	TRUE	FALSE	FALSE	TRUE	TRUE	TRUE	FALSE	0	0	0	0	1	1	0	1	0
PXUG_V1_056319			1				1				1		1		1	1		2	2	2	0	6	1	1	1	0	FALSE	TRUE	FALSE	FALSE	TRUE	TRUE	FALSE	TRUE	FALSE	FALSE	TRUE	TRUE	TRUE	FALSE	0	0	0	0	1	1	0	1	0
PXUG_V1_030770	1		1	1	1						1						1	4	1	0	1	6	1	1	0	1	FALSE	TRUE	FALSE	FALSE	TRUE	FALSE	TRUE	FALSE	TRUE	FALSE	TRUE	TRUE	FALSE	TRUE	0	0	0	0	1	0	1	0	1
PXUG_V1_011268	1		1					1			1	1					1	3	2	0	1	6	1	1	0	1	FALSE	FALSE	FALSE	FALSE	TRUE	FALSE	TRUE	FALSE	TRUE	FALSE	TRUE	TRUE	FALSE	TRUE	0	0	0	0	1	0	1	0	1
PXUG_V1_005731		1	1			1					1	1		1				3	2	1	0	6	1	1	1	0	FALSE	FALSE	FALSE	FALSE	TRUE	TRUE	FALSE	TRUE	FALSE	FALSE	TRUE	TRUE	TRUE	FALSE	0	0	0	0	1	1	0	1	0
PXUG_V1_017453					1	1	1						1			1		3	1	1	0	5	1	1	1	0	FALSE	TRUE	FALSE	FALSE	TRUE	TRUE	FALSE	TRUE	FALSE	FALSE	TRUE	TRUE	TRUE	FALSE	0	0	0	0	1	1	0	1	0
PXUG_V1_003545					1			1				1		1		1		2	1	2	0	5	1	1	1	0	FALSE	TRUE	FALSE	FALSE	TRUE	TRUE	FALSE	TRUE	FALSE	FALSE	TRUE	TRUE	TRUE	FALSE	0	0	0	0	1	1	0	1	0
PXUG_V1_027289					1			1					1		1	1		2	1	2	0	5	1	1	1	0	FALSE	TRUE	FALSE	FALSE	TRUE	TRUE	FALSE	TRUE	FALSE	FALSE	TRUE	TRUE	TRUE	FALSE	0	0	0	0	1	1	0	1	0
PXUG_V1_001792	1					1		1					1				1	3	1	0	1	5	1	1	0	1	FALSE	TRUE	FALSE	FALSE	TRUE	FALSE	TRUE	FALSE	TRUE	FALSE	TRUE	TRUE	FALSE	TRUE	0	0	0	0	1	0	1	0	1
PXUG_V1_034959					1		1	1				1					1	3	1	0	1	5	1	1	0	1	FALSE	FALSE	FALSE	FALSE	TRUE	FALSE	TRUE	FALSE	TRUE	FALSE	TRUE	TRUE	FALSE	TRUE	0	0	0	0	1	0	1	0	1
PXUG_V1_004400				1		1		1					1			1		3	1	1	0	5	1	1	1	0	FALSE	FALSE	FALSE	FALSE	TRUE	TRUE	FALSE	TRUE	FALSE	FALSE	TRUE	TRUE	TRUE	FALSE	0	0	0	0	1	1	0	1	0
PXUG_V1_003463				1		1		1				1		1				3	1	1	0	5	1	1	1	0	FALSE	TRUE	FALSE	FALSE	TRUE	TRUE	FALSE	TRUE	FALSE	FALSE	TRUE	TRUE	TRUE	FALSE	0	0	0	0	1	1	0	1	0
PXUG_V1_047008			1					1			1		1				1	2	2	0	1	5	1	1	0	1	FALSE	TRUE	FALSE	FALSE	TRUE	FALSE	TRUE	FALSE	TRUE	FALSE	TRUE	TRUE	FALSE	TRUE	0	0	0	0	1	0	1	0	1
PXUG_V1_047013			1					1			1		1				1	2	2	0	1	5	1	1	0	1	FALSE	FALSE	FALSE	FALSE	TRUE	FALSE	TRUE	FALSE	TRUE	FALSE	TRUE	TRUE	FALSE	TRUE	0	0	0	0	1	0	1	0	1
PXUG_V1_047012			1					1			1		1				1	2	2	0	1	5	1	1	0	1	FALSE	FALSE	FALSE	FALSE	TRUE	FALSE	TRUE	FALSE	TRUE	FALSE	TRUE	TRUE	FALSE	TRUE	0	0	0	0	1	0	1	0	1
PXUG_V1_047010			1					1			1		1				1	2	2	0	1	5	1	1	0	1	FALSE	FALSE	FALSE	FALSE	TRUE	FALSE	TRUE	FALSE	TRUE	FALSE	TRUE	TRUE	FALSE	TRUE	0	0	0	0	1	0	1	0	1
PXUG_V1_047009			1					1			1		1				1	2	2	0	1	5	1	1	0	1	FALSE	FALSE	FALSE	FALSE	TRUE	FALSE	TRUE	FALSE	TRUE	FALSE	TRUE	TRUE	FALSE	TRUE	0	0	0	0	1	0	1	0	1
PXUG_V1_047007			1					1			1		1				1	2	2	0	1	5	1	1	0	1	FALSE	FALSE	FALSE	FALSE	TRUE	FALSE	TRUE	FALSE	TRUE	FALSE	TRUE	TRUE	FALSE	TRUE	0	0	0	0	1	0	1	0	1
PXUG_V1_083034			1					1			1		1				1	2	2	0	1	5	1	1	0	1	FALSE	FALSE	FALSE	FALSE	TRUE	FALSE	TRUE	FALSE	TRUE	FALSE	TRUE	TRUE	FALSE	TRUE	0	0	0	0	1	0	1	0	1
PXUG_V1_083033			1					1			1		1				1	2	2	0	1	5	1	1	0	1	FALSE	FALSE	FALSE	FALSE	TRUE	FALSE	TRUE	FALSE	TRUE	FALSE	TRUE	TRUE	FALSE	TRUE	0	0	0	0	1	0	1	0	1
PXUG_V1_076352			1					1			1		1				1	2	2	0	1	5	1	1	0	1	FALSE	FALSE	FALSE	FALSE	TRUE	FALSE	TRUE	FALSE	TRUE	FALSE	TRUE	TRUE	FALSE	TRUE	0	0	0	0	1	0	1	0	1
PXUG_V1_021886	1			1				1				1					1	3	1	0	1	5	1	1	0	1	FALSE	FALSE	FALSE	FALSE	TRUE	FALSE	TRUE	FALSE	TRUE	FALSE	TRUE	TRUE	FALSE	TRUE	0	0	0	0	1	0	1	0	1
PXUG_V1_072071	1		1					1			1						1	3	1	0	1	5	1	1	0	1	FALSE	FALSE	FALSE	FALSE	TRUE	FALSE	TRUE	FALSE	TRUE	FALSE	TRUE	TRUE	FALSE	TRUE	0	0	0	0	1	0	1	0	1
PXUG_V1_002289		1	1				1				1						1	3	1	0	1	5	1	1	0	1	FALSE	FALSE	FALSE	FALSE	TRUE	FALSE	TRUE	FALSE	TRUE	FALSE	TRUE	TRUE	FALSE	TRUE	0	0	0	0	1	0	1	0	1
PXUG_V1_000173	1		1		1						1			1				3	1	1	0	5	1	1	1	0	FALSE	FALSE	FALSE	FALSE	TRUE	TRUE	FALSE	TRUE	FALSE	FALSE	TRUE	TRUE	TRUE	FALSE	0	0	0	0	1	1	0	1	0
PXUG_V1_081304	1		1					1			1				1			3	1	1	0	5	1	1	1	0	FALSE	TRUE	FALSE	FALSE	TRUE	TRUE	FALSE	TRUE	FALSE	FALSE	TRUE	TRUE	TRUE	FALSE	0	0	0	0	1	1	0	1	0
PXUG_V1_078063	1		1					1			1					1		3	1	1	0	5	1	1	1	0	FALSE	TRUE	FALSE	FALSE	TRUE	TRUE	FALSE	TRUE	FALSE	FALSE	TRUE	TRUE	TRUE	FALSE	0	0	0	0	1	1	0	1	0
PXUG_V1_031339			1	1				1			1			1				3	1	1	0	5	1	1	1	0	FALSE	TRUE	FALSE	FALSE	TRUE	TRUE	FALSE	TRUE	FALSE	FALSE	TRUE	TRUE	TRUE	FALSE	0	0	0	0	1	1	0	1	0
PXUG_V1_000441						1		1					1			1		2	1	1	0	4	1	1	1	0	FALSE	TRUE	FALSE	FALSE	TRUE	TRUE	FALSE	TRUE	FALSE	FALSE	TRUE	TRUE	TRUE	FALSE	0	0	0	0	1	1	0	1	0
PXUG_V1_001549	1						1						1			1		2	1	1	0	4	1	1	1	0	FALSE	TRUE	FALSE	FALSE	TRUE	TRUE	FALSE	TRUE	FALSE	FALSE	TRUE	TRUE	TRUE	FALSE	0	0	0	0	1	1	0	1	0
PXUG_V1_000857					1			1					1			1		2	1	1	0	4	1	1	1	0	FALSE	TRUE	FALSE	FALSE	TRUE	TRUE	FALSE	TRUE	FALSE	FALSE	TRUE	TRUE	TRUE	FALSE	0	0	0	0	1	1	0	1	0
PXUG_V1_001132					1			1					1			1		2	1	1	0	4	1	1	1	0	FALSE	TRUE	FALSE	FALSE	TRUE	TRUE	FALSE	TRUE	FALSE	FALSE	TRUE	TRUE	TRUE	FALSE	0	0	0	0	1	1	0	1	0
PXUG_V1_083902						1		1				1		1				2	1	1	0	4	1	1	1	0	FALSE	TRUE	FALSE	FALSE	TRUE	TRUE	FALSE	TRUE	FALSE	FALSE	TRUE	TRUE	TRUE	FALSE	0	0	0	0	1	1	0	1	0
PXUG_V1_000948						1		1				1		1				2	1	1	0	4	1	1	1	0	FALSE	TRUE	FALSE	FALSE	TRUE	TRUE	FALSE	TRUE	FALSE	FALSE	TRUE	TRUE	TRUE	FALSE	0	0	0	0	1	1	0	1	0
PXUG_V1_001523					1			1					1				1	2	1	0	1	4	1	1	0	1	FALSE	TRUE	FALSE	FALSE	TRUE	FALSE	TRUE	FALSE	TRUE	FALSE	TRUE	TRUE	FALSE	TRUE	0	0	0	0	1	0	1	0	1
PXUG_V1_018908							1			1		1		1				2	1	1	0	4	1	1	1	0	FALSE	FALSE	FALSE	FALSE	TRUE	TRUE	FALSE	TRUE	FALSE	FALSE	TRUE	TRUE	TRUE	FALSE	0	0	0	0	1	1	0	1	0
PXUG_V1_018955					1			1					1				1	2	1	0	1	4	1	1	0	1	FALSE	TRUE	FALSE	FALSE	TRUE	FALSE	TRUE	FALSE	TRUE	FALSE	TRUE	TRUE	FALSE	TRUE	0	0	0	0	1	0	1	0	1
PXUG_V1_006885					1			1					1	1				2	1	1	0	4	1	1	1	0	FALSE	FALSE	FALSE	FALSE	TRUE	TRUE	FALSE	TRUE	FALSE	FALSE	TRUE	TRUE	TRUE	FALSE	0	0	0	0	1	1	0	1	0
PXUG_V1_005476					1			1				1					1	2	1	0	1	4	1	1	0	1	FALSE	TRUE	FALSE	FALSE	TRUE	FALSE	TRUE	FALSE	TRUE	FALSE	TRUE	TRUE	FALSE	TRUE	0	0	0	0	1	0	1	0	1
PXUG_V1_005477					1			1				1					1	2	1	0	1	4	1	1	0	1	FALSE	FALSE	FALSE	FALSE	TRUE	FALSE	TRUE	FALSE	TRUE	FALSE	TRUE	TRUE	FALSE	TRUE	0	0	0	0	1	0	1	0	1
PXUG_V1_001840					1	1							1			1		2	1	1	0	4	1	1	1	0	FALSE	FALSE	FALSE	FALSE	TRUE	TRUE	FALSE	TRUE	FALSE	FALSE	TRUE	TRUE	TRUE	FALSE	0	0	0	0	1	1	0	1	0
PXUG_V1_011880					1			1					1				1	2	1	0	1	4	1	1	0	1	FALSE	TRUE	FALSE	FALSE	TRUE	FALSE	TRUE	FALSE	TRUE	FALSE	TRUE	TRUE	FALSE	TRUE	0	0	0	0	1	0	1	0	1
PXUG_V1_008941		1			1							1					1	2	1	0	1	4	1	1	0	1	FALSE	FALSE	FALSE	FALSE	TRUE	FALSE	TRUE	FALSE	TRUE	FALSE	TRUE	TRUE	FALSE	TRUE	0	0	0	0	1	0	1	0	1
PXUG_V1_001885					1			1				1					1	2	1	0	1	4	1	1	0	1	FALSE	FALSE	FALSE	FALSE	TRUE	FALSE	TRUE	FALSE	TRUE	FALSE	TRUE	TRUE	FALSE	TRUE	0	0	0	0	1	0	1	0	1
PXUG_V1_045688	1					1							1	1				2	1	1	0	4	1	1	1	0	FALSE	FALSE	FALSE	FALSE	TRUE	TRUE	FALSE	TRUE	FALSE	FALSE	TRUE	TRUE	TRUE	FALSE	0	0	0	0	1	1	0	1	0
PXUG_V1_001115								1				1	1	1				1	2	1	0	4	1	1	1	0	FALSE	TRUE	FALSE	FALSE	TRUE	TRUE	FALSE	TRUE	FALSE	FALSE	TRUE	TRUE	TRUE	FALSE	0	0	0	0	1	1	0	1	0
PXUG_V1_067137			1		1						1			1				2	1	1	0	4	1	1	1	0	FALSE	TRUE	FALSE	FALSE	TRUE	TRUE	FALSE	TRUE	FALSE	FALSE	TRUE	TRUE	TRUE	FALSE	0	0	0	0	1	1	0	1	0
PXUG_V1_000432					1			1					1	1				2	1	1	0	4	1	1	1	0	FALSE	TRUE	FALSE	FALSE	TRUE	TRUE	FALSE	TRUE	FALSE	FALSE	TRUE	TRUE	TRUE	FALSE	0	0	0	0	1	1	0	1	0
PXUG_V1_016279						1						1			1	1		1	1	2	0	4	1	1	1	0	FALSE	TRUE	FALSE	FALSE	TRUE	TRUE	FALSE	TRUE	FALSE	FALSE	TRUE	TRUE	TRUE	FALSE	0	0	0	0	1	1	0	1	0
PXUG_V1_034852	1											1	1	1				1	2	1	0	4	1	1	1	0	FALSE	TRUE	FALSE	FALSE	TRUE	TRUE	FALSE	TRUE	FALSE	FALSE	TRUE	TRUE	TRUE	FALSE	0	0	0	0	1	1	0	1	0
PXUG_V1_003916								1	1			1					1	2	1	0	1	4	1	1	0	1	FALSE	TRUE	FALSE	FALSE	TRUE	FALSE	TRUE	FALSE	TRUE	FALSE	TRUE	TRUE	FALSE	TRUE	0	0	0	0	1	0	1	0	1
PXUG_V1_003967	1											1	1	1				1	2	1	0	4	1	1	1	0	FALSE	FALSE	FALSE	FALSE	TRUE	TRUE	FALSE	TRUE	FALSE	FALSE	TRUE	TRUE	TRUE	FALSE	0	0	0	0	1	1	0	1	0
PXUG_V1_003913			1					1			1						1	2	1	0	1	4	1	1	0	1	FALSE	TRUE	FALSE	FALSE	TRUE	FALSE	TRUE	FALSE	TRUE	FALSE	TRUE	TRUE	FALSE	TRUE	0	0	0	0	1	0	1	0	1
PXUG_V1_013966	1		1								1			1				2	1	1	0	4	1	1	1	0	FALSE	FALSE	FALSE	FALSE	TRUE	TRUE	FALSE	TRUE	FALSE	FALSE	TRUE	TRUE	TRUE	FALSE	0	0	0	0	1	1	0	1	0
PXUG_V1_001401					1								1			1		1	1	1	0	3	1	1	1	0	FALSE	TRUE	FALSE	FALSE	TRUE	TRUE	FALSE	TRUE	FALSE	FALSE	TRUE	TRUE	TRUE	FALSE	0	0	0	0	1	1	0	1	0
PXUG_V1_000763					1							1				1		1	1	1	0	3	1	1	1	0	FALSE	TRUE	FALSE	FALSE	TRUE	TRUE	FALSE	TRUE	FALSE	FALSE	TRUE	TRUE	TRUE	FALSE	0	0	0	0	1	1	0	1	0
PXUG_V1_000546					1							1				1		1	1	1	0	3	1	1	1	0	FALSE	TRUE	FALSE	FALSE	TRUE	TRUE	FALSE	TRUE	FALSE	FALSE	TRUE	TRUE	TRUE	FALSE	0	0	0	0	1	1	0	1	0
PXUG_V1_003723						1							1			1		1	1	1	0	3	1	1	1	0	FALSE	TRUE	FALSE	FALSE	TRUE	TRUE	FALSE	TRUE	FALSE	FALSE	TRUE	TRUE	TRUE	FALSE	0	0	0	0	1	1	0	1	0
PXUG_V1_010269					1							1			1			1	1	1	0	3	1	1	1	0	FALSE	TRUE	FALSE	FALSE	TRUE	TRUE	FALSE	TRUE	FALSE	FALSE	TRUE	TRUE	TRUE	FALSE	0	0	0	0	1	1	0	1	0
PXUG_V1_000339								1				1		1				1	1	1	0	3	1	1	1	0	FALSE	TRUE	FALSE	FALSE	TRUE	TRUE	FALSE	TRUE	FALSE	FALSE	TRUE	TRUE	TRUE	FALSE	0	0	0	0	1	1	0	1	0
PXUG_V1_004189	1											1					1	1	1	0	1	3	1	1	0	1	FALSE	TRUE	FALSE	FALSE	TRUE	FALSE	TRUE	FALSE	TRUE	FALSE	TRUE	TRUE	FALSE	TRUE	0	0	0	0	1	0	1	0	1
PXUG_V1_002725					1								1	1				1	1	1	0	3	1	1	1	0	FALSE	FALSE	FALSE	FALSE	TRUE	TRUE	FALSE	TRUE	FALSE	FALSE	TRUE	TRUE	TRUE	FALSE	0	0	0	0	1	1	0	1	0
PXUG_V1_054911					1								1		1			1	1	1	0	3	1	1	1	0	FALSE	TRUE	FALSE	FALSE	TRUE	TRUE	FALSE	TRUE	FALSE	FALSE	TRUE	TRUE	TRUE	FALSE	0	0	0	0	1	1	0	1	0
PXUG_V1_007305						1							1			1		1	1	1	0	3	1	1	1	0	FALSE	TRUE	FALSE	FALSE	TRUE	TRUE	FALSE	TRUE	FALSE	FALSE	TRUE	TRUE	TRUE	FALSE	0	0	0	0	1	1	0	1	0
PXUG_V1_022374					1								1	1				1	1	1	0	3	1	1	1	0	FALSE	TRUE	FALSE	FALSE	TRUE	TRUE	FALSE	TRUE	FALSE	FALSE	TRUE	TRUE	TRUE	FALSE	0	0	0	0	1	1	0	1	0
PXUG_V1_016200								1					1				1	1	1	0	1	3	1	1	0	1	FALSE	TRUE	FALSE	FALSE	TRUE	FALSE	TRUE	FALSE	TRUE	FALSE	TRUE	TRUE	FALSE	TRUE	0	0	0	0	1	0	1	0	1
PXUG_V1_035362								1					1	1				1	1	1	0	3	1	1	1	0	FALSE	FALSE	FALSE	FALSE	TRUE	TRUE	FALSE	TRUE	FALSE	FALSE	TRUE	TRUE	TRUE	FALSE	0	0	0	0	1	1	0	1	0
PXUG_V1_008922								1					1			1		1	1	1	0	3	1	1	1	0	FALSE	TRUE	FALSE	FALSE	TRUE	TRUE	FALSE	TRUE	FALSE	FALSE	TRUE	TRUE	TRUE	FALSE	0	0	0	0	1	1	0	1	0
PXUG_V1_010282								1					1				1	1	1	0	1	3	1	1	0	1	FALSE	TRUE	FALSE	FALSE	TRUE	FALSE	TRUE	FALSE	TRUE	FALSE	TRUE	TRUE	FALSE	TRUE	0	0	0	0	1	0	1	0	1
PXUG_V1_001072								1				1					1	1	1	0	1	3	1	1	0	1	FALSE	FALSE	FALSE	FALSE	TRUE	FALSE	TRUE	FALSE	TRUE	FALSE	TRUE	TRUE	FALSE	TRUE	0	0	0	0	1	0	1	0	1
PXUG_V1_000019								1				1		1				1	1	1	0	3	1	1	1	0	FALSE	FALSE	FALSE	FALSE	TRUE	TRUE	FALSE	TRUE	FALSE	FALSE	TRUE	TRUE	TRUE	FALSE	0	0	0	0	1	1	0	1	0
PXUG_V1_022609								1				1		1				1	1	1	0	3	1	1	1	0	FALSE	TRUE	FALSE	FALSE	TRUE	TRUE	FALSE	TRUE	FALSE	FALSE	TRUE	TRUE	TRUE	FALSE	0	0	0	0	1	1	0	1	0
PXUG_V1_000025								1				1		1				1	1	1	0	3	1	1	1	0	FALSE	TRUE	FALSE	FALSE	TRUE	TRUE	FALSE	TRUE	FALSE	FALSE	TRUE	TRUE	TRUE	FALSE	0	0	0	0	1	1	0	1	0
PXUG_V1_001256					1								1	1				1	1	1	0	3	1	1	1	0	FALSE	TRUE	FALSE	FALSE	TRUE	TRUE	FALSE	TRUE	FALSE	FALSE	TRUE	TRUE	TRUE	FALSE	0	0	0	0	1	1	0	1	0
PXUG_V1_019245	1												1			1		1	1	1	0	3	1	1	1	0	FALSE	TRUE	FALSE	FALSE	TRUE	TRUE	FALSE	TRUE	FALSE	FALSE	TRUE	TRUE	TRUE	FALSE	0	0	0	0	1	1	0	1	0
PXUG_V1_020874								1				1		1				1	1	1	0	3	1	1	1	0	FALSE	TRUE	FALSE	FALSE	TRUE	TRUE	FALSE	TRUE	FALSE	FALSE	TRUE	TRUE	TRUE	FALSE	0	0	0	0	1	1	0	1	0
PXUG_V1_019269								1				1		1				1	1	1	0	3	1	1	1	0	FALSE	TRUE	FALSE	FALSE	TRUE	TRUE	FALSE	TRUE	FALSE	FALSE	TRUE	TRUE	TRUE	FALSE	0	0	0	0	1	1	0	1	0
PXUG_V1_000413									1			1					1	1	1	0	1	3	1	1	0	1	FALSE	TRUE	FALSE	FALSE	TRUE	FALSE	TRUE	FALSE	TRUE	FALSE	TRUE	TRUE	FALSE	TRUE	0	0	0	0	1	0	1	0	1
PXUG_V1_003939			1								1				1			1	1	1	0	3	1	1	1	0	FALSE	FALSE	FALSE	FALSE	TRUE	TRUE	FALSE	TRUE	FALSE	FALSE	TRUE	TRUE	TRUE	FALSE	0	0	0	0	1	1	0	1	0
PXUG_V1_014334			1								1						1	1	1	0	1	3	1	1	0	1	FALSE	TRUE	FALSE	FALSE	TRUE	FALSE	TRUE	FALSE	TRUE	FALSE	TRUE	TRUE	FALSE	TRUE	0	0	0	0	1	0	1	0	1
PXUG_V1_007678			1								1					1		1	1	1	0	3	1	1	1	0	FALSE	FALSE	FALSE	FALSE	TRUE	TRUE	FALSE	TRUE	FALSE	FALSE	TRUE	TRUE	TRUE	FALSE	0	0	0	0	1	1	0	1	0
PXUG_V1_000508			1								1			1				1	1	1	0	3	1	1	1	0	FALSE	TRUE	FALSE	FALSE	TRUE	TRUE	FALSE	TRUE	FALSE	FALSE	TRUE	TRUE	TRUE	FALSE	0	0	0	0	1	1	0	1	0
PXUG_V1_010222	1	1			1		1	1						1	1	1		5	0	3	0	8	1	0	1	0	FALSE	TRUE	FALSE	FALSE	FALSE	TRUE	FALSE	FALSE	FALSE	FALSE	TRUE	FALSE	TRUE	FALSE	0	1	0	0	0	1	0	0	0
PXUG_V1_014351	1		1	1	1		1	1			1	1						6	2	0	0	8	1	1	0	0	FALSE	FALSE	FALSE	FALSE	TRUE	FALSE	FALSE	FALSE	FALSE	FALSE	TRUE	TRUE	FALSE	FALSE	0	1	0	0	1	0	0	0	0
PXUG_V1_000450	1	1		1		1	1	1		1							1	7	0	0	1	8	1	0	0	1	FALSE	FALSE	FALSE	FALSE	FALSE	FALSE	TRUE	FALSE	FALSE	FALSE	TRUE	FALSE	FALSE	TRUE	0	1	0	0	0	0	1	0	0
PXUG_V1_071917	1	1	1	1				1		1	1							6	1	0	0	7	1	1	0	0	FALSE	FALSE	FALSE	FALSE	TRUE	FALSE	FALSE	FALSE	FALSE	FALSE	TRUE	TRUE	FALSE	FALSE	0	1	0	0	1	0	0	0	0
PXUG_V1_018451	1	1	1	1	1			1			1							6	1	0	0	7	1	1	0	0	FALSE	FALSE	FALSE	FALSE	TRUE	FALSE	FALSE	FALSE	FALSE	FALSE	TRUE	TRUE	FALSE	FALSE	0	1	0	0	1	0	0	0	0
PXUG_V1_075162	1		1	1				1		1	1		1					5	2	0	0	7	1	1	0	0	FALSE	FALSE	FALSE	FALSE	TRUE	FALSE	FALSE	FALSE	FALSE	FALSE	TRUE	TRUE	FALSE	FALSE	0	1	0	0	1	0	0	0	0
PXUG_V1_000673	1				1	1	1	1									1	5	0	0	1	6	1	0	0	1	FALSE	FALSE	FALSE	FALSE	FALSE	FALSE	TRUE	FALSE	FALSE	FALSE	TRUE	FALSE	FALSE	TRUE	0	1	0	0	0	0	1	0	0
PXUG_V1_029131					1	1		1						1	1	1		3	0	3	0	6	1	0	1	0	FALSE	FALSE	FALSE	FALSE	FALSE	TRUE	FALSE	FALSE	FALSE	FALSE	TRUE	FALSE	TRUE	FALSE	0	1	0	0	0	1	0	0	0
PXUG_V1_077755	1				1		1	1	1								1	5	0	0	1	6	1	0	0	1	FALSE	FALSE	FALSE	FALSE	FALSE	FALSE	TRUE	FALSE	FALSE	FALSE	TRUE	FALSE	FALSE	TRUE	0	1	0	0	0	0	1	0	0
PXUG_V1_004690	1	1	1	1				1			1							5	1	0	0	6	1	1	0	0	FALSE	FALSE	FALSE	FALSE	TRUE	FALSE	FALSE	FALSE	FALSE	FALSE	TRUE	TRUE	FALSE	FALSE	0	1	0	0	1	0	0	0	0
PXUG_V1_019712	1	1	1					1			1	1						4	2	0	0	6	1	1	0	0	FALSE	FALSE	FALSE	FALSE	TRUE	FALSE	FALSE	FALSE	FALSE	FALSE	TRUE	TRUE	FALSE	FALSE	0	1	0	0	1	0	0	0	0
PXUG_V1_029855	1		1		1					1	1	1						4	2	0	0	6	1	1	0	0	FALSE	FALSE	FALSE	FALSE	TRUE	FALSE	FALSE	FALSE	FALSE	FALSE	TRUE	TRUE	FALSE	FALSE	0	1	0	0	1	0	0	0	0
PXUG_V1_009733	1				1	1		1					1					4	1	0	0	5	1	1	0	0	FALSE	FALSE	FALSE	FALSE	TRUE	FALSE	FALSE	FALSE	FALSE	FALSE	TRUE	TRUE	FALSE	FALSE	0	1	0	0	1	0	0	0	0
PXUG_V1_012810	1	1						1				1	1					3	2	0	0	5	1	1	0	0	FALSE	FALSE	FALSE	FALSE	TRUE	FALSE	FALSE	FALSE	FALSE	FALSE	TRUE	TRUE	FALSE	FALSE	0	1	0	0	1	0	0	0	0
PXUG_V1_020816		1				1		1		1							1	4	0	0	1	5	1	0	0	1	FALSE	FALSE	FALSE	FALSE	FALSE	FALSE	TRUE	FALSE	FALSE	FALSE	TRUE	FALSE	FALSE	TRUE	0	1	0	0	0	0	1	0	0
PXUG_V1_027092	1		1					1		1	1							4	1	0	0	5	1	1	0	0	FALSE	FALSE	FALSE	FALSE	TRUE	FALSE	FALSE	FALSE	FALSE	FALSE	TRUE	TRUE	FALSE	FALSE	0	1	0	0	1	0	0	0	0
PXUG_V1_027776	1		1					1		1	1							4	1	0	0	5	1	1	0	0	FALSE	FALSE	FALSE	FALSE	TRUE	FALSE	FALSE	FALSE	FALSE	FALSE	TRUE	TRUE	FALSE	FALSE	0	1	0	0	1	0	0	0	0
PXUG_V1_022864		1	1				1				1	1						3	2	0	0	5	1	1	0	0	FALSE	FALSE	FALSE	FALSE	TRUE	FALSE	FALSE	FALSE	FALSE	FALSE	TRUE	TRUE	FALSE	FALSE	0	1	0	0	1	0	0	0	0
PXUG_V1_050527	1	1		1					1							1		4	0	1	0	5	1	0	1	0	FALSE	FALSE	FALSE	FALSE	FALSE	TRUE	FALSE	FALSE	FALSE	FALSE	TRUE	FALSE	TRUE	FALSE	0	1	0	0	0	1	0	0	0
PXUG_V1_001740	1				1			1									1	3	0	0	1	4	1	0	0	1	FALSE	FALSE	FALSE	FALSE	FALSE	FALSE	TRUE	FALSE	FALSE	FALSE	TRUE	FALSE	FALSE	TRUE	0	1	0	0	0	0	1	0	0
PXUG_V1_002892		1				1		1						1				3	0	1	0	4	1	0	1	0	FALSE	FALSE	FALSE	FALSE	FALSE	TRUE	FALSE	FALSE	FALSE	FALSE	TRUE	FALSE	TRUE	FALSE	0	1	0	0	0	1	0	0	0
PXUG_V1_003814	1				1			1				1						3	1	0	0	4	1	1	0	0	FALSE	FALSE	FALSE	FALSE	TRUE	FALSE	FALSE	FALSE	FALSE	FALSE	TRUE	TRUE	FALSE	FALSE	0	1	0	0	1	0	0	0	0
PXUG_V1_006834				1	1	1											1	3	0	0	1	4	1	0	0	1	FALSE	FALSE	FALSE	FALSE	FALSE	FALSE	TRUE	FALSE	FALSE	FALSE	TRUE	FALSE	FALSE	TRUE	0	1	0	0	0	0	1	0	0
PXUG_V1_001815				1	1			1				1						3	1	0	0	4	1	1	0	0	FALSE	FALSE	FALSE	FALSE	TRUE	FALSE	FALSE	FALSE	FALSE	FALSE	TRUE	TRUE	FALSE	FALSE	0	1	0	0	1	0	0	0	0
PXUG_V1_009723	1				1			1									1	3	0	0	1	4	1	0	0	1	FALSE	FALSE	FALSE	FALSE	FALSE	FALSE	TRUE	FALSE	FALSE	FALSE	TRUE	FALSE	FALSE	TRUE	0	1	0	0	0	0	1	0	0
PXUG_V1_001347	1							1		1				1				3	0	1	0	4	1	0	1	0	FALSE	FALSE	FALSE	FALSE	FALSE	TRUE	FALSE	FALSE	FALSE	FALSE	TRUE	FALSE	TRUE	FALSE	0	1	0	0	0	1	0	0	0
PXUG_V1_005994	1	1			1											1		3	0	1	0	4	1	0	1	0	FALSE	FALSE	FALSE	FALSE	FALSE	TRUE	FALSE	FALSE	FALSE	FALSE	TRUE	FALSE	TRUE	FALSE	0	1	0	0	0	1	0	0	0
PXUG_V1_009208						1		1	1							1		3	0	1	0	4	1	0	1	0	FALSE	FALSE	FALSE	FALSE	FALSE	TRUE	FALSE	FALSE	FALSE	FALSE	TRUE	FALSE	TRUE	FALSE	0	1	0	0	0	1	0	0	0
PXUG_V1_000977						1	1	1						1				3	0	1	0	4	1	0	1	0	FALSE	FALSE	FALSE	FALSE	FALSE	TRUE	FALSE	FALSE	FALSE	FALSE	TRUE	FALSE	TRUE	FALSE	0	1	0	0	0	1	0	0	0
PXUG_V1_027503	1							1		1			1					3	1	0	0	4	1	1	0	0	FALSE	FALSE	FALSE	FALSE	TRUE	FALSE	FALSE	FALSE	FALSE	FALSE	TRUE	TRUE	FALSE	FALSE	0	1	0	0	1	0	0	0	0
PXUG_V1_006808	1		1		1						1							3	1	0	0	4	1	1	0	0	FALSE	FALSE	FALSE	FALSE	TRUE	FALSE	FALSE	FALSE	FALSE	FALSE	TRUE	TRUE	FALSE	FALSE	0	1	0	0	1	0	0	0	0
PXUG_V1_019862						1		1									1	2	0	0	1	3	1	0	0	1	FALSE	FALSE	FALSE	FALSE	FALSE	FALSE	TRUE	FALSE	FALSE	FALSE	TRUE	FALSE	FALSE	TRUE	0	1	0	0	0	0	1	0	0
PXUG_V1_009600					1		1									1		2	0	1	0	3	1	0	1	0	FALSE	FALSE	FALSE	FALSE	FALSE	TRUE	FALSE	FALSE	FALSE	FALSE	TRUE	FALSE	TRUE	FALSE	0	1	0	0	0	1	0	0	0
PXUG_V1_005391					1			1									1	2	0	0	1	3	1	0	0	1	FALSE	FALSE	FALSE	FALSE	FALSE	FALSE	TRUE	FALSE	FALSE	FALSE	TRUE	FALSE	FALSE	TRUE	0	1	0	0	0	0	1	0	0
PXUG_V1_008940						1		1									1	2	0	0	1	3	1	0	0	1	FALSE	FALSE	FALSE	FALSE	FALSE	FALSE	TRUE	FALSE	FALSE	FALSE	TRUE	FALSE	FALSE	TRUE	0	1	0	0	0	0	1	0	0
PXUG_V1_006376							1			1				1				2	0	1	0	3	1	0	1	0	FALSE	FALSE	FALSE	FALSE	FALSE	TRUE	FALSE	FALSE	FALSE	FALSE	TRUE	FALSE	TRUE	FALSE	0	1	0	0	0	1	0	0	0
PXUG_V1_009615		1						1									1	2	0	0	1	3	1	0	0	1	FALSE	FALSE	FALSE	FALSE	FALSE	FALSE	TRUE	FALSE	FALSE	FALSE	TRUE	FALSE	FALSE	TRUE	0	1	0	0	0	0	1	0	0
PXUG_V1_011540	1					1								1				2	0	1	0	3	1	0	1	0	FALSE	FALSE	FALSE	FALSE	FALSE	TRUE	FALSE	FALSE	FALSE	FALSE	TRUE	FALSE	TRUE	FALSE	0	1	0	0	0	1	0	0	0
PXUG_V1_001003	1							1					1					2	1	0	0	3	1	1	0	0	FALSE	FALSE	FALSE	FALSE	TRUE	FALSE	FALSE	FALSE	FALSE	FALSE	TRUE	TRUE	FALSE	FALSE	0	1	0	0	1	0	0	0	0
PXUG_V1_003502					1			1									1	2	0	0	1	3	1	0	0	1	FALSE	FALSE	FALSE	FALSE	FALSE	FALSE	TRUE	FALSE	FALSE	FALSE	TRUE	FALSE	FALSE	TRUE	0	1	0	0	0	0	1	0	0
PXUG_V1_008382								1				1	1					1	2	0	0	3	1	1	0	0	FALSE	FALSE	FALSE	FALSE	TRUE	FALSE	FALSE	FALSE	FALSE	FALSE	TRUE	TRUE	FALSE	FALSE	0	1	0	0	1	0	0	0	0
PXUG_V1_005812							1	1					1					2	1	0	0	3	1	1	0	0	FALSE	FALSE	FALSE	FALSE	TRUE	FALSE	FALSE	FALSE	FALSE	FALSE	TRUE	TRUE	FALSE	FALSE	0	1	0	0	1	0	0	0	0
PXUG_V1_040562	1	1														1		2	0	1	0	3	1	0	1	0	FALSE	FALSE	FALSE	FALSE	FALSE	TRUE	FALSE	FALSE	FALSE	FALSE	TRUE	FALSE	TRUE	FALSE	0	1	0	0	0	1	0	0	0
PXUG_V1_001822	1							1									1	2	0	0	1	3	1	0	0	1	FALSE	FALSE	FALSE	FALSE	FALSE	FALSE	TRUE	FALSE	FALSE	FALSE	TRUE	FALSE	FALSE	TRUE	0	1	0	0	0	0	1	0	0
PXUG_V1_060087		1												1	1			1	0	2	0	3	1	0	1	0	FALSE	FALSE	FALSE	FALSE	FALSE	TRUE	FALSE	FALSE	FALSE	FALSE	TRUE	FALSE	TRUE	FALSE	0	1	0	0	0	1	0	0	0
PXUG_V1_002862								1	1								1	2	0	0	1	3	1	0	0	1	FALSE	FALSE	FALSE	FALSE	FALSE	FALSE	TRUE	FALSE	FALSE	FALSE	TRUE	FALSE	FALSE	TRUE	0	1	0	0	0	0	1	0	0
PXUG_V1_030730				1						1							1	2	0	0	1	3	1	0	0	1	FALSE	FALSE	FALSE	FALSE	FALSE	FALSE	TRUE	FALSE	FALSE	FALSE	TRUE	FALSE	FALSE	TRUE	0	1	0	0	0	0	1	0	0
PXUG_V1_002661			1								1	1						1	2	0	0	3	1	1	0	0	FALSE	FALSE	FALSE	FALSE	TRUE	FALSE	FALSE	FALSE	FALSE	FALSE	TRUE	TRUE	FALSE	FALSE	0	1	0	0	1	0	0	0	0
PXUG_V1_021678	1		1								1							2	1	0	0	3	1	1	0	0	FALSE	FALSE	FALSE	FALSE	TRUE	FALSE	FALSE	FALSE	FALSE	FALSE	TRUE	TRUE	FALSE	FALSE	0	1	0	0	1	0	0	0	0
PXUG_V1_007141							1						1					1	1	0	0	2	1	1	0	0	FALSE	FALSE	FALSE	FALSE	TRUE	FALSE	FALSE	FALSE	FALSE	FALSE	TRUE	TRUE	FALSE	FALSE	0	1	0	0	1	0	0	0	0
PXUG_V1_012033							1									1		1	0	1	0	2	1	0	1	0	FALSE	FALSE	FALSE	FALSE	FALSE	TRUE	FALSE	FALSE	FALSE	FALSE	TRUE	FALSE	TRUE	FALSE	0	1	0	0	0	1	0	0	0
PXUG_V1_004324							1						1					1	1	0	0	2	1	1	0	0	FALSE	FALSE	FALSE	FALSE	TRUE	FALSE	FALSE	FALSE	FALSE	FALSE	TRUE	TRUE	FALSE	FALSE	0	1	0	0	1	0	0	0	0
PXUG_V1_080326								1					1					1	1	0	0	2	1	1	0	0	FALSE	FALSE	FALSE	FALSE	TRUE	FALSE	FALSE	FALSE	FALSE	FALSE	TRUE	TRUE	FALSE	FALSE	0	1	0	0	1	0	0	0	0
PXUG_V1_012398								1					1					1	1	0	0	2	1	1	0	0	FALSE	FALSE	FALSE	FALSE	TRUE	FALSE	FALSE	FALSE	FALSE	FALSE	TRUE	TRUE	FALSE	FALSE	0	1	0	0	1	0	0	0	0
PXUG_V1_005505	1											1						1	1	0	0	2	1	1	0	0	FALSE	FALSE	FALSE	FALSE	TRUE	FALSE	FALSE	FALSE	FALSE	FALSE	TRUE	TRUE	FALSE	FALSE	0	1	0	0	1	0	0	0	0
PXUG_V1_002321								1					1					1	1	0	0	2	1	1	0	0	FALSE	FALSE	FALSE	FALSE	TRUE	FALSE	FALSE	FALSE	FALSE	FALSE	TRUE	TRUE	FALSE	FALSE	0	1	0	0	1	0	0	0	0
PXUG_V1_007760	1											1						1	1	0	0	2	1	1	0	0	FALSE	FALSE	FALSE	FALSE	TRUE	FALSE	FALSE	FALSE	FALSE	FALSE	TRUE	TRUE	FALSE	FALSE	0	1	0	0	1	0	0	0	0
PXUG_V1_078366									1			1						1	1	0	0	2	1	1	0	0	FALSE	FALSE	FALSE	FALSE	TRUE	FALSE	FALSE	FALSE	FALSE	FALSE	TRUE	TRUE	FALSE	FALSE	0	1	0	0	1	0	0	0	0
PXUG_V1_000473								1					1					1	1	0	0	2	1	1	0	0	FALSE	FALSE	FALSE	FALSE	TRUE	FALSE	FALSE	FALSE	FALSE	FALSE	TRUE	TRUE	FALSE	FALSE	0	1	0	0	1	0	0	0	0
PXUG_V1_009785								1					1					1	1	0	0	2	1	1	0	0	FALSE	FALSE	FALSE	FALSE	TRUE	FALSE	FALSE	FALSE	FALSE	FALSE	TRUE	TRUE	FALSE	FALSE	0	1	0	0	1	0	0	0	0
PXUG_V1_003997								1					1					1	1	0	0	2	1	1	0	0	FALSE	FALSE	FALSE	FALSE	TRUE	FALSE	FALSE	FALSE	FALSE	FALSE	TRUE	TRUE	FALSE	FALSE	0	1	0	0	1	0	0	0	0
PXUG_V1_080325								1					1					1	1	0	0	2	1	1	0	0	FALSE	FALSE	FALSE	FALSE	TRUE	FALSE	FALSE	FALSE	FALSE	FALSE	TRUE	TRUE	FALSE	FALSE	0	1	0	0	1	0	0	0	0
PXUG_V1_009512								1					1					1	1	0	0	2	1	1	0	0	FALSE	FALSE	FALSE	FALSE	TRUE	FALSE	FALSE	FALSE	FALSE	FALSE	TRUE	TRUE	FALSE	FALSE	0	1	0	0	1	0	0	0	0
PXUG_V1_007039	1												1					1	1	0	0	2	1	1	0	0	FALSE	FALSE	FALSE	FALSE	TRUE	FALSE	FALSE	FALSE	FALSE	FALSE	TRUE	TRUE	FALSE	FALSE	0	1	0	0	1	0	0	0	0
PXUG_V1_017878								1					1					1	1	0	0	2	1	1	0	0	FALSE	FALSE	FALSE	FALSE	TRUE	FALSE	FALSE	FALSE	FALSE	FALSE	TRUE	TRUE	FALSE	FALSE	0	1	0	0	1	0	0	0	0
PXUG_V1_054615								1					1					1	1	0	0	2	1	1	0	0	FALSE	FALSE	FALSE	FALSE	TRUE	FALSE	FALSE	FALSE	FALSE	FALSE	TRUE	TRUE	FALSE	FALSE	0	1	0	0	1	0	0	0	0
PXUG_V1_030756								1					1					1	1	0	0	2	1	1	0	0	FALSE	FALSE	FALSE	FALSE	TRUE	FALSE	FALSE	FALSE	FALSE	FALSE	TRUE	TRUE	FALSE	FALSE	0	1	0	0	1	0	0	0	0
PXUG_V1_073304							1						1					1	1	0	0	2	1	1	0	0	FALSE	FALSE	FALSE	FALSE	TRUE	FALSE	FALSE	FALSE	FALSE	FALSE	TRUE	TRUE	FALSE	FALSE	0	1	0	0	1	0	0	0	0
PXUG_V1_000194	1																1	1	0	0	1	2	1	0	0	1	FALSE	FALSE	FALSE	FALSE	FALSE	FALSE	TRUE	FALSE	FALSE	FALSE	TRUE	FALSE	FALSE	TRUE	0	1	0	0	0	0	1	0	0
PXUG_V1_021645	1											1						1	1	0	0	2	1	1	0	0	FALSE	FALSE	FALSE	FALSE	TRUE	FALSE	FALSE	FALSE	FALSE	FALSE	TRUE	TRUE	FALSE	FALSE	0	1	0	0	1	0	0	0	0
PXUG_V1_004112	1	1		1	1	1		1	1				1					7	1	0	0	8	1	1	0	0	FALSE	FALSE	FALSE	FALSE	TRUE	FALSE	FALSE	FALSE	FALSE	FALSE	TRUE	TRUE	FALSE	FALSE	0	0	0	0	1	0	0	0	0
PXUG_V1_002546	1	1	1	1	1			1	1		1							7	1	0	0	8	1	1	0	0	FALSE	FALSE	FALSE	FALSE	TRUE	FALSE	FALSE	FALSE	FALSE	FALSE	TRUE	TRUE	FALSE	FALSE	0	0	0	0	1	0	0	0	0
PXUG_V1_001704	1		1		1	1	1	1		1	1							7	1	0	0	8	1	1	0	0	FALSE	FALSE	FALSE	FALSE	TRUE	FALSE	FALSE	FALSE	FALSE	FALSE	TRUE	TRUE	FALSE	FALSE	0	0	0	0	1	0	0	0	0
PXUG_V1_000904	1	1		1	1	1		1						1				6	0	1	0	7	1	0	1	0	FALSE	FALSE	FALSE	FALSE	FALSE	TRUE	FALSE	FALSE	FALSE	FALSE	TRUE	FALSE	TRUE	FALSE	0	0	0	0	0	1	0	0	0
PXUG_V1_007729	1	1	1		1			1		1	1							6	1	0	0	7	1	1	0	0	FALSE	FALSE	FALSE	FALSE	TRUE	FALSE	FALSE	FALSE	FALSE	FALSE	TRUE	TRUE	FALSE	FALSE	0	0	0	0	1	0	0	0	0
PXUG_V1_020369	1	1	1	1				1		1	1							6	1	0	0	7	1	1	0	0	FALSE	FALSE	FALSE	FALSE	TRUE	FALSE	FALSE	FALSE	FALSE	FALSE	TRUE	TRUE	FALSE	FALSE	0	0	0	0	1	0	0	0	0
PXUG_V1_001250	1			1	1			1	1	1		1						6	1	0	0	7	1	1	0	0	FALSE	FALSE	FALSE	FALSE	TRUE	FALSE	FALSE	FALSE	FALSE	FALSE	TRUE	TRUE	FALSE	FALSE	0	0	0	0	1	0	0	0	0
PXUG_V1_007207	1	1		1		1		1									1	5	0	0	1	6	1	0	0	1	FALSE	FALSE	FALSE	FALSE	FALSE	FALSE	TRUE	FALSE	FALSE	FALSE	TRUE	FALSE	FALSE	TRUE	0	0	0	0	0	0	1	0	0
PXUG_V1_002675	1			1	1			1						1		1		4	0	2	0	6	1	0	1	0	FALSE	FALSE	FALSE	FALSE	FALSE	TRUE	FALSE	FALSE	FALSE	FALSE	TRUE	FALSE	TRUE	FALSE	0	0	0	0	0	1	0	0	0
PXUG_V1_034190	1				1	1	1		1								1	5	0	0	1	6	1	0	0	1	FALSE	FALSE	FALSE	FALSE	FALSE	FALSE	TRUE	FALSE	FALSE	FALSE	TRUE	FALSE	FALSE	TRUE	0	0	0	0	0	0	1	0	0
PXUG_V1_004612	1	1			1	1		1				1						5	1	0	0	6	1	1	0	0	FALSE	FALSE	FALSE	FALSE	TRUE	FALSE	FALSE	FALSE	FALSE	FALSE	TRUE	TRUE	FALSE	FALSE	0	0	0	0	1	0	0	0	0
PXUG_V1_000697	1				1	1		1		1				1				5	0	1	0	6	1	0	1	0	FALSE	FALSE	FALSE	FALSE	FALSE	TRUE	FALSE	FALSE	FALSE	FALSE	TRUE	FALSE	TRUE	FALSE	0	0	0	0	0	1	0	0	0
PXUG_V1_001936	1				1		1	1	1								1	5	0	0	1	6	1	0	0	1	FALSE	FALSE	FALSE	FALSE	FALSE	FALSE	TRUE	FALSE	FALSE	FALSE	TRUE	FALSE	FALSE	TRUE	0	0	0	0	0	0	1	0	0
PXUG_V1_008594		1			1		1	1								1		4	0	1	0	5	1	0	1	0	FALSE	FALSE	FALSE	FALSE	FALSE	TRUE	FALSE	FALSE	FALSE	FALSE	TRUE	FALSE	TRUE	FALSE	0	0	0	0	0	1	0	0	0
PXUG_V1_003048	1	1			1			1									1	4	0	0	1	5	1	0	0	1	FALSE	FALSE	FALSE	FALSE	FALSE	FALSE	TRUE	FALSE	FALSE	FALSE	TRUE	FALSE	FALSE	TRUE	0	0	0	0	0	0	1	0	0
PXUG_V1_077996	1				1			1		1							1	4	0	0	1	5	1	0	0	1	FALSE	FALSE	FALSE	FALSE	FALSE	FALSE	TRUE	FALSE	FALSE	FALSE	TRUE	FALSE	FALSE	TRUE	0	0	0	0	0	0	1	0	0
PXUG_V1_019218	1			1	1			1					1					4	1	0	0	5	1	1	0	0	FALSE	FALSE	FALSE	FALSE	TRUE	FALSE	FALSE	FALSE	FALSE	FALSE	TRUE	TRUE	FALSE	FALSE	0	0	0	0	1	0	0	0	0
PXUG_V1_053949				1	1		1	1					1					4	1	0	0	5	1	1	0	0	FALSE	FALSE	FALSE	FALSE	TRUE	FALSE	FALSE	FALSE	FALSE	FALSE	TRUE	TRUE	FALSE	FALSE	0	0	0	0	1	0	0	0	0
PXUG_V1_023257	1					1	1	1						1				4	0	1	0	5	1	0	1	0	FALSE	FALSE	FALSE	FALSE	FALSE	TRUE	FALSE	FALSE	FALSE	FALSE	TRUE	FALSE	TRUE	FALSE	0	0	0	0	0	1	0	0	0
PXUG_V1_000734	1					1	1	1						1				4	0	1	0	5	1	0	1	0	FALSE	FALSE	FALSE	FALSE	FALSE	TRUE	FALSE	FALSE	FALSE	FALSE	TRUE	FALSE	TRUE	FALSE	0	0	0	0	0	1	0	0	0
PXUG_V1_003992	1				1			1	1								1	4	0	0	1	5	1	0	0	1	FALSE	FALSE	FALSE	FALSE	FALSE	FALSE	TRUE	FALSE	FALSE	FALSE	TRUE	FALSE	FALSE	TRUE	0	0	0	0	0	0	1	0	0
PXUG_V1_000813	1	1			1			1						1				4	0	1	0	5	1	0	1	0	FALSE	FALSE	FALSE	FALSE	FALSE	TRUE	FALSE	FALSE	FALSE	FALSE	TRUE	FALSE	TRUE	FALSE	0	0	0	0	0	1	0	0	0
PXUG_V1_078781	1	1			1			1						1				4	0	1	0	5	1	0	1	0	FALSE	FALSE	FALSE	FALSE	FALSE	TRUE	FALSE	FALSE	FALSE	FALSE	TRUE	FALSE	TRUE	FALSE	0	0	0	0	0	1	0	0	0
PXUG_V1_067639	1				1	1		1				1						4	1	0	0	5	1	1	0	0	FALSE	FALSE	FALSE	FALSE	TRUE	FALSE	FALSE	FALSE	FALSE	FALSE	TRUE	TRUE	FALSE	FALSE	0	0	0	0	1	0	0	0	0
PXUG_V1_017759	1				1	1		1					1					4	1	0	0	5	1	1	0	0	FALSE	FALSE	FALSE	FALSE	TRUE	FALSE	FALSE	FALSE	FALSE	FALSE	TRUE	TRUE	FALSE	FALSE	0	0	0	0	1	0	0	0	0
PXUG_V1_002444	1				1	1		1				1						4	1	0	0	5	1	1	0	0	FALSE	FALSE	FALSE	FALSE	TRUE	FALSE	FALSE	FALSE	FALSE	FALSE	TRUE	TRUE	FALSE	FALSE	0	0	0	0	1	0	0	0	0
PXUG_V1_008146	1			1		1	1							1				4	0	1	0	5	1	0	1	0	FALSE	FALSE	FALSE	FALSE	FALSE	TRUE	FALSE	FALSE	FALSE	FALSE	TRUE	FALSE	TRUE	FALSE	0	0	0	0	0	1	0	0	0
PXUG_V1_000048	1			1		1	1							1				4	0	1	0	5	1	0	1	0	FALSE	FALSE	FALSE	FALSE	FALSE	TRUE	FALSE	FALSE	FALSE	FALSE	TRUE	FALSE	TRUE	FALSE	0	0	0	0	0	1	0	0	0
PXUG_V1_007182			1		1	1		1			1							4	1	0	0	5	1	1	0	0	FALSE	FALSE	FALSE	FALSE	TRUE	FALSE	FALSE	FALSE	FALSE	FALSE	TRUE	TRUE	FALSE	FALSE	0	0	0	0	1	0	0	0	0
PXUG_V1_007806			1			1					1	1	1					2	3	0	0	5	1	1	0	0	FALSE	FALSE	FALSE	FALSE	TRUE	FALSE	FALSE	FALSE	FALSE	FALSE	TRUE	TRUE	FALSE	FALSE	0	0	0	0	1	0	0	0	0
PXUG_V1_000326			1			1		1			1	1						3	2	0	0	5	1	1	0	0	FALSE	FALSE	FALSE	FALSE	TRUE	FALSE	FALSE	FALSE	FALSE	FALSE	TRUE	TRUE	FALSE	FALSE	0	0	0	0	1	0	0	0	0
PXUG_V1_006552			1			1		1			1	1						3	2	0	0	5	1	1	0	0	FALSE	FALSE	FALSE	FALSE	TRUE	FALSE	FALSE	FALSE	FALSE	FALSE	TRUE	TRUE	FALSE	FALSE	0	0	0	0	1	0	0	0	0
PXUG_V1_014909			1			1		1			1		1					3	2	0	0	5	1	1	0	0	FALSE	FALSE	FALSE	FALSE	TRUE	FALSE	FALSE	FALSE	FALSE	FALSE	TRUE	TRUE	FALSE	FALSE	0	0	0	0	1	0	0	0	0
PXUG_V1_002344		1	1			1		1			1							4	1	0	0	5	1	1	0	0	FALSE	FALSE	FALSE	FALSE	TRUE	FALSE	FALSE	FALSE	FALSE	FALSE	TRUE	TRUE	FALSE	FALSE	0	0	0	0	1	0	0	0	0
PXUG_V1_063825	1							1	1	1							1	4	0	0	1	5	1	0	0	1	FALSE	FALSE	FALSE	FALSE	FALSE	FALSE	TRUE	FALSE	FALSE	FALSE	TRUE	FALSE	FALSE	TRUE	0	0	0	0	0	0	1	0	0
PXUG_V1_003141	1				1			1					1					3	1	0	0	4	1	1	0	0	FALSE	FALSE	FALSE	FALSE	TRUE	FALSE	FALSE	FALSE	FALSE	FALSE	TRUE	TRUE	FALSE	FALSE	0	0	0	0	1	0	0	0	0
PXUG_V1_001555						1		1						1		1		2	0	2	0	4	1	0	1	0	FALSE	FALSE	FALSE	FALSE	FALSE	TRUE	FALSE	FALSE	FALSE	FALSE	TRUE	FALSE	TRUE	FALSE	0	0	0	0	0	1	0	0	0
PXUG_V1_015929	1					1		1									1	3	0	0	1	4	1	0	0	1	FALSE	FALSE	FALSE	FALSE	FALSE	FALSE	TRUE	FALSE	FALSE	FALSE	TRUE	FALSE	FALSE	TRUE	0	0	0	0	0	0	1	0	0
PXUG_V1_014437	1							1				1	1					2	2	0	0	4	1	1	0	0	FALSE	FALSE	FALSE	FALSE	TRUE	FALSE	FALSE	FALSE	FALSE	FALSE	TRUE	TRUE	FALSE	FALSE	0	0	0	0	1	0	0	0	0
PXUG_V1_008012					1	1		1					1					3	1	0	0	4	1	1	0	0	FALSE	FALSE	FALSE	FALSE	TRUE	FALSE	FALSE	FALSE	FALSE	FALSE	TRUE	TRUE	FALSE	FALSE	0	0	0	0	1	0	0	0	0
PXUG_V1_009884	1				1							1	1					2	2	0	0	4	1	1	0	0	FALSE	FALSE	FALSE	FALSE	TRUE	FALSE	FALSE	FALSE	FALSE	FALSE	TRUE	TRUE	FALSE	FALSE	0	0	0	0	1	0	0	0	0
PXUG_V1_002831					1	1		1								1		3	0	1	0	4	1	0	1	0	FALSE	FALSE	FALSE	FALSE	FALSE	TRUE	FALSE	FALSE	FALSE	FALSE	TRUE	FALSE	TRUE	FALSE	0	0	0	0	0	1	0	0	0
PXUG_V1_001334												1	1	1		1		0	2	2	0	4	0	1	1	0	FALSE	FALSE	FALSE	FALSE	FALSE	FALSE	FALSE	TRUE	FALSE	FALSE	FALSE	TRUE	TRUE	FALSE	0	0	0	0	0	0	0	1	0
PXUG_V1_005661	1					1			1								1	3	0	0	1	4	1	0	0	1	FALSE	TRUE	FALSE	FALSE	FALSE	FALSE	TRUE	FALSE	FALSE	FALSE	TRUE	FALSE	FALSE	TRUE	0	0	0	0	0	0	1	0	0
PXUG_V1_013566	1				1			1									1	3	0	0	1	4	1	0	0	1	FALSE	FALSE	FALSE	FALSE	FALSE	FALSE	TRUE	FALSE	FALSE	FALSE	TRUE	FALSE	FALSE	TRUE	0	0	0	0	0	0	1	0	0
PXUG_V1_077997	1				1			1				1						3	1	0	0	4	1	1	0	0	FALSE	FALSE	FALSE	FALSE	TRUE	FALSE	FALSE	FALSE	FALSE	FALSE	TRUE	TRUE	FALSE	FALSE	0	0	0	0	1	0	0	0	0
PXUG_V1_024494	1				1			1					1					3	1	0	0	4	1	1	0	0	FALSE	FALSE	FALSE	FALSE	TRUE	FALSE	FALSE	FALSE	FALSE	FALSE	TRUE	TRUE	FALSE	FALSE	0	0	0	0	1	0	0	0	0
PXUG_V1_017259					1			1	1				1					3	1	0	0	4	1	1	0	0	FALSE	FALSE	FALSE	FALSE	TRUE	FALSE	FALSE	FALSE	FALSE	FALSE	TRUE	TRUE	FALSE	FALSE	0	0	0	0	1	0	0	0	0
PXUG_V1_001400					1		1					1	1					2	2	0	0	4	1	1	0	0	FALSE	FALSE	FALSE	FALSE	TRUE	FALSE	FALSE	FALSE	FALSE	FALSE	TRUE	TRUE	FALSE	FALSE	0	0	0	0	1	0	0	0	0
PXUG_V1_000735				1		1		1				1						3	1	0	0	4	1	1	0	0	FALSE	FALSE	FALSE	FALSE	TRUE	FALSE	FALSE	FALSE	FALSE	FALSE	TRUE	TRUE	FALSE	FALSE	0	0	0	0	1	0	0	0	0
PXUG_V1_026144	1	1						1				1						3	1	0	0	4	1	1	0	0	FALSE	FALSE	FALSE	FALSE	TRUE	FALSE	FALSE	FALSE	FALSE	FALSE	TRUE	TRUE	FALSE	FALSE	0	0	0	0	1	0	0	0	0
PXUG_V1_008450		1					1	1						1				3	0	1	0	4	1	0	1	0	FALSE	FALSE	FALSE	FALSE	FALSE	TRUE	FALSE	FALSE	FALSE	FALSE	TRUE	FALSE	TRUE	FALSE	0	0	0	0	0	1	0	0	0
PXUG_V1_001010		1			1			1									1	3	0	0	1	4	1	0	0	1	FALSE	FALSE	FALSE	FALSE	FALSE	FALSE	TRUE	FALSE	FALSE	FALSE	TRUE	FALSE	FALSE	TRUE	0	0	0	0	0	0	1	0	0
PXUG_V1_014285					1	1		1									1	3	0	0	1	4	1	0	0	1	FALSE	FALSE	FALSE	FALSE	FALSE	FALSE	TRUE	FALSE	FALSE	FALSE	TRUE	FALSE	FALSE	TRUE	0	0	0	0	0	0	1	0	0
PXUG_V1_029603					1		1	1						1				3	0	1	0	4	1	0	1	0	FALSE	FALSE	FALSE	FALSE	FALSE	TRUE	FALSE	FALSE	FALSE	FALSE	TRUE	FALSE	TRUE	FALSE	0	0	0	0	0	1	0	0	0
PXUG_V1_006828					1	1		1									1	3	0	0	1	4	1	0	0	1	FALSE	FALSE	FALSE	FALSE	FALSE	FALSE	TRUE	FALSE	FALSE	FALSE	TRUE	FALSE	FALSE	TRUE	0	0	0	0	0	0	1	0	0
PXUG_V1_053918					1	1		1									1	3	0	0	1	4	1	0	0	1	FALSE	FALSE	FALSE	FALSE	FALSE	FALSE	TRUE	FALSE	FALSE	FALSE	TRUE	FALSE	FALSE	TRUE	0	0	0	0	0	0	1	0	0
PXUG_V1_053917					1	1		1									1	3	0	0	1	4	1	0	0	1	FALSE	FALSE	FALSE	FALSE	FALSE	FALSE	TRUE	FALSE	FALSE	FALSE	TRUE	FALSE	FALSE	TRUE	0	0	0	0	0	0	1	0	0
PXUG_V1_021469					1	1		1									1	3	0	0	1	4	1	0	0	1	FALSE	FALSE	FALSE	FALSE	FALSE	FALSE	TRUE	FALSE	FALSE	FALSE	TRUE	FALSE	FALSE	TRUE	0	0	0	0	0	0	1	0	0
PXUG_V1_020026	1					1	1										1	3	0	0	1	4	1	0	0	1	FALSE	FALSE	FALSE	FALSE	FALSE	FALSE	TRUE	FALSE	FALSE	FALSE	TRUE	FALSE	FALSE	TRUE	0	0	0	0	0	0	1	0	0
PXUG_V1_000522		1				1		1									1	3	0	0	1	4	1	0	0	1	FALSE	FALSE	FALSE	FALSE	FALSE	FALSE	TRUE	FALSE	FALSE	FALSE	TRUE	FALSE	FALSE	TRUE	0	0	0	0	0	0	1	0	0
PXUG_V1_034109						1	1	1									1	3	0	0	1	4	1	0	0	1	FALSE	FALSE	FALSE	FALSE	FALSE	FALSE	TRUE	FALSE	FALSE	FALSE	TRUE	FALSE	FALSE	TRUE	0	0	0	0	0	0	1	0	0
PXUG_V1_003427	1	1						1									1	3	0	0	1	4	1	0	0	1	FALSE	FALSE	FALSE	FALSE	FALSE	FALSE	TRUE	FALSE	FALSE	FALSE	TRUE	FALSE	FALSE	TRUE	0	0	0	0	0	0	1	0	0
PXUG_V1_019748							1	1						1		1		2	0	2	0	4	1	0	1	0	FALSE	FALSE	FALSE	FALSE	FALSE	TRUE	FALSE	FALSE	FALSE	FALSE	TRUE	FALSE	TRUE	FALSE	0	0	0	0	0	1	0	0	0
PXUG_V1_004065	1				1				1							1		3	0	1	0	4	1	0	1	0	FALSE	FALSE	FALSE	FALSE	FALSE	TRUE	FALSE	FALSE	FALSE	FALSE	TRUE	FALSE	TRUE	FALSE	0	0	0	0	0	1	0	0	0
PXUG_V1_032055	1							1		1				1				3	0	1	0	4	1	0	1	0	FALSE	FALSE	FALSE	FALSE	FALSE	TRUE	FALSE	FALSE	FALSE	FALSE	TRUE	FALSE	TRUE	FALSE	0	0	0	0	0	1	0	0	0
PXUG_V1_006109				1	1				1								1	3	0	0	1	4	1	0	0	1	FALSE	FALSE	FALSE	FALSE	FALSE	FALSE	TRUE	FALSE	FALSE	FALSE	TRUE	FALSE	FALSE	TRUE	0	0	0	0	0	0	1	0	0
PXUG_V1_001664			1		1			1			1							3	1	0	0	4	1	1	0	0	FALSE	FALSE	FALSE	FALSE	TRUE	FALSE	FALSE	FALSE	FALSE	FALSE	TRUE	TRUE	FALSE	FALSE	0	0	0	0	1	0	0	0	0
PXUG_V1_005139	1	1			1											1		3	0	1	0	4	1	0	1	0	FALSE	FALSE	FALSE	FALSE	FALSE	TRUE	FALSE	FALSE	FALSE	FALSE	TRUE	FALSE	TRUE	FALSE	0	0	0	0	0	1	0	0	0
PXUG_V1_031154		1			1			1						1				3	0	1	0	4	1	0	1	0	FALSE	FALSE	FALSE	FALSE	FALSE	TRUE	FALSE	FALSE	FALSE	FALSE	TRUE	FALSE	TRUE	FALSE	0	0	0	0	0	1	0	0	0
PXUG_V1_013448	1		1					1			1							3	1	0	0	4	1	1	0	0	FALSE	FALSE	FALSE	FALSE	TRUE	FALSE	FALSE	FALSE	FALSE	FALSE	TRUE	TRUE	FALSE	FALSE	0	0	0	0	1	0	0	0	0
PXUG_V1_000715	1							1						1	1			2	0	2	0	4	1	0	1	0	FALSE	FALSE	FALSE	FALSE	FALSE	TRUE	FALSE	FALSE	FALSE	FALSE	TRUE	FALSE	TRUE	FALSE	0	0	0	0	0	1	0	0	0
PXUG_V1_011622					1			1	1								1	3	0	0	1	4	1	0	0	1	FALSE	FALSE	FALSE	FALSE	FALSE	FALSE	TRUE	FALSE	FALSE	FALSE	TRUE	FALSE	FALSE	TRUE	0	0	0	0	0	0	1	0	0
PXUG_V1_007391	1				1			1				1						3	1	0	0	4	1	1	0	0	FALSE	FALSE	FALSE	FALSE	TRUE	FALSE	FALSE	FALSE	FALSE	FALSE	TRUE	TRUE	FALSE	FALSE	0	0	0	0	1	0	0	0	0
PXUG_V1_001952			1		1		1				1							3	1	0	0	4	1	1	0	0	FALSE	FALSE	FALSE	FALSE	TRUE	FALSE	FALSE	FALSE	FALSE	FALSE	TRUE	TRUE	FALSE	FALSE	0	0	0	0	1	0	0	0	0
PXUG_V1_009835					1			1	1								1	3	0	0	1	4	1	0	0	1	FALSE	FALSE	FALSE	FALSE	FALSE	FALSE	TRUE	FALSE	FALSE	FALSE	TRUE	FALSE	FALSE	TRUE	0	0	0	0	0	0	1	0	0
PXUG_V1_005168	1				1	1								1				3	0	1	0	4	1	0	1	0	FALSE	FALSE	FALSE	FALSE	FALSE	TRUE	FALSE	FALSE	FALSE	FALSE	TRUE	FALSE	TRUE	FALSE	0	0	0	0	0	1	0	0	0
PXUG_V1_008051	1				1			1									1	3	0	0	1	4	1	0	0	1	FALSE	FALSE	FALSE	FALSE	FALSE	FALSE	TRUE	FALSE	FALSE	FALSE	TRUE	FALSE	FALSE	TRUE	0	0	0	0	0	0	1	0	0
PXUG_V1_055419						1		1						1	1			2	0	2	0	4	1	0	1	0	FALSE	FALSE	FALSE	FALSE	FALSE	TRUE	FALSE	FALSE	FALSE	FALSE	TRUE	FALSE	TRUE	FALSE	0	0	0	0	0	1	0	0	0
PXUG_V1_010815		1				1	1							1				3	0	1	0	4	1	0	1	0	FALSE	FALSE	FALSE	FALSE	FALSE	TRUE	FALSE	FALSE	FALSE	FALSE	TRUE	FALSE	TRUE	FALSE	0	0	0	0	0	1	0	0	0
PXUG_V1_072760	1					1		1					1					3	1	0	0	4	1	1	0	0	FALSE	FALSE	FALSE	FALSE	TRUE	FALSE	FALSE	FALSE	FALSE	FALSE	TRUE	TRUE	FALSE	FALSE	0	0	0	0	1	0	0	0	0
PXUG_V1_024595	1					1		1					1					3	1	0	0	4	1	1	0	0	FALSE	FALSE	FALSE	FALSE	TRUE	FALSE	FALSE	FALSE	FALSE	FALSE	TRUE	TRUE	FALSE	FALSE	0	0	0	0	1	0	0	0	0
PXUG_V1_007245	1						1	1					1					3	1	0	0	4	1	1	0	0	FALSE	FALSE	FALSE	FALSE	TRUE	FALSE	FALSE	FALSE	FALSE	FALSE	TRUE	TRUE	FALSE	FALSE	0	0	0	0	1	0	0	0	0
PXUG_V1_019151							1	1	1			1						3	1	0	0	4	1	1	0	0	FALSE	FALSE	FALSE	FALSE	TRUE	FALSE	FALSE	FALSE	FALSE	FALSE	TRUE	TRUE	FALSE	FALSE	0	0	0	0	1	0	0	0	0
PXUG_V1_000141			1				1	1			1							3	1	0	0	4	1	1	0	0	FALSE	FALSE	FALSE	FALSE	TRUE	FALSE	FALSE	FALSE	FALSE	FALSE	TRUE	TRUE	FALSE	FALSE	0	0	0	0	1	0	0	0	0
PXUG_V1_003071	1						1	1									1	3	0	0	1	4	1	0	0	1	FALSE	FALSE	FALSE	FALSE	FALSE	FALSE	TRUE	FALSE	FALSE	FALSE	TRUE	FALSE	FALSE	TRUE	0	0	0	0	0	0	1	0	0
PXUG_V1_002456				1				1	1			1						3	1	0	0	4	1	1	0	0	FALSE	FALSE	FALSE	FALSE	TRUE	FALSE	FALSE	FALSE	FALSE	FALSE	TRUE	TRUE	FALSE	FALSE	0	0	0	0	1	0	0	0	0
PXUG_V1_018701				1				1	1			1						3	1	0	0	4	1	1	0	0	FALSE	FALSE	FALSE	FALSE	TRUE	FALSE	FALSE	FALSE	FALSE	FALSE	TRUE	TRUE	FALSE	FALSE	0	0	0	0	1	0	0	0	0
PXUG_V1_024304		1	1								1		1					2	2	0	0	4	1	1	0	0	FALSE	FALSE	FALSE	FALSE	TRUE	FALSE	FALSE	FALSE	FALSE	FALSE	TRUE	TRUE	FALSE	FALSE	0	0	0	0	1	0	0	0	0
PXUG_V1_000431	1							1		1			1					3	1	0	0	4	1	1	0	0	FALSE	FALSE	FALSE	FALSE	TRUE	FALSE	FALSE	FALSE	FALSE	FALSE	TRUE	TRUE	FALSE	FALSE	0	0	0	0	1	0	0	0	0
PXUG_V1_006645	1							1	1								1	3	0	0	1	4	1	0	0	1	FALSE	FALSE	FALSE	FALSE	FALSE	FALSE	TRUE	FALSE	FALSE	FALSE	TRUE	FALSE	FALSE	TRUE	0	0	0	0	0	0	1	0	0
PXUG_V1_050418	1	1								1		1						3	1	0	0	4	1	1	0	0	FALSE	FALSE	FALSE	FALSE	TRUE	FALSE	FALSE	FALSE	FALSE	FALSE	TRUE	TRUE	FALSE	FALSE	0	0	0	0	1	0	0	0	0
PXUG_V1_000165			1					1			1		1					2	2	0	0	4	1	1	0	0	FALSE	FALSE	FALSE	FALSE	TRUE	FALSE	FALSE	FALSE	FALSE	FALSE	TRUE	TRUE	FALSE	FALSE	0	0	0	0	1	0	0	0	0
PXUG_V1_012097	1		1					1			1							3	1	0	0	4	1	1	0	0	FALSE	FALSE	FALSE	FALSE	TRUE	FALSE	FALSE	FALSE	FALSE	FALSE	TRUE	TRUE	FALSE	FALSE	0	0	0	0	1	0	0	0	0
PXUG_V1_021651			1		1				1		1							3	1	0	0	4	1	1	0	0	FALSE	FALSE	FALSE	FALSE	TRUE	FALSE	FALSE	FALSE	FALSE	FALSE	TRUE	TRUE	FALSE	FALSE	0	0	0	0	1	0	0	0	0
PXUG_V1_027626			1			1	1				1							3	1	0	0	4	1	1	0	0	FALSE	FALSE	FALSE	FALSE	TRUE	FALSE	FALSE	FALSE	FALSE	FALSE	TRUE	TRUE	FALSE	FALSE	0	0	0	0	1	0	0	0	0
PXUG_V1_057415	1	1			1												1	3	0	0	1	4	1	0	0	1	FALSE	FALSE	FALSE	FALSE	FALSE	FALSE	TRUE	FALSE	FALSE	FALSE	TRUE	FALSE	FALSE	TRUE	0	0	0	0	0	0	1	0	0
PXUG_V1_068889		1						1		1							1	3	0	0	1	4	1	0	0	1	FALSE	FALSE	FALSE	FALSE	FALSE	FALSE	TRUE	FALSE	FALSE	FALSE	TRUE	FALSE	FALSE	TRUE	0	0	0	0	0	0	1	0	0
PXUG_V1_001246	1							1		1				1				3	0	1	0	4	1	0	1	0	FALSE	FALSE	FALSE	FALSE	FALSE	TRUE	FALSE	FALSE	FALSE	FALSE	TRUE	FALSE	TRUE	FALSE	0	0	0	0	0	1	0	0	0
PXUG_V1_031076	1		1					1			1							3	1	0	0	4	1	1	0	0	FALSE	FALSE	FALSE	FALSE	TRUE	FALSE	FALSE	FALSE	FALSE	FALSE	TRUE	TRUE	FALSE	FALSE	0	0	0	0	1	0	0	0	0
PXUG_V1_001249	1		1								1	1						2	2	0	0	4	1	1	0	0	FALSE	FALSE	FALSE	FALSE	TRUE	FALSE	FALSE	FALSE	FALSE	FALSE	TRUE	TRUE	FALSE	FALSE	0	0	0	0	1	0	0	0	0
PXUG_V1_001726					1			1									1	2	0	0	1	3	1	0	0	1	FALSE	FALSE	FALSE	FALSE	FALSE	FALSE	TRUE	FALSE	FALSE	FALSE	TRUE	FALSE	FALSE	TRUE	0	0	0	0	0	0	1	0	0
PXUG_V1_000287					1			1					1					2	1	0	0	3	1	1	0	0	FALSE	FALSE	FALSE	FALSE	TRUE	FALSE	FALSE	FALSE	FALSE	FALSE	TRUE	TRUE	FALSE	FALSE	0	0	0	0	1	0	0	0	0
PXUG_V1_007716						1		1				1						2	1	0	0	3	1	1	0	0	FALSE	FALSE	FALSE	FALSE	TRUE	FALSE	FALSE	FALSE	FALSE	FALSE	TRUE	TRUE	FALSE	FALSE	0	0	0	0	1	0	0	0	0
PXUG_V1_002358						1		1					1					2	1	0	0	3	1	1	0	0	FALSE	FALSE	FALSE	FALSE	TRUE	FALSE	FALSE	FALSE	FALSE	FALSE	TRUE	TRUE	FALSE	FALSE	0	0	0	0	1	0	0	0	0
PXUG_V1_010374	1						1									1		2	0	1	0	3	1	0	1	0	FALSE	FALSE	FALSE	FALSE	FALSE	TRUE	FALSE	FALSE	FALSE	FALSE	TRUE	FALSE	TRUE	FALSE	0	0	0	0	0	1	0	0	0
PXUG_V1_000867	1							1				1						2	1	0	0	3	1	1	0	0	FALSE	FALSE	FALSE	FALSE	TRUE	FALSE	FALSE	FALSE	FALSE	FALSE	TRUE	TRUE	FALSE	FALSE	0	0	0	0	1	0	0	0	0
PXUG_V1_001119					1									1		1		1	0	2	0	3	1	0	1	0	FALSE	FALSE	FALSE	FALSE	FALSE	TRUE	FALSE	FALSE	FALSE	FALSE	TRUE	FALSE	TRUE	FALSE	0	0	0	0	0	1	0	0	0
PXUG_V1_009725		1			1								1					2	1	0	0	3	1	1	0	0	FALSE	FALSE	FALSE	FALSE	TRUE	FALSE	FALSE	FALSE	FALSE	FALSE	TRUE	TRUE	FALSE	FALSE	0	0	0	0	1	0	0	0	0
PXUG_V1_000674						1		1					1					2	1	0	0	3	1	1	0	0	FALSE	FALSE	FALSE	FALSE	TRUE	FALSE	FALSE	FALSE	FALSE	FALSE	TRUE	TRUE	FALSE	FALSE	0	0	0	0	1	0	0	0	0
PXUG_V1_034191	1					1											1	2	0	0	1	3	1	0	0	1	FALSE	FALSE	FALSE	FALSE	FALSE	FALSE	TRUE	FALSE	FALSE	FALSE	TRUE	FALSE	FALSE	TRUE	0	0	0	0	0	0	1	0	0
PXUG_V1_004023						1	1						1					2	1	0	0	3	1	1	0	0	FALSE	FALSE	FALSE	FALSE	TRUE	FALSE	FALSE	FALSE	FALSE	FALSE	TRUE	TRUE	FALSE	FALSE	0	0	0	0	1	0	0	0	0
PXUG_V1_023240													1	1		1		0	1	2	0	3	0	1	1	0	FALSE	FALSE	FALSE	FALSE	FALSE	FALSE	FALSE	TRUE	FALSE	FALSE	FALSE	TRUE	TRUE	FALSE	0	0	0	0	0	0	0	1	0
PXUG_V1_049682												1	1			1		0	2	1	0	3	0	1	1	0	FALSE	FALSE	FALSE	FALSE	FALSE	FALSE	FALSE	TRUE	FALSE	FALSE	FALSE	TRUE	TRUE	FALSE	0	0	0	0	0	0	0	1	0
PXUG_V1_049683												1	1			1		0	2	1	0	3	0	1	1	0	FALSE	FALSE	FALSE	FALSE	FALSE	FALSE	FALSE	TRUE	FALSE	FALSE	FALSE	TRUE	TRUE	FALSE	0	0	0	0	0	0	0	1	0
PXUG_V1_013787												1	1			1		0	2	1	0	3	0	1	1	0	FALSE	FALSE	FALSE	FALSE	FALSE	FALSE	FALSE	TRUE	FALSE	FALSE	FALSE	TRUE	TRUE	FALSE	0	0	0	0	0	0	0	1	0
PXUG_V1_000170	1							1				1						2	1	0	0	3	1	1	0	0	FALSE	TRUE	FALSE	FALSE	TRUE	FALSE	FALSE	FALSE	FALSE	FALSE	TRUE	TRUE	FALSE	FALSE	0	0	0	0	1	0	0	0	0
PXUG_V1_019174							1	1						1				2	0	1	0	3	1	0	1	0	FALSE	FALSE	FALSE	FALSE	FALSE	TRUE	FALSE	FALSE	FALSE	FALSE	TRUE	FALSE	TRUE	FALSE	0	0	0	0	0	1	0	0	0
PXUG_V1_000288		1						1									1	2	0	0	1	3	1	0	0	1	FALSE	FALSE	FALSE	FALSE	FALSE	FALSE	TRUE	FALSE	FALSE	FALSE	TRUE	FALSE	FALSE	TRUE	0	0	0	0	0	0	1	0	0
PXUG_V1_022608		1						1						1				2	0	1	0	3	1	0	1	0	FALSE	FALSE	FALSE	FALSE	FALSE	TRUE	FALSE	FALSE	FALSE	FALSE	TRUE	FALSE	TRUE	FALSE	0	0	0	0	0	1	0	0	0
PXUG_V1_012933				1				1									1	2	0	0	1	3	1	0	0	1	FALSE	FALSE	FALSE	FALSE	FALSE	FALSE	TRUE	FALSE	FALSE	FALSE	TRUE	FALSE	FALSE	TRUE	0	0	0	0	0	0	1	0	0
PXUG_V1_010643					1									1		1		1	0	2	0	3	1	0	1	0	FALSE	FALSE	FALSE	FALSE	FALSE	TRUE	FALSE	FALSE	FALSE	FALSE	TRUE	FALSE	TRUE	FALSE	0	0	0	0	0	1	0	0	0
PXUG_V1_007419													1	1		1		0	1	2	0	3	0	1	1	0	FALSE	FALSE	FALSE	FALSE	FALSE	FALSE	FALSE	TRUE	FALSE	FALSE	FALSE	TRUE	TRUE	FALSE	0	0	0	0	0	0	0	1	0
PXUG_V1_013185													1		1	1		0	1	2	0	3	0	1	1	0	FALSE	FALSE	FALSE	FALSE	FALSE	FALSE	FALSE	TRUE	FALSE	FALSE	FALSE	TRUE	TRUE	FALSE	0	0	0	0	0	0	0	1	0
PXUG_V1_004019					1					1							1	2	0	0	1	3	1	0	0	1	FALSE	TRUE	FALSE	FALSE	FALSE	FALSE	TRUE	FALSE	FALSE	FALSE	TRUE	FALSE	FALSE	TRUE	0	0	0	0	0	0	1	0	0
PXUG_V1_008168					1	1											1	2	0	0	1	3	1	0	0	1	FALSE	FALSE	FALSE	FALSE	FALSE	FALSE	TRUE	FALSE	FALSE	FALSE	TRUE	FALSE	FALSE	TRUE	0	0	0	0	0	0	1	0	0
PXUG_V1_018280	1					1											1	2	0	0	1	3	1	0	0	1	FALSE	FALSE	FALSE	FALSE	FALSE	FALSE	TRUE	FALSE	FALSE	FALSE	TRUE	FALSE	FALSE	TRUE	0	0	0	0	0	0	1	0	0
PXUG_V1_005448	1								1				1					2	1	0	0	3	1	1	0	0	FALSE	FALSE	FALSE	FALSE	TRUE	FALSE	FALSE	FALSE	FALSE	FALSE	TRUE	TRUE	FALSE	FALSE	0	0	0	0	1	0	0	0	0
PXUG_V1_011063	1	1											1					2	1	0	0	3	1	1	0	0	FALSE	FALSE	FALSE	FALSE	TRUE	FALSE	FALSE	FALSE	FALSE	FALSE	TRUE	TRUE	FALSE	FALSE	0	0	0	0	1	0	0	0	0
PXUG_V1_009125												1	1			1		0	2	1	0	3	0	1	1	0	FALSE	FALSE	FALSE	FALSE	FALSE	FALSE	FALSE	TRUE	FALSE	FALSE	FALSE	TRUE	TRUE	FALSE	0	0	0	0	0	0	0	1	0
PXUG_V1_005729			1					1			1							2	1	0	0	3	1	1	0	0	FALSE	TRUE	FALSE	FALSE	TRUE	FALSE	FALSE	FALSE	FALSE	FALSE	TRUE	TRUE	FALSE	FALSE	0	0	0	0	1	0	0	0	0
PXUG_V1_003249	1							1								1		2	0	1	0	3	1	0	1	0	FALSE	FALSE	FALSE	FALSE	FALSE	TRUE	FALSE	FALSE	FALSE	FALSE	TRUE	FALSE	TRUE	FALSE	0	0	0	0	0	1	0	0	0
PXUG_V1_007248								1	1								1	2	0	0	1	3	1	0	0	1	FALSE	FALSE	FALSE	FALSE	FALSE	FALSE	TRUE	FALSE	FALSE	FALSE	TRUE	FALSE	FALSE	TRUE	0	0	0	0	0	0	1	0	0
PXUG_V1_006051								1						1	1			1	0	2	0	3	1	0	1	0	FALSE	FALSE	FALSE	FALSE	FALSE	TRUE	FALSE	FALSE	FALSE	FALSE	TRUE	FALSE	TRUE	FALSE	0	0	0	0	0	1	0	0	0
PXUG_V1_034732	1							1									1	2	0	0	1	3	1	0	0	1	FALSE	FALSE	FALSE	FALSE	FALSE	FALSE	TRUE	FALSE	FALSE	FALSE	TRUE	FALSE	FALSE	TRUE	0	0	0	0	0	0	1	0	0
PXUG_V1_004610	1							1									1	2	0	0	1	3	1	0	0	1	FALSE	FALSE	FALSE	FALSE	FALSE	FALSE	TRUE	FALSE	FALSE	FALSE	TRUE	FALSE	FALSE	TRUE	0	0	0	0	0	0	1	0	0
PXUG_V1_018970					1			1				1						2	1	0	0	3	1	1	0	0	FALSE	FALSE	FALSE	FALSE	TRUE	FALSE	FALSE	FALSE	FALSE	FALSE	TRUE	TRUE	FALSE	FALSE	0	0	0	0	1	0	0	0	0
PXUG_V1_030051					1			1									1	2	0	0	1	3	1	0	0	1	FALSE	FALSE	FALSE	FALSE	FALSE	FALSE	TRUE	FALSE	FALSE	FALSE	TRUE	FALSE	FALSE	TRUE	0	0	0	0	0	0	1	0	0
PXUG_V1_000324					1		1										1	2	0	0	1	3	1	0	0	1	FALSE	FALSE	FALSE	FALSE	FALSE	FALSE	TRUE	FALSE	FALSE	FALSE	TRUE	FALSE	FALSE	TRUE	0	0	0	0	0	0	1	0	0
PXUG_V1_008061					1			1								1		2	0	1	0	3	1	0	1	0	FALSE	FALSE	FALSE	FALSE	FALSE	TRUE	FALSE	FALSE	FALSE	FALSE	TRUE	FALSE	TRUE	FALSE	0	0	0	0	0	1	0	0	0
PXUG_V1_005849					1			1									1	2	0	0	1	3	1	0	0	1	FALSE	FALSE	FALSE	FALSE	FALSE	FALSE	TRUE	FALSE	FALSE	FALSE	TRUE	FALSE	FALSE	TRUE	0	0	0	0	0	0	1	0	0
PXUG_V1_008287					1			1								1		2	0	1	0	3	1	0	1	0	FALSE	FALSE	FALSE	FALSE	FALSE	TRUE	FALSE	FALSE	FALSE	FALSE	TRUE	FALSE	TRUE	FALSE	0	0	0	0	0	1	0	0	0
PXUG_V1_002894					1			1				1						2	1	0	0	3	1	1	0	0	FALSE	FALSE	FALSE	FALSE	TRUE	FALSE	FALSE	FALSE	FALSE	FALSE	TRUE	TRUE	FALSE	FALSE	0	0	0	0	1	0	0	0	0
PXUG_V1_006872					1			1					1					2	1	0	0	3	1	1	0	0	FALSE	FALSE	FALSE	FALSE	TRUE	FALSE	FALSE	FALSE	FALSE	FALSE	TRUE	TRUE	FALSE	FALSE	0	0	0	0	1	0	0	0	0
PXUG_V1_006572					1			1					1					2	1	0	0	3	1	1	0	0	FALSE	FALSE	FALSE	FALSE	TRUE	FALSE	FALSE	FALSE	FALSE	FALSE	TRUE	TRUE	FALSE	FALSE	0	0	0	0	1	0	0	0	0
PXUG_V1_000690					1			1				1						2	1	0	0	3	1	1	0	0	FALSE	FALSE	FALSE	FALSE	TRUE	FALSE	FALSE	FALSE	FALSE	FALSE	TRUE	TRUE	FALSE	FALSE	0	0	0	0	1	0	0	0	0
PXUG_V1_081023	1				1								1					2	1	0	0	3	1	1	0	0	FALSE	FALSE	FALSE	FALSE	TRUE	FALSE	FALSE	FALSE	FALSE	FALSE	TRUE	TRUE	FALSE	FALSE	0	0	0	0	1	0	0	0	0
PXUG_V1_081021	1				1								1					2	1	0	0	3	1	1	0	0	FALSE	FALSE	FALSE	FALSE	TRUE	FALSE	FALSE	FALSE	FALSE	FALSE	TRUE	TRUE	FALSE	FALSE	0	0	0	0	1	0	0	0	0
PXUG_V1_003245					1			1						1				2	0	1	0	3	1	0	1	0	FALSE	FALSE	FALSE	FALSE	FALSE	TRUE	FALSE	FALSE	FALSE	FALSE	TRUE	FALSE	TRUE	FALSE	0	0	0	0	0	1	0	0	0
PXUG_V1_017944					1	1											1	2	0	0	1	3	1	0	0	1	FALSE	FALSE	FALSE	FALSE	FALSE	FALSE	TRUE	FALSE	FALSE	FALSE	TRUE	FALSE	FALSE	TRUE	0	0	0	0	0	0	1	0	0
PXUG_V1_078703					1			1									1	2	0	0	1	3	1	0	0	1	FALSE	FALSE	FALSE	FALSE	FALSE	FALSE	TRUE	FALSE	FALSE	FALSE	TRUE	FALSE	FALSE	TRUE	0	0	0	0	0	0	1	0	0
PXUG_V1_002853					1			1									1	2	0	0	1	3	1	0	0	1	FALSE	FALSE	FALSE	FALSE	FALSE	FALSE	TRUE	FALSE	FALSE	FALSE	TRUE	FALSE	FALSE	TRUE	0	0	0	0	0	0	1	0	0
PXUG_V1_004446					1	1						1						2	1	0	0	3	1	1	0	0	FALSE	FALSE	FALSE	FALSE	TRUE	FALSE	FALSE	FALSE	FALSE	FALSE	TRUE	TRUE	FALSE	FALSE	0	0	0	0	1	0	0	0	0
PXUG_V1_049182						1		1					1					2	1	0	0	3	1	1	0	0	FALSE	FALSE	FALSE	FALSE	TRUE	FALSE	FALSE	FALSE	FALSE	FALSE	TRUE	TRUE	FALSE	FALSE	0	0	0	0	1	0	0	0	0
PXUG_V1_029852						1		1					1					2	1	0	0	3	1	1	0	0	FALSE	FALSE	FALSE	FALSE	TRUE	FALSE	FALSE	FALSE	FALSE	FALSE	TRUE	TRUE	FALSE	FALSE	0	0	0	0	1	0	0	0	0
PXUG_V1_005886				1		1											1	2	0	0	1	3	1	0	0	1	FALSE	FALSE	FALSE	FALSE	FALSE	FALSE	TRUE	FALSE	FALSE	FALSE	TRUE	FALSE	FALSE	TRUE	0	0	0	0	0	0	1	0	0
PXUG_V1_001319	1					1											1	2	0	0	1	3	1	0	0	1	FALSE	FALSE	FALSE	FALSE	FALSE	FALSE	TRUE	FALSE	FALSE	FALSE	TRUE	FALSE	FALSE	TRUE	0	0	0	0	0	0	1	0	0
PXUG_V1_002442						1		1				1						2	1	0	0	3	1	1	0	0	FALSE	FALSE	FALSE	FALSE	TRUE	FALSE	FALSE	FALSE	FALSE	FALSE	TRUE	TRUE	FALSE	FALSE	0	0	0	0	1	0	0	0	0
PXUG_V1_001937						1		1									1	2	0	0	1	3	1	0	0	1	FALSE	FALSE	FALSE	FALSE	FALSE	FALSE	TRUE	FALSE	FALSE	FALSE	TRUE	FALSE	FALSE	TRUE	0	0	0	0	0	0	1	0	0
PXUG_V1_006327						1	1						1					2	1	0	0	3	1	1	0	0	FALSE	FALSE	FALSE	FALSE	TRUE	FALSE	FALSE	FALSE	FALSE	FALSE	TRUE	TRUE	FALSE	FALSE	0	0	0	0	1	0	0	0	0
PXUG_V1_004915	1					1											1	2	0	0	1	3	1	0	0	1	FALSE	FALSE	FALSE	FALSE	FALSE	FALSE	TRUE	FALSE	FALSE	FALSE	TRUE	FALSE	FALSE	TRUE	0	0	0	0	0	0	1	0	0
PXUG_V1_046618			1								1		1					1	2	0	0	3	1	1	0	0	FALSE	FALSE	FALSE	FALSE	TRUE	FALSE	FALSE	FALSE	FALSE	FALSE	TRUE	TRUE	FALSE	FALSE	0	0	0	0	1	0	0	0	0
PXUG_V1_019634	1	1											1					2	1	0	0	3	1	1	0	0	FALSE	FALSE	FALSE	FALSE	TRUE	FALSE	FALSE	FALSE	FALSE	FALSE	TRUE	TRUE	FALSE	FALSE	0	0	0	0	1	0	0	0	0
PXUG_V1_047299													1	1		1		0	1	2	0	3	0	1	1	0	FALSE	FALSE	FALSE	FALSE	FALSE	FALSE	FALSE	TRUE	FALSE	FALSE	FALSE	TRUE	TRUE	FALSE	0	0	0	0	0	0	0	1	0
PXUG_V1_013007	1							1									1	2	0	0	1	3	1	0	0	1	FALSE	TRUE	FALSE	FALSE	FALSE	FALSE	TRUE	FALSE	FALSE	FALSE	TRUE	FALSE	FALSE	TRUE	0	0	0	0	0	0	1	0	0
PXUG_V1_002459	1							1				1						2	1	0	0	3	1	1	0	0	FALSE	FALSE	FALSE	FALSE	TRUE	FALSE	FALSE	FALSE	FALSE	FALSE	TRUE	TRUE	FALSE	FALSE	0	0	0	0	1	0	0	0	0
PXUG_V1_009310							1	1						1				2	0	1	0	3	1	0	1	0	FALSE	FALSE	FALSE	FALSE	FALSE	TRUE	FALSE	FALSE	FALSE	FALSE	TRUE	FALSE	TRUE	FALSE	0	0	0	0	0	1	0	0	0
PXUG_V1_024890							1	1									1	2	0	0	1	3	1	0	0	1	FALSE	FALSE	FALSE	FALSE	FALSE	FALSE	TRUE	FALSE	FALSE	FALSE	TRUE	FALSE	FALSE	TRUE	0	0	0	0	0	0	1	0	0
PXUG_V1_005660		1						1									1	2	0	0	1	3	1	0	0	1	FALSE	FALSE	FALSE	FALSE	FALSE	FALSE	TRUE	FALSE	FALSE	FALSE	TRUE	FALSE	FALSE	TRUE	0	0	0	0	0	0	1	0	0
PXUG_V1_001320		1						1									1	2	0	0	1	3	1	0	0	1	FALSE	FALSE	FALSE	FALSE	FALSE	FALSE	TRUE	FALSE	FALSE	FALSE	TRUE	FALSE	FALSE	TRUE	0	0	0	0	0	0	1	0	0
PXUG_V1_010915					1			1						1				2	0	1	0	3	1	0	1	0	FALSE	FALSE	FALSE	FALSE	FALSE	TRUE	FALSE	FALSE	FALSE	FALSE	TRUE	FALSE	TRUE	FALSE	0	0	0	0	0	1	0	0	0
PXUG_V1_001415					1			1						1				2	0	1	0	3	1	0	1	0	FALSE	FALSE	FALSE	FALSE	FALSE	TRUE	FALSE	FALSE	FALSE	FALSE	TRUE	FALSE	TRUE	FALSE	0	0	0	0	0	1	0	0	0
PXUG_V1_032073					1			1						1				2	0	1	0	3	1	0	1	0	FALSE	FALSE	FALSE	FALSE	FALSE	TRUE	FALSE	FALSE	FALSE	FALSE	TRUE	FALSE	TRUE	FALSE	0	0	0	0	0	1	0	0	0
PXUG_V1_000774						1		1						1				2	0	1	0	3	1	0	1	0	FALSE	FALSE	FALSE	FALSE	FALSE	TRUE	FALSE	FALSE	FALSE	FALSE	TRUE	FALSE	TRUE	FALSE	0	0	0	0	0	1	0	0	0
PXUG_V1_020963	1													1	1			1	0	2	0	3	1	0	1	0	FALSE	FALSE	FALSE	FALSE	FALSE	TRUE	FALSE	FALSE	FALSE	FALSE	TRUE	FALSE	TRUE	FALSE	0	0	0	0	0	1	0	0	0
PXUG_V1_000047	1							1						1				2	0	1	0	3	1	0	1	0	FALSE	FALSE	FALSE	FALSE	FALSE	TRUE	FALSE	FALSE	FALSE	FALSE	TRUE	FALSE	TRUE	FALSE	0	0	0	0	0	1	0	0	0
PXUG_V1_028849	1							1									1	2	0	0	1	3	1	0	0	1	FALSE	FALSE	FALSE	FALSE	FALSE	FALSE	TRUE	FALSE	FALSE	FALSE	TRUE	FALSE	FALSE	TRUE	0	0	0	0	0	0	1	0	0
PXUG_V1_072985	1							1						1				2	0	1	0	3	1	0	1	0	FALSE	FALSE	FALSE	FALSE	FALSE	TRUE	FALSE	FALSE	FALSE	FALSE	TRUE	FALSE	TRUE	FALSE	0	0	0	0	0	1	0	0	0
PXUG_V1_001106			1	1							1							2	1	0	0	3	1	1	0	0	FALSE	FALSE	FALSE	FALSE	TRUE	FALSE	FALSE	FALSE	FALSE	FALSE	TRUE	TRUE	FALSE	FALSE	0	0	0	0	1	0	0	0	0
PXUG_V1_004264					1			1						1				2	0	1	0	3	1	0	1	0	FALSE	FALSE	FALSE	FALSE	FALSE	TRUE	FALSE	FALSE	FALSE	FALSE	TRUE	FALSE	TRUE	FALSE	0	0	0	0	0	1	0	0	0
PXUG_V1_077387	1				1									1				2	0	1	0	3	1	0	1	0	FALSE	FALSE	FALSE	FALSE	FALSE	TRUE	FALSE	FALSE	FALSE	FALSE	TRUE	FALSE	TRUE	FALSE	0	0	0	0	0	1	0	0	0
PXUG_V1_005513					1	1								1				2	0	1	0	3	1	0	1	0	FALSE	FALSE	FALSE	FALSE	FALSE	TRUE	FALSE	FALSE	FALSE	FALSE	TRUE	FALSE	TRUE	FALSE	0	0	0	0	0	1	0	0	0
PXUG_V1_004790				1		1								1				2	0	1	0	3	1	0	1	0	FALSE	FALSE	FALSE	FALSE	FALSE	TRUE	FALSE	FALSE	FALSE	FALSE	TRUE	FALSE	TRUE	FALSE	0	0	0	0	0	1	0	0	0
PXUG_V1_005879										1		1	1					1	2	0	0	3	1	1	0	0	FALSE	FALSE	FALSE	FALSE	TRUE	FALSE	FALSE	FALSE	FALSE	FALSE	TRUE	TRUE	FALSE	FALSE	0	0	0	0	1	0	0	0	0
PXUG_V1_027869		1					1										1	2	0	0	1	3	1	0	0	1	FALSE	FALSE	FALSE	FALSE	FALSE	FALSE	TRUE	FALSE	FALSE	FALSE	TRUE	FALSE	FALSE	TRUE	0	0	0	0	0	0	1	0	0
PXUG_V1_012172	1						1									1		2	0	1	0	3	1	0	1	0	FALSE	FALSE	FALSE	FALSE	FALSE	TRUE	FALSE	FALSE	FALSE	FALSE	TRUE	FALSE	TRUE	FALSE	0	0	0	0	0	1	0	0	0
PXUG_V1_005011							1		1			1						2	1	0	0	3	1	1	0	0	FALSE	FALSE	FALSE	FALSE	TRUE	FALSE	FALSE	FALSE	FALSE	FALSE	TRUE	TRUE	FALSE	FALSE	0	0	0	0	1	0	0	0	0
PXUG_V1_029625		1						1							1			2	0	1	0	3	1	0	1	0	FALSE	FALSE	FALSE	FALSE	FALSE	TRUE	FALSE	FALSE	FALSE	FALSE	TRUE	FALSE	TRUE	FALSE	0	0	0	0	0	1	0	0	0
PXUG_V1_013874				1				1						1				2	0	1	0	3	1	0	1	0	FALSE	FALSE	FALSE	FALSE	FALSE	TRUE	FALSE	FALSE	FALSE	FALSE	TRUE	FALSE	TRUE	FALSE	0	0	0	0	0	1	0	0	0
PXUG_V1_009940								1	1								1	2	0	0	1	3	1	0	0	1	FALSE	FALSE	FALSE	FALSE	FALSE	FALSE	TRUE	FALSE	FALSE	FALSE	TRUE	FALSE	FALSE	TRUE	0	0	0	0	0	0	1	0	0
PXUG_V1_077392								1	1								1	2	0	0	1	3	1	0	0	1	FALSE	FALSE	FALSE	FALSE	FALSE	FALSE	TRUE	FALSE	FALSE	FALSE	TRUE	FALSE	FALSE	TRUE	0	0	0	0	0	0	1	0	0
PXUG_V1_015639								1		1							1	2	0	0	1	3	1	0	0	1	FALSE	FALSE	FALSE	FALSE	FALSE	FALSE	TRUE	FALSE	FALSE	FALSE	TRUE	FALSE	FALSE	TRUE	0	0	0	0	0	0	1	0	0
PXUG_V1_000281				1				1									1	2	0	0	1	3	1	0	0	1	FALSE	FALSE	FALSE	FALSE	FALSE	FALSE	TRUE	FALSE	FALSE	FALSE	TRUE	FALSE	FALSE	TRUE	0	0	0	0	0	0	1	0	0
PXUG_V1_002272								1	1								1	2	0	0	1	3	1	0	0	1	FALSE	FALSE	FALSE	FALSE	FALSE	FALSE	TRUE	FALSE	FALSE	FALSE	TRUE	FALSE	FALSE	TRUE	0	0	0	0	0	0	1	0	0
PXUG_V1_014848												1		1		1		0	1	2	0	3	0	1	1	0	FALSE	FALSE	FALSE	FALSE	FALSE	FALSE	FALSE	TRUE	FALSE	FALSE	FALSE	TRUE	TRUE	FALSE	0	0	0	0	0	0	0	1	0
PXUG_V1_001345												1		1		1		0	1	2	0	3	0	1	1	0	FALSE	FALSE	FALSE	FALSE	FALSE	FALSE	FALSE	TRUE	FALSE	FALSE	FALSE	TRUE	TRUE	FALSE	0	0	0	0	0	0	0	1	0
PXUG_V1_046619			1								1		1					1	2	0	0	3	1	1	0	0	FALSE	TRUE	FALSE	FALSE	TRUE	FALSE	FALSE	FALSE	FALSE	FALSE	TRUE	TRUE	FALSE	FALSE	0	0	0	0	1	0	0	0	0
PXUG_V1_057704			1				1				1							2	1	0	0	3	1	1	0	0	FALSE	FALSE	FALSE	FALSE	TRUE	FALSE	FALSE	FALSE	FALSE	FALSE	TRUE	TRUE	FALSE	FALSE	0	0	0	0	1	0	0	0	0
PXUG_V1_004193	1							1						1				2	0	1	0	3	1	0	1	0	FALSE	FALSE	FALSE	FALSE	FALSE	TRUE	FALSE	FALSE	FALSE	FALSE	TRUE	FALSE	TRUE	FALSE	0	0	0	0	0	1	0	0	0
PXUG_V1_060064	1				1									1				2	0	1	0	3	1	0	1	0	FALSE	FALSE	FALSE	FALSE	FALSE	TRUE	FALSE	FALSE	FALSE	FALSE	TRUE	FALSE	TRUE	FALSE	0	0	0	0	0	1	0	0	0
PXUG_V1_001113				1		1								1				2	0	1	0	3	1	0	1	0	FALSE	FALSE	FALSE	FALSE	FALSE	TRUE	FALSE	FALSE	FALSE	FALSE	TRUE	FALSE	TRUE	FALSE	0	0	0	0	0	1	0	0	0
PXUG_V1_000011	1							1						1				2	0	1	0	3	1	0	1	0	FALSE	FALSE	FALSE	FALSE	FALSE	TRUE	FALSE	FALSE	FALSE	FALSE	TRUE	FALSE	TRUE	FALSE	0	0	0	0	0	1	0	0	0
PXUG_V1_000717				1				1						1				2	0	1	0	3	1	0	1	0	FALSE	FALSE	FALSE	FALSE	FALSE	TRUE	FALSE	FALSE	FALSE	FALSE	TRUE	FALSE	TRUE	FALSE	0	0	0	0	0	1	0	0	0
PXUG_V1_031453	1		1								1							2	1	0	0	3	1	1	0	0	FALSE	FALSE	FALSE	FALSE	TRUE	FALSE	FALSE	FALSE	FALSE	FALSE	TRUE	TRUE	FALSE	FALSE	0	0	0	0	1	0	0	0	0
PXUG_V1_008538	1									1							1	2	0	0	1	3	1	0	0	1	FALSE	FALSE	FALSE	FALSE	FALSE	FALSE	TRUE	FALSE	FALSE	FALSE	TRUE	FALSE	FALSE	TRUE	0	0	0	0	0	0	1	0	0
PXUG_V1_073022			1		1						1							2	1	0	0	3	1	1	0	0	FALSE	FALSE	FALSE	FALSE	TRUE	FALSE	FALSE	FALSE	FALSE	FALSE	TRUE	TRUE	FALSE	FALSE	0	0	0	0	1	0	0	0	0
PXUG_V1_050375			1		1						1							2	1	0	0	3	1	1	0	0	FALSE	FALSE	FALSE	FALSE	TRUE	FALSE	FALSE	FALSE	FALSE	FALSE	TRUE	TRUE	FALSE	FALSE	0	0	0	0	1	0	0	0	0
PXUG_V1_025142			1		1						1							2	1	0	0	3	1	1	0	0	FALSE	FALSE	FALSE	FALSE	TRUE	FALSE	FALSE	FALSE	FALSE	FALSE	TRUE	TRUE	FALSE	FALSE	0	0	0	0	1	0	0	0	0
PXUG_V1_006848			1								1		1					1	2	0	0	3	1	1	0	0	FALSE	FALSE	FALSE	FALSE	TRUE	FALSE	FALSE	FALSE	FALSE	FALSE	TRUE	TRUE	FALSE	FALSE	0	0	0	0	1	0	0	0	0
PXUG_V1_015369			1								1		1					1	2	0	0	3	1	1	0	0	FALSE	FALSE	FALSE	FALSE	TRUE	FALSE	FALSE	FALSE	FALSE	FALSE	TRUE	TRUE	FALSE	FALSE	0	0	0	0	1	0	0	0	0
PXUG_V1_024729			1								1		1					1	2	0	0	3	1	1	0	0	FALSE	FALSE	FALSE	FALSE	TRUE	FALSE	FALSE	FALSE	FALSE	FALSE	TRUE	TRUE	FALSE	FALSE	0	0	0	0	1	0	0	0	0
PXUG_V1_032061			1					1			1							2	1	0	0	3	1	1	0	0	FALSE	FALSE	FALSE	FALSE	TRUE	FALSE	FALSE	FALSE	FALSE	FALSE	TRUE	TRUE	FALSE	FALSE	0	0	0	0	1	0	0	0	0
PXUG_V1_024859			1					1			1							2	1	0	0	3	1	1	0	0	FALSE	FALSE	FALSE	FALSE	TRUE	FALSE	FALSE	FALSE	FALSE	FALSE	TRUE	TRUE	FALSE	FALSE	0	0	0	0	1	0	0	0	0
PXUG_V1_032604		1	1								1							2	1	0	0	3	1	1	0	0	FALSE	FALSE	FALSE	FALSE	TRUE	FALSE	FALSE	FALSE	FALSE	FALSE	TRUE	TRUE	FALSE	FALSE	0	0	0	0	1	0	0	0	0
PXUG_V1_045756	1																1	1	0	0	1	2	1	0	0	1	FALSE	FALSE	FALSE	FALSE	FALSE	FALSE	TRUE	FALSE	FALSE	FALSE	TRUE	FALSE	FALSE	TRUE	0	0	0	0	0	0	1	0	0
PXUG_V1_018538					1											1		1	0	1	0	2	1	0	1	0	FALSE	FALSE	FALSE	FALSE	FALSE	TRUE	FALSE	FALSE	FALSE	FALSE	TRUE	FALSE	TRUE	FALSE	0	0	0	0	0	1	0	0	0
PXUG_V1_003290					1								1					1	1	0	0	2	1	1	0	0	FALSE	FALSE	FALSE	FALSE	TRUE	FALSE	FALSE	FALSE	FALSE	FALSE	TRUE	TRUE	FALSE	FALSE	0	0	0	0	1	0	0	0	0
PXUG_V1_004498					1									1				1	0	1	0	2	1	0	1	0	FALSE	FALSE	FALSE	FALSE	FALSE	TRUE	FALSE	FALSE	FALSE	FALSE	TRUE	FALSE	TRUE	FALSE	0	0	0	0	0	1	0	0	0
PXUG_V1_002242													1			1		0	1	1	0	2	0	1	1	0	FALSE	FALSE	FALSE	FALSE	FALSE	FALSE	FALSE	TRUE	FALSE	FALSE	FALSE	TRUE	TRUE	FALSE	0	0	0	0	0	0	0	1	0
PXUG_V1_001330													1			1		0	1	1	0	2	0	1	1	0	FALSE	FALSE	FALSE	FALSE	FALSE	FALSE	FALSE	TRUE	FALSE	FALSE	FALSE	TRUE	TRUE	FALSE	0	0	0	0	0	0	0	1	0
PXUG_V1_001329													1			1		0	1	1	0	2	0	1	1	0	FALSE	FALSE	FALSE	FALSE	FALSE	FALSE	FALSE	TRUE	FALSE	FALSE	FALSE	TRUE	TRUE	FALSE	0	0	0	0	0	0	0	1	0
PXUG_V1_028700													1			1		0	1	1	0	2	0	1	1	0	FALSE	FALSE	FALSE	FALSE	FALSE	FALSE	FALSE	TRUE	FALSE	FALSE	FALSE	TRUE	TRUE	FALSE	0	0	0	0	0	0	0	1	0
PXUG_V1_008889													1			1		0	1	1	0	2	0	1	1	0	FALSE	FALSE	FALSE	FALSE	FALSE	FALSE	FALSE	TRUE	FALSE	FALSE	FALSE	TRUE	TRUE	FALSE	0	0	0	0	0	0	0	1	0
PXUG_V1_000831													1			1		0	1	1	0	2	0	1	1	0	FALSE	FALSE	FALSE	FALSE	FALSE	FALSE	FALSE	TRUE	FALSE	FALSE	FALSE	TRUE	TRUE	FALSE	0	0	0	0	0	0	0	1	0
PXUG_V1_007909													1			1		0	1	1	0	2	0	1	1	0	FALSE	FALSE	FALSE	FALSE	FALSE	FALSE	FALSE	TRUE	FALSE	FALSE	FALSE	TRUE	TRUE	FALSE	0	0	0	0	0	0	0	1	0
PXUG_V1_003274													1			1		0	1	1	0	2	0	1	1	0	FALSE	FALSE	FALSE	FALSE	FALSE	FALSE	FALSE	TRUE	FALSE	FALSE	FALSE	TRUE	TRUE	FALSE	0	0	0	0	0	0	0	1	0
PXUG_V1_005768													1			1		0	1	1	0	2	0	1	1	0	FALSE	FALSE	FALSE	FALSE	FALSE	FALSE	FALSE	TRUE	FALSE	FALSE	FALSE	TRUE	TRUE	FALSE	0	0	0	0	0	0	0	1	0
PXUG_V1_002064								1								1		1	0	1	0	2	1	0	1	0	FALSE	TRUE	FALSE	FALSE	FALSE	TRUE	FALSE	FALSE	FALSE	FALSE	TRUE	FALSE	TRUE	FALSE	0	0	0	0	0	1	0	0	0
PXUG_V1_012873								1								1		1	0	1	0	2	1	0	1	0	FALSE	FALSE	FALSE	FALSE	FALSE	TRUE	FALSE	FALSE	FALSE	FALSE	TRUE	FALSE	TRUE	FALSE	0	0	0	0	0	1	0	0	0
PXUG_V1_003184												1		1				0	1	1	0	2	0	1	1	0	FALSE	FALSE	FALSE	FALSE	FALSE	FALSE	FALSE	TRUE	FALSE	FALSE	FALSE	TRUE	TRUE	FALSE	0	0	0	0	0	0	0	1	0
PXUG_V1_053920					1											1		1	0	1	0	2	1	0	1	0	FALSE	TRUE	FALSE	FALSE	FALSE	TRUE	FALSE	FALSE	FALSE	FALSE	TRUE	FALSE	TRUE	FALSE	0	0	0	0	0	1	0	0	0
PXUG_V1_011619					1									1				1	0	1	0	2	1	0	1	0	FALSE	FALSE	FALSE	FALSE	FALSE	TRUE	FALSE	FALSE	FALSE	FALSE	TRUE	FALSE	TRUE	FALSE	0	0	0	0	0	1	0	0	0
PXUG_V1_012989					1								1					1	1	0	0	2	1	1	0	0	FALSE	FALSE	FALSE	FALSE	TRUE	FALSE	FALSE	FALSE	FALSE	FALSE	TRUE	TRUE	FALSE	FALSE	0	0	0	0	1	0	0	0	0
PXUG_V1_072334					1												1	1	0	0	1	2	1	0	0	1	FALSE	FALSE	FALSE	FALSE	FALSE	FALSE	TRUE	FALSE	FALSE	FALSE	TRUE	FALSE	FALSE	TRUE	0	0	0	0	0	0	1	0	0
PXUG_V1_003738					1								1					1	1	0	0	2	1	1	0	0	FALSE	FALSE	FALSE	FALSE	TRUE	FALSE	FALSE	FALSE	FALSE	FALSE	TRUE	TRUE	FALSE	FALSE	0	0	0	0	1	0	0	0	0
PXUG_V1_008637					1								1					1	1	0	0	2	1	1	0	0	FALSE	FALSE	FALSE	FALSE	TRUE	FALSE	FALSE	FALSE	FALSE	FALSE	TRUE	TRUE	FALSE	FALSE	0	0	0	0	1	0	0	0	0
PXUG_V1_009087						1											1	1	0	0	1	2	1	0	0	1	FALSE	FALSE	FALSE	FALSE	FALSE	FALSE	TRUE	FALSE	FALSE	FALSE	TRUE	FALSE	FALSE	TRUE	0	0	0	0	0	0	1	0	0
PXUG_V1_005954						1											1	1	0	0	1	2	1	0	0	1	FALSE	FALSE	FALSE	FALSE	FALSE	FALSE	TRUE	FALSE	FALSE	FALSE	TRUE	FALSE	FALSE	TRUE	0	0	0	0	0	0	1	0	0
PXUG_V1_006369													1				1	0	1	0	1	2	0	1	0	1	FALSE	FALSE	FALSE	FALSE	FALSE	FALSE	FALSE	FALSE	TRUE	FALSE	FALSE	TRUE	FALSE	TRUE	0	0	0	0	0	0	0	0	1
PXUG_V1_002982													1			1		0	1	1	0	2	0	1	1	0	FALSE	FALSE	FALSE	FALSE	FALSE	FALSE	FALSE	TRUE	FALSE	FALSE	FALSE	TRUE	TRUE	FALSE	0	0	0	0	0	0	0	1	0
PXUG_V1_005838													1			1		0	1	1	0	2	0	1	1	0	FALSE	FALSE	FALSE	FALSE	FALSE	FALSE	FALSE	TRUE	FALSE	FALSE	FALSE	TRUE	TRUE	FALSE	0	0	0	0	0	0	0	1	0
PXUG_V1_006113													1			1		0	1	1	0	2	0	1	1	0	FALSE	FALSE	FALSE	FALSE	FALSE	FALSE	FALSE	TRUE	FALSE	FALSE	FALSE	TRUE	TRUE	FALSE	0	0	0	0	0	0	0	1	0
PXUG_V1_008302								1					1					1	1	0	0	2	1	1	0	0	FALSE	TRUE	FALSE	FALSE	TRUE	FALSE	FALSE	FALSE	FALSE	FALSE	TRUE	TRUE	FALSE	FALSE	0	0	0	0	1	0	0	0	0
PXUG_V1_003014													1			1		0	1	1	0	2	0	1	1	0	FALSE	FALSE	FALSE	FALSE	FALSE	FALSE	FALSE	TRUE	FALSE	FALSE	FALSE	TRUE	TRUE	FALSE	0	0	0	0	0	0	0	1	0
PXUG_V1_007529													1			1		0	1	1	0	2	0	1	1	0	FALSE	FALSE	FALSE	FALSE	FALSE	FALSE	FALSE	TRUE	FALSE	FALSE	FALSE	TRUE	TRUE	FALSE	0	0	0	0	0	0	0	1	0
PXUG_V1_001498													1				1	0	1	0	1	2	0	1	0	1	FALSE	FALSE	FALSE	FALSE	FALSE	FALSE	FALSE	FALSE	TRUE	FALSE	FALSE	TRUE	FALSE	TRUE	0	0	0	0	0	0	0	0	1
PXUG_V1_003650								1					1					1	1	0	0	2	1	1	0	0	FALSE	FALSE	FALSE	FALSE	TRUE	FALSE	FALSE	FALSE	FALSE	FALSE	TRUE	TRUE	FALSE	FALSE	0	0	0	0	1	0	0	0	0
PXUG_V1_015458													1			1		0	1	1	0	2	0	1	1	0	FALSE	FALSE	FALSE	FALSE	FALSE	FALSE	FALSE	TRUE	FALSE	FALSE	FALSE	TRUE	TRUE	FALSE	0	0	0	0	0	0	0	1	0
PXUG_V1_084286													1			1		0	1	1	0	2	0	1	1	0	FALSE	FALSE	FALSE	FALSE	FALSE	FALSE	FALSE	TRUE	FALSE	FALSE	FALSE	TRUE	TRUE	FALSE	0	0	0	0	0	0	0	1	0
PXUG_V1_014965													1			1		0	1	1	0	2	0	1	1	0	FALSE	FALSE	FALSE	FALSE	FALSE	FALSE	FALSE	TRUE	FALSE	FALSE	FALSE	TRUE	TRUE	FALSE	0	0	0	0	0	0	0	1	0
PXUG_V1_078427													1			1		0	1	1	0	2	0	1	1	0	FALSE	FALSE	FALSE	FALSE	FALSE	FALSE	FALSE	TRUE	FALSE	FALSE	FALSE	TRUE	TRUE	FALSE	0	0	0	0	0	0	0	1	0
PXUG_V1_003940													1			1		0	1	1	0	2	0	1	1	0	FALSE	FALSE	FALSE	FALSE	FALSE	FALSE	FALSE	TRUE	FALSE	FALSE	FALSE	TRUE	TRUE	FALSE	0	0	0	0	0	0	0	1	0
PXUG_V1_007439													1			1		0	1	1	0	2	0	1	1	0	FALSE	FALSE	FALSE	FALSE	FALSE	FALSE	FALSE	TRUE	FALSE	FALSE	FALSE	TRUE	TRUE	FALSE	0	0	0	0	0	0	0	1	0
PXUG_V1_046434													1			1		0	1	1	0	2	0	1	1	0	FALSE	FALSE	FALSE	FALSE	FALSE	FALSE	FALSE	TRUE	FALSE	FALSE	FALSE	TRUE	TRUE	FALSE	0	0	0	0	0	0	0	1	0
PXUG_V1_001511													1			1		0	1	1	0	2	0	1	1	0	FALSE	FALSE	FALSE	FALSE	FALSE	FALSE	FALSE	TRUE	FALSE	FALSE	FALSE	TRUE	TRUE	FALSE	0	0	0	0	0	0	0	1	0
PXUG_V1_000135													1			1		0	1	1	0	2	0	1	1	0	FALSE	FALSE	FALSE	FALSE	FALSE	FALSE	FALSE	TRUE	FALSE	FALSE	FALSE	TRUE	TRUE	FALSE	0	0	0	0	0	0	0	1	0
PXUG_V1_043704													1	1				0	1	1	0	2	0	1	1	0	FALSE	FALSE	FALSE	FALSE	FALSE	FALSE	FALSE	TRUE	FALSE	FALSE	FALSE	TRUE	TRUE	FALSE	0	0	0	0	0	0	0	1	0
PXUG_V1_004468													1			1		0	1	1	0	2	0	1	1	0	FALSE	FALSE	FALSE	FALSE	FALSE	FALSE	FALSE	TRUE	FALSE	FALSE	FALSE	TRUE	TRUE	FALSE	0	0	0	0	0	0	0	1	0
PXUG_V1_005992													1			1		0	1	1	0	2	0	1	1	0	FALSE	FALSE	FALSE	FALSE	FALSE	FALSE	FALSE	TRUE	FALSE	FALSE	FALSE	TRUE	TRUE	FALSE	0	0	0	0	0	0	0	1	0
PXUG_V1_001045													1			1		0	1	1	0	2	0	1	1	0	FALSE	FALSE	FALSE	FALSE	FALSE	FALSE	FALSE	TRUE	FALSE	FALSE	FALSE	TRUE	TRUE	FALSE	0	0	0	0	0	0	0	1	0
PXUG_V1_041542													1			1		0	1	1	0	2	0	1	1	0	FALSE	FALSE	FALSE	FALSE	FALSE	FALSE	FALSE	TRUE	FALSE	FALSE	FALSE	TRUE	TRUE	FALSE	0	0	0	0	0	0	0	1	0
PXUG_V1_002907													1			1		0	1	1	0	2	0	1	1	0	FALSE	FALSE	FALSE	FALSE	FALSE	FALSE	FALSE	TRUE	FALSE	FALSE	FALSE	TRUE	TRUE	FALSE	0	0	0	0	0	0	0	1	0
PXUG_V1_003893	1																1	1	0	0	1	2	1	0	0	1	FALSE	TRUE	FALSE	FALSE	FALSE	FALSE	TRUE	FALSE	FALSE	FALSE	TRUE	FALSE	FALSE	TRUE	0	0	0	0	0	0	1	0	0
PXUG_V1_026041							1							1				1	0	1	0	2	1	0	1	0	FALSE	FALSE	FALSE	FALSE	FALSE	TRUE	FALSE	FALSE	FALSE	FALSE	TRUE	FALSE	TRUE	FALSE	0	0	0	0	0	1	0	0	0
PXUG_V1_013344								1									1	1	0	0	1	2	1	0	0	1	FALSE	FALSE	FALSE	FALSE	FALSE	FALSE	TRUE	FALSE	FALSE	FALSE	TRUE	FALSE	FALSE	TRUE	0	0	0	0	0	0	1	0	0
PXUG_V1_013541								1									1	1	0	0	1	2	1	0	0	1	FALSE	FALSE	FALSE	FALSE	FALSE	FALSE	TRUE	FALSE	FALSE	FALSE	TRUE	FALSE	FALSE	TRUE	0	0	0	0	0	0	1	0	0
PXUG_V1_000864								1				1						1	1	0	0	2	1	1	0	0	FALSE	FALSE	FALSE	FALSE	TRUE	FALSE	FALSE	FALSE	FALSE	FALSE	TRUE	TRUE	FALSE	FALSE	0	0	0	0	1	0	0	0	0
PXUG_V1_022251								1								1		1	0	1	0	2	1	0	1	0	FALSE	FALSE	FALSE	FALSE	FALSE	TRUE	FALSE	FALSE	FALSE	FALSE	TRUE	FALSE	TRUE	FALSE	0	0	0	0	0	1	0	0	0
PXUG_V1_004905								1									1	1	0	0	1	2	1	0	0	1	FALSE	FALSE	FALSE	FALSE	FALSE	FALSE	TRUE	FALSE	FALSE	FALSE	TRUE	FALSE	FALSE	TRUE	0	0	0	0	0	0	1	0	0
PXUG_V1_014388								1									1	1	0	0	1	2	1	0	0	1	FALSE	FALSE	FALSE	FALSE	FALSE	FALSE	TRUE	FALSE	FALSE	FALSE	TRUE	FALSE	FALSE	TRUE	0	0	0	0	0	0	1	0	0
PXUG_V1_015224								1								1		1	0	1	0	2	1	0	1	0	FALSE	FALSE	FALSE	FALSE	FALSE	TRUE	FALSE	FALSE	FALSE	FALSE	TRUE	FALSE	TRUE	FALSE	0	0	0	0	0	1	0	0	0
PXUG_V1_012971								1								1		1	0	1	0	2	1	0	1	0	FALSE	FALSE	FALSE	FALSE	FALSE	TRUE	FALSE	FALSE	FALSE	FALSE	TRUE	FALSE	TRUE	FALSE	0	0	0	0	0	1	0	0	0
PXUG_V1_012816												1				1		0	1	1	0	2	0	1	1	0	FALSE	FALSE	FALSE	FALSE	FALSE	FALSE	FALSE	TRUE	FALSE	FALSE	FALSE	TRUE	TRUE	FALSE	0	0	0	0	0	0	0	1	0
PXUG_V1_005670												1				1		0	1	1	0	2	0	1	1	0	FALSE	FALSE	FALSE	FALSE	FALSE	FALSE	FALSE	TRUE	FALSE	FALSE	FALSE	TRUE	TRUE	FALSE	0	0	0	0	0	0	0	1	0
PXUG_V1_016287												1		1				0	1	1	0	2	0	1	1	0	FALSE	FALSE	FALSE	FALSE	FALSE	FALSE	FALSE	TRUE	FALSE	FALSE	FALSE	TRUE	TRUE	FALSE	0	0	0	0	0	0	0	1	0
PXUG_V1_001655														1			1	0	0	1	1	2	0	0	1	1	FALSE	FALSE	FALSE	FALSE	FALSE	FALSE	FALSE	FALSE	FALSE	TRUE	FALSE	FALSE	TRUE	TRUE	0	0	0	0	0	0	0	0	0
PXUG_V1_000946												1				1		0	1	1	0	2	0	1	1	0	FALSE	FALSE	FALSE	FALSE	FALSE	FALSE	FALSE	TRUE	FALSE	FALSE	FALSE	TRUE	TRUE	FALSE	0	0	0	0	0	0	0	1	0
PXUG_V1_006287												1				1		0	1	1	0	2	0	1	1	0	FALSE	FALSE	FALSE	FALSE	FALSE	FALSE	FALSE	TRUE	FALSE	FALSE	FALSE	TRUE	TRUE	FALSE	0	0	0	0	0	0	0	1	0
PXUG_V1_005365	1												1					1	1	0	0	2	1	1	0	0	FALSE	TRUE	FALSE	FALSE	TRUE	FALSE	FALSE	FALSE	FALSE	FALSE	TRUE	TRUE	FALSE	FALSE	0	0	0	0	1	0	0	0	0
PXUG_V1_005169								1						1				1	0	1	0	2	1	0	1	0	FALSE	FALSE	FALSE	FALSE	FALSE	TRUE	FALSE	FALSE	FALSE	FALSE	TRUE	FALSE	TRUE	FALSE	0	0	0	0	0	1	0	0	0
PXUG_V1_003246								1						1				1	0	1	0	2	1	0	1	0	FALSE	FALSE	FALSE	FALSE	FALSE	TRUE	FALSE	FALSE	FALSE	FALSE	TRUE	FALSE	TRUE	FALSE	0	0	0	0	0	1	0	0	0
PXUG_V1_003490										1						1		1	0	1	0	2	1	0	1	0	FALSE	FALSE	FALSE	FALSE	FALSE	TRUE	FALSE	FALSE	FALSE	FALSE	TRUE	FALSE	TRUE	FALSE	0	0	0	0	0	1	0	0	0
PXUG_V1_000346												1		1				0	1	1	0	2	0	1	1	0	FALSE	FALSE	FALSE	FALSE	FALSE	FALSE	FALSE	TRUE	FALSE	FALSE	FALSE	TRUE	TRUE	FALSE	0	0	0	0	0	0	0	1	0
PXUG_V1_000969					1							1						1	1	0	0	2	1	1	0	0	FALSE	TRUE	FALSE	FALSE	TRUE	FALSE	FALSE	FALSE	FALSE	FALSE	TRUE	TRUE	FALSE	FALSE	0	0	0	0	1	0	0	0	0
PXUG_V1_005663					1												1	1	0	0	1	2	1	0	0	1	FALSE	FALSE	FALSE	FALSE	FALSE	FALSE	TRUE	FALSE	FALSE	FALSE	TRUE	FALSE	FALSE	TRUE	0	0	0	0	0	0	1	0	0
PXUG_V1_001546						1											1	1	0	0	1	2	1	0	0	1	FALSE	FALSE	FALSE	FALSE	FALSE	FALSE	TRUE	FALSE	FALSE	FALSE	TRUE	FALSE	FALSE	TRUE	0	0	0	0	0	0	1	0	0
PXUG_V1_001368													1	1				0	1	1	0	2	0	1	1	0	FALSE	FALSE	FALSE	FALSE	FALSE	FALSE	FALSE	TRUE	FALSE	FALSE	FALSE	TRUE	TRUE	FALSE	0	0	0	0	0	0	0	1	0
PXUG_V1_030522													1			1		0	1	1	0	2	0	1	1	0	FALSE	FALSE	FALSE	FALSE	FALSE	FALSE	FALSE	TRUE	FALSE	FALSE	FALSE	TRUE	TRUE	FALSE	0	0	0	0	0	0	0	1	0
PXUG_V1_011036													1				1	0	1	0	1	2	0	1	0	1	FALSE	FALSE	FALSE	FALSE	FALSE	FALSE	FALSE	FALSE	TRUE	FALSE	FALSE	TRUE	FALSE	TRUE	0	0	0	0	0	0	0	0	1
PXUG_V1_002618	1												1					1	1	0	0	2	1	1	0	0	FALSE	FALSE	FALSE	FALSE	TRUE	FALSE	FALSE	FALSE	FALSE	FALSE	TRUE	TRUE	FALSE	FALSE	0	0	0	0	1	0	0	0	0
PXUG_V1_016377								1					1					1	1	0	0	2	1	1	0	0	FALSE	FALSE	FALSE	FALSE	TRUE	FALSE	FALSE	FALSE	FALSE	FALSE	TRUE	TRUE	FALSE	FALSE	0	0	0	0	1	0	0	0	0
PXUG_V1_004087													1			1		0	1	1	0	2	0	1	1	0	FALSE	FALSE	FALSE	FALSE	FALSE	FALSE	FALSE	TRUE	FALSE	FALSE	FALSE	TRUE	TRUE	FALSE	0	0	0	0	0	0	0	1	0
PXUG_V1_019995													1			1		0	1	1	0	2	0	1	1	0	FALSE	FALSE	FALSE	FALSE	FALSE	FALSE	FALSE	TRUE	FALSE	FALSE	FALSE	TRUE	TRUE	FALSE	0	0	0	0	0	0	0	1	0
PXUG_V1_008410													1			1		0	1	1	0	2	0	1	1	0	FALSE	FALSE	FALSE	FALSE	FALSE	FALSE	FALSE	TRUE	FALSE	FALSE	FALSE	TRUE	TRUE	FALSE	0	0	0	0	0	0	0	1	0
PXUG_V1_029886													1		1			0	1	1	0	2	0	1	1	0	FALSE	FALSE	FALSE	FALSE	FALSE	FALSE	FALSE	TRUE	FALSE	FALSE	FALSE	TRUE	TRUE	FALSE	0	0	0	0	0	0	0	1	0
PXUG_V1_062485													1			1		0	1	1	0	2	0	1	1	0	FALSE	FALSE	FALSE	FALSE	FALSE	FALSE	FALSE	TRUE	FALSE	FALSE	FALSE	TRUE	TRUE	FALSE	0	0	0	0	0	0	0	1	0
PXUG_V1_024314								1						1				1	0	1	0	2	1	0	1	0	FALSE	TRUE	FALSE	FALSE	FALSE	TRUE	FALSE	FALSE	FALSE	FALSE	TRUE	FALSE	TRUE	FALSE	0	0	0	0	0	1	0	0	0
PXUG_V1_009709								1									1	1	0	0	1	2	1	0	0	1	FALSE	FALSE	FALSE	FALSE	FALSE	FALSE	TRUE	FALSE	FALSE	FALSE	TRUE	FALSE	FALSE	TRUE	0	0	0	0	0	0	1	0	0
PXUG_V1_021272								1						1				1	0	1	0	2	1	0	1	0	FALSE	FALSE	FALSE	FALSE	FALSE	TRUE	FALSE	FALSE	FALSE	FALSE	TRUE	FALSE	TRUE	FALSE	0	0	0	0	0	1	0	0	0
PXUG_V1_000236														1			1	0	0	1	1	2	0	0	1	1	FALSE	FALSE	FALSE	FALSE	FALSE	FALSE	FALSE	FALSE	FALSE	TRUE	FALSE	FALSE	TRUE	TRUE	0	0	0	0	0	0	0	0	0
PXUG_V1_028672	1																1	1	0	0	1	2	1	0	0	1	FALSE	FALSE	FALSE	FALSE	FALSE	FALSE	TRUE	FALSE	FALSE	FALSE	TRUE	FALSE	FALSE	TRUE	0	0	0	0	0	0	1	0	0
PXUG_V1_001619												1		1				0	1	1	0	2	0	1	1	0	FALSE	FALSE	FALSE	FALSE	FALSE	FALSE	FALSE	TRUE	FALSE	FALSE	FALSE	TRUE	TRUE	FALSE	0	0	0	0	0	0	0	1	0
PXUG_V1_000712									1			1						1	1	0	0	2	1	1	0	0	FALSE	TRUE	FALSE	FALSE	TRUE	FALSE	FALSE	FALSE	FALSE	FALSE	TRUE	TRUE	FALSE	FALSE	0	0	0	0	1	0	0	0	0
PXUG_V1_017336	1											1						1	1	0	0	2	1	1	0	0	FALSE	FALSE	FALSE	FALSE	TRUE	FALSE	FALSE	FALSE	FALSE	FALSE	TRUE	TRUE	FALSE	FALSE	0	0	0	0	1	0	0	0	0
PXUG_V1_006375										1				1				1	0	1	0	2	1	0	1	0	FALSE	FALSE	FALSE	FALSE	FALSE	TRUE	FALSE	FALSE	FALSE	FALSE	TRUE	FALSE	TRUE	FALSE	0	0	0	0	0	1	0	0	0
PXUG_V1_006332		1															1	1	0	0	1	2	1	0	0	1	FALSE	FALSE	FALSE	FALSE	FALSE	FALSE	TRUE	FALSE	FALSE	FALSE	TRUE	FALSE	FALSE	TRUE	0	0	0	0	0	0	1	0	0
PXUG_V1_047071					1								1					1	1	0	0	2	1	1	0	0	FALSE	FALSE	FALSE	FALSE	TRUE	FALSE	FALSE	FALSE	FALSE	FALSE	TRUE	TRUE	FALSE	FALSE	0	0	0	0	1	0	0	0	0
PXUG_V1_004567					1									1				1	0	1	0	2	1	0	1	0	FALSE	FALSE	FALSE	FALSE	FALSE	TRUE	FALSE	FALSE	FALSE	FALSE	TRUE	FALSE	TRUE	FALSE	0	0	0	0	0	1	0	0	0
PXUG_V1_011676					1									1				1	0	1	0	2	1	0	1	0	FALSE	FALSE	FALSE	FALSE	FALSE	TRUE	FALSE	FALSE	FALSE	FALSE	TRUE	FALSE	TRUE	FALSE	0	0	0	0	0	1	0	0	0
PXUG_V1_021432					1												1	1	0	0	1	2	1	0	0	1	FALSE	FALSE	FALSE	FALSE	FALSE	FALSE	TRUE	FALSE	FALSE	FALSE	TRUE	FALSE	FALSE	TRUE	0	0	0	0	0	0	1	0	0
PXUG_V1_009081					1							1						1	1	0	0	2	1	1	0	0	FALSE	FALSE	FALSE	FALSE	TRUE	FALSE	FALSE	FALSE	FALSE	FALSE	TRUE	TRUE	FALSE	FALSE	0	0	0	0	1	0	0	0	0
PXUG_V1_009626					1												1	1	0	0	1	2	1	0	0	1	FALSE	FALSE	FALSE	FALSE	FALSE	FALSE	TRUE	FALSE	FALSE	FALSE	TRUE	FALSE	FALSE	TRUE	0	0	0	0	0	0	1	0	0
PXUG_V1_031628					1												1	1	0	0	1	2	1	0	0	1	FALSE	FALSE	FALSE	FALSE	FALSE	FALSE	TRUE	FALSE	FALSE	FALSE	TRUE	FALSE	FALSE	TRUE	0	0	0	0	0	0	1	0	0
PXUG_V1_012792					1								1					1	1	0	0	2	1	1	0	0	FALSE	FALSE	FALSE	FALSE	TRUE	FALSE	FALSE	FALSE	FALSE	FALSE	TRUE	TRUE	FALSE	FALSE	0	0	0	0	1	0	0	0	0
PXUG_V1_013730					1							1						1	1	0	0	2	1	1	0	0	FALSE	FALSE	FALSE	FALSE	TRUE	FALSE	FALSE	FALSE	FALSE	FALSE	TRUE	TRUE	FALSE	FALSE	0	0	0	0	1	0	0	0	0
PXUG_V1_001797					1								1					1	1	0	0	2	1	1	0	0	FALSE	FALSE	FALSE	FALSE	TRUE	FALSE	FALSE	FALSE	FALSE	FALSE	TRUE	TRUE	FALSE	FALSE	0	0	0	0	1	0	0	0	0
PXUG_V1_032100					1												1	1	0	0	1	2	1	0	0	1	FALSE	FALSE	FALSE	FALSE	FALSE	FALSE	TRUE	FALSE	FALSE	FALSE	TRUE	FALSE	FALSE	TRUE	0	0	0	0	0	0	1	0	0
PXUG_V1_079924					1												1	1	0	0	1	2	1	0	0	1	FALSE	FALSE	FALSE	FALSE	FALSE	FALSE	TRUE	FALSE	FALSE	FALSE	TRUE	FALSE	FALSE	TRUE	0	0	0	0	0	0	1	0	0
PXUG_V1_076299					1											1		1	0	1	0	2	1	0	1	0	FALSE	FALSE	FALSE	FALSE	FALSE	TRUE	FALSE	FALSE	FALSE	FALSE	TRUE	FALSE	TRUE	FALSE	0	0	0	0	0	1	0	0	0
PXUG_V1_017419					1									1				1	0	1	0	2	1	0	1	0	FALSE	FALSE	FALSE	FALSE	FALSE	TRUE	FALSE	FALSE	FALSE	FALSE	TRUE	FALSE	TRUE	FALSE	0	0	0	0	0	1	0	0	0
PXUG_V1_002541					1											1		1	0	1	0	2	1	0	1	0	FALSE	FALSE	FALSE	FALSE	FALSE	TRUE	FALSE	FALSE	FALSE	FALSE	TRUE	FALSE	TRUE	FALSE	0	0	0	0	0	1	0	0	0
PXUG_V1_012083					1								1					1	1	0	0	2	1	1	0	0	FALSE	FALSE	FALSE	FALSE	TRUE	FALSE	FALSE	FALSE	FALSE	FALSE	TRUE	TRUE	FALSE	FALSE	0	0	0	0	1	0	0	0	0
PXUG_V1_003432					1											1		1	0	1	0	2	1	0	1	0	FALSE	FALSE	FALSE	FALSE	FALSE	TRUE	FALSE	FALSE	FALSE	FALSE	TRUE	FALSE	TRUE	FALSE	0	0	0	0	0	1	0	0	0
PXUG_V1_000983					1											1		1	0	1	0	2	1	0	1	0	FALSE	FALSE	FALSE	FALSE	FALSE	TRUE	FALSE	FALSE	FALSE	FALSE	TRUE	FALSE	TRUE	FALSE	0	0	0	0	0	1	0	0	0
PXUG_V1_002911					1							1						1	1	0	0	2	1	1	0	0	FALSE	FALSE	FALSE	FALSE	TRUE	FALSE	FALSE	FALSE	FALSE	FALSE	TRUE	TRUE	FALSE	FALSE	0	0	0	0	1	0	0	0	0
PXUG_V1_001050					1											1		1	0	1	0	2	1	0	1	0	FALSE	FALSE	FALSE	FALSE	FALSE	TRUE	FALSE	FALSE	FALSE	FALSE	TRUE	FALSE	TRUE	FALSE	0	0	0	0	0	1	0	0	0
PXUG_V1_008930					1											1		1	0	1	0	2	1	0	1	0	FALSE	FALSE	FALSE	FALSE	FALSE	TRUE	FALSE	FALSE	FALSE	FALSE	TRUE	FALSE	TRUE	FALSE	0	0	0	0	0	1	0	0	0
PXUG_V1_035631						1							1					1	1	0	0	2	1	1	0	0	FALSE	FALSE	FALSE	FALSE	TRUE	FALSE	FALSE	FALSE	FALSE	FALSE	TRUE	TRUE	FALSE	FALSE	0	0	0	0	1	0	0	0	0
PXUG_V1_018233						1										1		1	0	1	0	2	1	0	1	0	FALSE	FALSE	FALSE	FALSE	FALSE	TRUE	FALSE	FALSE	FALSE	FALSE	TRUE	FALSE	TRUE	FALSE	0	0	0	0	0	1	0	0	0
PXUG_V1_010308						1							1					1	1	0	0	2	1	1	0	0	FALSE	FALSE	FALSE	FALSE	TRUE	FALSE	FALSE	FALSE	FALSE	FALSE	TRUE	TRUE	FALSE	FALSE	0	0	0	0	1	0	0	0	0
PXUG_V1_006116						1							1					1	1	0	0	2	1	1	0	0	FALSE	FALSE	FALSE	FALSE	TRUE	FALSE	FALSE	FALSE	FALSE	FALSE	TRUE	TRUE	FALSE	FALSE	0	0	0	0	1	0	0	0	0
PXUG_V1_002184						1											1	1	0	0	1	2	1	0	0	1	FALSE	FALSE	FALSE	FALSE	FALSE	FALSE	TRUE	FALSE	FALSE	FALSE	TRUE	FALSE	FALSE	TRUE	0	0	0	0	0	0	1	0	0
PXUG_V1_014985						1								1				1	0	1	0	2	1	0	1	0	FALSE	FALSE	FALSE	FALSE	FALSE	TRUE	FALSE	FALSE	FALSE	FALSE	TRUE	FALSE	TRUE	FALSE	0	0	0	0	0	1	0	0	0
PXUG_V1_006120						1							1					1	1	0	0	2	1	1	0	0	FALSE	FALSE	FALSE	FALSE	TRUE	FALSE	FALSE	FALSE	FALSE	FALSE	TRUE	TRUE	FALSE	FALSE	0	0	0	0	1	0	0	0	0
PXUG_V1_006127													1			1		0	1	1	0	2	0	1	1	0	FALSE	FALSE	FALSE	FALSE	FALSE	FALSE	FALSE	TRUE	FALSE	FALSE	FALSE	TRUE	TRUE	FALSE	0	0	0	0	0	0	0	1	0
PXUG_V1_071829													1			1		0	1	1	0	2	0	1	1	0	FALSE	FALSE	FALSE	FALSE	FALSE	FALSE	FALSE	TRUE	FALSE	FALSE	FALSE	TRUE	TRUE	FALSE	0	0	0	0	0	0	0	1	0
PXUG_V1_022323													1			1		0	1	1	0	2	0	1	1	0	FALSE	FALSE	FALSE	FALSE	FALSE	FALSE	FALSE	TRUE	FALSE	FALSE	FALSE	TRUE	TRUE	FALSE	0	0	0	0	0	0	0	1	0
PXUG_V1_020296													1			1		0	1	1	0	2	0	1	1	0	FALSE	FALSE	FALSE	FALSE	FALSE	FALSE	FALSE	TRUE	FALSE	FALSE	FALSE	TRUE	TRUE	FALSE	0	0	0	0	0	0	0	1	0
PXUG_V1_021135													1			1		0	1	1	0	2	0	1	1	0	FALSE	FALSE	FALSE	FALSE	FALSE	FALSE	FALSE	TRUE	FALSE	FALSE	FALSE	TRUE	TRUE	FALSE	0	0	0	0	0	0	0	1	0
PXUG_V1_003687													1			1		0	1	1	0	2	0	1	1	0	FALSE	FALSE	FALSE	FALSE	FALSE	FALSE	FALSE	TRUE	FALSE	FALSE	FALSE	TRUE	TRUE	FALSE	0	0	0	0	0	0	0	1	0
PXUG_V1_013606													1			1		0	1	1	0	2	0	1	1	0	FALSE	FALSE	FALSE	FALSE	FALSE	FALSE	FALSE	TRUE	FALSE	FALSE	FALSE	TRUE	TRUE	FALSE	0	0	0	0	0	0	0	1	0
PXUG_V1_044870													1			1		0	1	1	0	2	0	1	1	0	FALSE	FALSE	FALSE	FALSE	FALSE	FALSE	FALSE	TRUE	FALSE	FALSE	FALSE	TRUE	TRUE	FALSE	0	0	0	0	0	0	0	1	0
PXUG_V1_011534													1				1	0	1	0	1	2	0	1	0	1	FALSE	FALSE	FALSE	FALSE	FALSE	FALSE	FALSE	FALSE	TRUE	FALSE	FALSE	TRUE	FALSE	TRUE	0	0	0	0	0	0	0	0	1
PXUG_V1_004006													1			1		0	1	1	0	2	0	1	1	0	FALSE	FALSE	FALSE	FALSE	FALSE	FALSE	FALSE	TRUE	FALSE	FALSE	FALSE	TRUE	TRUE	FALSE	0	0	0	0	0	0	0	1	0
PXUG_V1_007875													1			1		0	1	1	0	2	0	1	1	0	FALSE	FALSE	FALSE	FALSE	FALSE	FALSE	FALSE	TRUE	FALSE	FALSE	FALSE	TRUE	TRUE	FALSE	0	0	0	0	0	0	0	1	0
PXUG_V1_018352													1			1		0	1	1	0	2	0	1	1	0	FALSE	FALSE	FALSE	FALSE	FALSE	FALSE	FALSE	TRUE	FALSE	FALSE	FALSE	TRUE	TRUE	FALSE	0	0	0	0	0	0	0	1	0
PXUG_V1_021336													1			1		0	1	1	0	2	0	1	1	0	FALSE	FALSE	FALSE	FALSE	FALSE	FALSE	FALSE	TRUE	FALSE	FALSE	FALSE	TRUE	TRUE	FALSE	0	0	0	0	0	0	0	1	0
PXUG_V1_011207													1			1		0	1	1	0	2	0	1	1	0	FALSE	FALSE	FALSE	FALSE	FALSE	FALSE	FALSE	TRUE	FALSE	FALSE	FALSE	TRUE	TRUE	FALSE	0	0	0	0	0	0	0	1	0
PXUG_V1_009927													1			1		0	1	1	0	2	0	1	1	0	FALSE	FALSE	FALSE	FALSE	FALSE	FALSE	FALSE	TRUE	FALSE	FALSE	FALSE	TRUE	TRUE	FALSE	0	0	0	0	0	0	0	1	0
PXUG_V1_008077													1			1		0	1	1	0	2	0	1	1	0	FALSE	FALSE	FALSE	FALSE	FALSE	FALSE	FALSE	TRUE	FALSE	FALSE	FALSE	TRUE	TRUE	FALSE	0	0	0	0	0	0	0	1	0
PXUG_V1_017121													1			1		0	1	1	0	2	0	1	1	0	FALSE	FALSE	FALSE	FALSE	FALSE	FALSE	FALSE	TRUE	FALSE	FALSE	FALSE	TRUE	TRUE	FALSE	0	0	0	0	0	0	0	1	0
PXUG_V1_005268													1	1				0	1	1	0	2	0	1	1	0	FALSE	FALSE	FALSE	FALSE	FALSE	FALSE	FALSE	TRUE	FALSE	FALSE	FALSE	TRUE	TRUE	FALSE	0	0	0	0	0	0	0	1	0
PXUG_V1_025795													1	1				0	1	1	0	2	0	1	1	0	FALSE	FALSE	FALSE	FALSE	FALSE	FALSE	FALSE	TRUE	FALSE	FALSE	FALSE	TRUE	TRUE	FALSE	0	0	0	0	0	0	0	1	0
PXUG_V1_004456													1	1				0	1	1	0	2	0	1	1	0	FALSE	FALSE	FALSE	FALSE	FALSE	FALSE	FALSE	TRUE	FALSE	FALSE	FALSE	TRUE	TRUE	FALSE	0	0	0	0	0	0	0	1	0
PXUG_V1_008624													1			1		0	1	1	0	2	0	1	1	0	FALSE	FALSE	FALSE	FALSE	FALSE	FALSE	FALSE	TRUE	FALSE	FALSE	FALSE	TRUE	TRUE	FALSE	0	0	0	0	0	0	0	1	0
PXUG_V1_017247													1			1		0	1	1	0	2	0	1	1	0	FALSE	FALSE	FALSE	FALSE	FALSE	FALSE	FALSE	TRUE	FALSE	FALSE	FALSE	TRUE	TRUE	FALSE	0	0	0	0	0	0	0	1	0
PXUG_V1_035301													1			1		0	1	1	0	2	0	1	1	0	FALSE	FALSE	FALSE	FALSE	FALSE	FALSE	FALSE	TRUE	FALSE	FALSE	FALSE	TRUE	TRUE	FALSE	0	0	0	0	0	0	0	1	0
PXUG_V1_073305							1						1					1	1	0	0	2	1	1	0	0	FALSE	TRUE	FALSE	FALSE	TRUE	FALSE	FALSE	FALSE	FALSE	FALSE	TRUE	TRUE	FALSE	FALSE	0	0	0	0	1	0	0	0	0
PXUG_V1_034521	1																1	1	0	0	1	2	1	0	0	1	FALSE	FALSE	FALSE	FALSE	FALSE	FALSE	TRUE	FALSE	FALSE	FALSE	TRUE	FALSE	FALSE	TRUE	0	0	0	0	0	0	1	0	0
PXUG_V1_030202	1																1	1	0	0	1	2	1	0	0	1	FALSE	FALSE	FALSE	FALSE	FALSE	FALSE	TRUE	FALSE	FALSE	FALSE	TRUE	FALSE	FALSE	TRUE	0	0	0	0	0	0	1	0	0
PXUG_V1_024196							1									1		1	0	1	0	2	1	0	1	0	FALSE	FALSE	FALSE	FALSE	FALSE	TRUE	FALSE	FALSE	FALSE	FALSE	TRUE	FALSE	TRUE	FALSE	0	0	0	0	0	1	0	0	0
PXUG_V1_026379							1									1		1	0	1	0	2	1	0	1	0	FALSE	FALSE	FALSE	FALSE	FALSE	TRUE	FALSE	FALSE	FALSE	FALSE	TRUE	FALSE	TRUE	FALSE	0	0	0	0	0	1	0	0	0
PXUG_V1_008502								1									1	1	0	0	1	2	1	0	0	1	FALSE	FALSE	FALSE	FALSE	FALSE	FALSE	TRUE	FALSE	FALSE	FALSE	TRUE	FALSE	FALSE	TRUE	0	0	0	0	0	0	1	0	0
PXUG_V1_050199								1									1	1	0	0	1	2	1	0	0	1	FALSE	FALSE	FALSE	FALSE	FALSE	FALSE	TRUE	FALSE	FALSE	FALSE	TRUE	FALSE	FALSE	TRUE	0	0	0	0	0	0	1	0	0
PXUG_V1_004895								1									1	1	0	0	1	2	1	0	0	1	FALSE	FALSE	FALSE	FALSE	FALSE	FALSE	TRUE	FALSE	FALSE	FALSE	TRUE	FALSE	FALSE	TRUE	0	0	0	0	0	0	1	0	0
PXUG_V1_000021								1									1	1	0	0	1	2	1	0	0	1	FALSE	FALSE	FALSE	FALSE	FALSE	FALSE	TRUE	FALSE	FALSE	FALSE	TRUE	FALSE	FALSE	TRUE	0	0	0	0	0	0	1	0	0
PXUG_V1_008017								1									1	1	0	0	1	2	1	0	0	1	FALSE	FALSE	FALSE	FALSE	FALSE	FALSE	TRUE	FALSE	FALSE	FALSE	TRUE	FALSE	FALSE	TRUE	0	0	0	0	0	0	1	0	0
PXUG_V1_007222								1									1	1	0	0	1	2	1	0	0	1	FALSE	FALSE	FALSE	FALSE	FALSE	FALSE	TRUE	FALSE	FALSE	FALSE	TRUE	FALSE	FALSE	TRUE	0	0	0	0	0	0	1	0	0
PXUG_V1_082432								1						1				1	0	1	0	2	1	0	1	0	FALSE	FALSE	FALSE	FALSE	FALSE	TRUE	FALSE	FALSE	FALSE	FALSE	TRUE	FALSE	TRUE	FALSE	0	0	0	0	0	1	0	0	0
PXUG_V1_050484								1									1	1	0	0	1	2	1	0	0	1	FALSE	FALSE	FALSE	FALSE	FALSE	FALSE	TRUE	FALSE	FALSE	FALSE	TRUE	FALSE	FALSE	TRUE	0	0	0	0	0	0	1	0	0
PXUG_V1_010675								1								1		1	0	1	0	2	1	0	1	0	FALSE	FALSE	FALSE	FALSE	FALSE	TRUE	FALSE	FALSE	FALSE	FALSE	TRUE	FALSE	TRUE	FALSE	0	0	0	0	0	1	0	0	0
PXUG_V1_000789								1				1						1	1	0	0	2	1	1	0	0	FALSE	FALSE	FALSE	FALSE	TRUE	FALSE	FALSE	FALSE	FALSE	FALSE	TRUE	TRUE	FALSE	FALSE	0	0	0	0	1	0	0	0	0
PXUG_V1_000865								1				1						1	1	0	0	2	1	1	0	0	FALSE	FALSE	FALSE	FALSE	TRUE	FALSE	FALSE	FALSE	FALSE	FALSE	TRUE	TRUE	FALSE	FALSE	0	0	0	0	1	0	0	0	0
PXUG_V1_000791								1				1						1	1	0	0	2	1	1	0	0	FALSE	FALSE	FALSE	FALSE	TRUE	FALSE	FALSE	FALSE	FALSE	FALSE	TRUE	TRUE	FALSE	FALSE	0	0	0	0	1	0	0	0	0
PXUG_V1_026191								1				1						1	1	0	0	2	1	1	0	0	FALSE	FALSE	FALSE	FALSE	TRUE	FALSE	FALSE	FALSE	FALSE	FALSE	TRUE	TRUE	FALSE	FALSE	0	0	0	0	1	0	0	0	0
PXUG_V1_005432								1				1						1	1	0	0	2	1	1	0	0	FALSE	FALSE	FALSE	FALSE	TRUE	FALSE	FALSE	FALSE	FALSE	FALSE	TRUE	TRUE	FALSE	FALSE	0	0	0	0	1	0	0	0	0
PXUG_V1_013835								1								1		1	0	1	0	2	1	0	1	0	FALSE	FALSE	FALSE	FALSE	FALSE	TRUE	FALSE	FALSE	FALSE	FALSE	TRUE	FALSE	TRUE	FALSE	0	0	0	0	0	1	0	0	0
PXUG_V1_061868								1				1						1	1	0	0	2	1	1	0	0	FALSE	FALSE	FALSE	FALSE	TRUE	FALSE	FALSE	FALSE	FALSE	FALSE	TRUE	TRUE	FALSE	FALSE	0	0	0	0	1	0	0	0	0
PXUG_V1_003104								1						1				1	0	1	0	2	1	0	1	0	FALSE	FALSE	FALSE	FALSE	FALSE	TRUE	FALSE	FALSE	FALSE	FALSE	TRUE	FALSE	TRUE	FALSE	0	0	0	0	0	1	0	0	0
PXUG_V1_010659								1								1		1	0	1	0	2	1	0	1	0	FALSE	FALSE	FALSE	FALSE	FALSE	TRUE	FALSE	FALSE	FALSE	FALSE	TRUE	FALSE	TRUE	FALSE	0	0	0	0	0	1	0	0	0
PXUG_V1_002660								1				1						1	1	0	0	2	1	1	0	0	FALSE	FALSE	FALSE	FALSE	TRUE	FALSE	FALSE	FALSE	FALSE	FALSE	TRUE	TRUE	FALSE	FALSE	0	0	0	0	1	0	0	0	0
PXUG_V1_006640								1									1	1	0	0	1	2	1	0	0	1	FALSE	FALSE	FALSE	FALSE	FALSE	FALSE	TRUE	FALSE	FALSE	FALSE	TRUE	FALSE	FALSE	TRUE	0	0	0	0	0	0	1	0	0
PXUG_V1_015249								1									1	1	0	0	1	2	1	0	0	1	FALSE	FALSE	FALSE	FALSE	FALSE	FALSE	TRUE	FALSE	FALSE	FALSE	TRUE	FALSE	FALSE	TRUE	0	0	0	0	0	0	1	0	0
PXUG_V1_006930								1									1	1	0	0	1	2	1	0	0	1	FALSE	FALSE	FALSE	FALSE	FALSE	FALSE	TRUE	FALSE	FALSE	FALSE	TRUE	FALSE	FALSE	TRUE	0	0	0	0	0	0	1	0	0
PXUG_V1_068373								1				1						1	1	0	0	2	1	1	0	0	FALSE	FALSE	FALSE	FALSE	TRUE	FALSE	FALSE	FALSE	FALSE	FALSE	TRUE	TRUE	FALSE	FALSE	0	0	0	0	1	0	0	0	0
PXUG_V1_007926								1									1	1	0	0	1	2	1	0	0	1	FALSE	FALSE	FALSE	FALSE	FALSE	FALSE	TRUE	FALSE	FALSE	FALSE	TRUE	FALSE	FALSE	TRUE	0	0	0	0	0	0	1	0	0
PXUG_V1_011064								1									1	1	0	0	1	2	1	0	0	1	FALSE	FALSE	FALSE	FALSE	FALSE	FALSE	TRUE	FALSE	FALSE	FALSE	TRUE	FALSE	FALSE	TRUE	0	0	0	0	0	0	1	0	0
PXUG_V1_013428								1									1	1	0	0	1	2	1	0	0	1	FALSE	FALSE	FALSE	FALSE	FALSE	FALSE	TRUE	FALSE	FALSE	FALSE	TRUE	FALSE	FALSE	TRUE	0	0	0	0	0	0	1	0	0
PXUG_V1_003519								1								1		1	0	1	0	2	1	0	1	0	FALSE	FALSE	FALSE	FALSE	FALSE	TRUE	FALSE	FALSE	FALSE	FALSE	TRUE	FALSE	TRUE	FALSE	0	0	0	0	0	1	0	0	0
PXUG_V1_024907								1									1	1	0	0	1	2	1	0	0	1	FALSE	FALSE	FALSE	FALSE	FALSE	FALSE	TRUE	FALSE	FALSE	FALSE	TRUE	FALSE	FALSE	TRUE	0	0	0	0	0	0	1	0	0
PXUG_V1_022364		1														1		1	0	1	0	2	1	0	1	0	FALSE	FALSE	FALSE	FALSE	FALSE	TRUE	FALSE	FALSE	FALSE	FALSE	TRUE	FALSE	TRUE	FALSE	0	0	0	0	0	1	0	0	0
PXUG_V1_069790												1				1		0	1	1	0	2	0	1	1	0	FALSE	FALSE	FALSE	FALSE	FALSE	FALSE	FALSE	TRUE	FALSE	FALSE	FALSE	TRUE	TRUE	FALSE	0	0	0	0	0	0	0	1	0
PXUG_V1_007651												1				1		0	1	1	0	2	0	1	1	0	FALSE	FALSE	FALSE	FALSE	FALSE	FALSE	FALSE	TRUE	FALSE	FALSE	FALSE	TRUE	TRUE	FALSE	0	0	0	0	0	0	0	1	0
PXUG_V1_053135												1				1		0	1	1	0	2	0	1	1	0	FALSE	FALSE	FALSE	FALSE	FALSE	FALSE	FALSE	TRUE	FALSE	FALSE	FALSE	TRUE	TRUE	FALSE	0	0	0	0	0	0	0	1	0
PXUG_V1_007823												1				1		0	1	1	0	2	0	1	1	0	FALSE	FALSE	FALSE	FALSE	FALSE	FALSE	FALSE	TRUE	FALSE	FALSE	FALSE	TRUE	TRUE	FALSE	0	0	0	0	0	0	0	1	0
PXUG_V1_045218												1				1		0	1	1	0	2	0	1	1	0	FALSE	FALSE	FALSE	FALSE	FALSE	FALSE	FALSE	TRUE	FALSE	FALSE	FALSE	TRUE	TRUE	FALSE	0	0	0	0	0	0	0	1	0
PXUG_V1_057345												1				1		0	1	1	0	2	0	1	1	0	FALSE	FALSE	FALSE	FALSE	FALSE	FALSE	FALSE	TRUE	FALSE	FALSE	FALSE	TRUE	TRUE	FALSE	0	0	0	0	0	0	0	1	0
PXUG_V1_000318																1	1	0	0	1	1	2	0	0	1	1	FALSE	FALSE	FALSE	FALSE	FALSE	FALSE	FALSE	FALSE	FALSE	TRUE	FALSE	FALSE	TRUE	TRUE	0	0	0	0	0	0	0	0	0
PXUG_V1_012970												1		1				0	1	1	0	2	0	1	1	0	FALSE	FALSE	FALSE	FALSE	FALSE	FALSE	FALSE	TRUE	FALSE	FALSE	FALSE	TRUE	TRUE	FALSE	0	0	0	0	0	0	0	1	0
PXUG_V1_017829												1					1	0	1	0	1	2	0	1	0	1	FALSE	FALSE	FALSE	FALSE	FALSE	FALSE	FALSE	FALSE	TRUE	FALSE	FALSE	TRUE	FALSE	TRUE	0	0	0	0	0	0	0	0	1
PXUG_V1_072261												1					1	0	1	0	1	2	0	1	0	1	FALSE	FALSE	FALSE	FALSE	FALSE	FALSE	FALSE	FALSE	TRUE	FALSE	FALSE	TRUE	FALSE	TRUE	0	0	0	0	0	0	0	0	1
PXUG_V1_006962												1					1	0	1	0	1	2	0	1	0	1	FALSE	FALSE	FALSE	FALSE	FALSE	FALSE	FALSE	FALSE	TRUE	FALSE	FALSE	TRUE	FALSE	TRUE	0	0	0	0	0	0	0	0	1
PXUG_V1_061785												1					1	0	1	0	1	2	0	1	0	1	FALSE	FALSE	FALSE	FALSE	FALSE	FALSE	FALSE	FALSE	TRUE	FALSE	FALSE	TRUE	FALSE	TRUE	0	0	0	0	0	0	0	0	1
PXUG_V1_035664												1					1	0	1	0	1	2	0	1	0	1	FALSE	FALSE	FALSE	FALSE	FALSE	FALSE	FALSE	FALSE	TRUE	FALSE	FALSE	TRUE	FALSE	TRUE	0	0	0	0	0	0	0	0	1
PXUG_V1_000479					1									1				1	0	1	0	2	1	0	1	0	FALSE	FALSE	FALSE	FALSE	FALSE	TRUE	FALSE	FALSE	FALSE	FALSE	TRUE	FALSE	TRUE	FALSE	0	0	0	0	0	1	0	0	0
PXUG_V1_022623						1								1				1	0	1	0	2	1	0	1	0	FALSE	FALSE	FALSE	FALSE	FALSE	TRUE	FALSE	FALSE	FALSE	FALSE	TRUE	FALSE	TRUE	FALSE	0	0	0	0	0	1	0	0	0
PXUG_V1_001043								1						1				1	0	1	0	2	1	0	1	0	FALSE	FALSE	FALSE	FALSE	FALSE	TRUE	FALSE	FALSE	FALSE	FALSE	TRUE	FALSE	TRUE	FALSE	0	0	0	0	0	1	0	0	0
PXUG_V1_022014								1							1			1	0	1	0	2	1	0	1	0	FALSE	FALSE	FALSE	FALSE	FALSE	TRUE	FALSE	FALSE	FALSE	FALSE	TRUE	FALSE	TRUE	FALSE	0	0	0	0	0	1	0	0	0
PXUG_V1_009062									1							1		1	0	1	0	2	1	0	1	0	FALSE	FALSE	FALSE	FALSE	FALSE	TRUE	FALSE	FALSE	FALSE	FALSE	TRUE	FALSE	TRUE	FALSE	0	0	0	0	0	1	0	0	0
PXUG_V1_030809												1		1				0	1	1	0	2	0	1	1	0	FALSE	FALSE	FALSE	FALSE	FALSE	FALSE	FALSE	TRUE	FALSE	FALSE	FALSE	TRUE	TRUE	FALSE	0	0	0	0	0	0	0	1	0
PXUG_V1_004933												1		1				0	1	1	0	2	0	1	1	0	FALSE	FALSE	FALSE	FALSE	FALSE	FALSE	FALSE	TRUE	FALSE	FALSE	FALSE	TRUE	TRUE	FALSE	0	0	0	0	0	0	0	1	0
PXUG_V1_000408												1		1				0	1	1	0	2	0	1	1	0	FALSE	FALSE	FALSE	FALSE	FALSE	FALSE	FALSE	TRUE	FALSE	FALSE	FALSE	TRUE	TRUE	FALSE	0	0	0	0	0	0	0	1	0
PXUG_V1_027432					1												1	1	0	0	1	2	1	0	0	1	FALSE	TRUE	FALSE	FALSE	FALSE	FALSE	TRUE	FALSE	FALSE	FALSE	TRUE	FALSE	FALSE	TRUE	0	0	0	0	0	0	1	0	0
PXUG_V1_048047						1								1				1	0	1	0	2	1	0	1	0	FALSE	FALSE	FALSE	FALSE	FALSE	TRUE	FALSE	FALSE	FALSE	FALSE	TRUE	FALSE	TRUE	FALSE	0	0	0	0	0	1	0	0	0
PXUG_V1_011495						1								1				1	0	1	0	2	1	0	1	0	FALSE	FALSE	FALSE	FALSE	FALSE	TRUE	FALSE	FALSE	FALSE	FALSE	TRUE	FALSE	TRUE	FALSE	0	0	0	0	0	1	0	0	0
PXUG_V1_082366						1								1				1	0	1	0	2	1	0	1	0	FALSE	FALSE	FALSE	FALSE	FALSE	TRUE	FALSE	FALSE	FALSE	FALSE	TRUE	FALSE	TRUE	FALSE	0	0	0	0	0	1	0	0	0
PXUG_V1_001284						1								1				1	0	1	0	2	1	0	1	0	FALSE	FALSE	FALSE	FALSE	FALSE	TRUE	FALSE	FALSE	FALSE	FALSE	TRUE	FALSE	TRUE	FALSE	0	0	0	0	0	1	0	0	0
PXUG_V1_005067													1	1				0	1	1	0	2	0	1	1	0	FALSE	FALSE	FALSE	FALSE	FALSE	FALSE	FALSE	TRUE	FALSE	FALSE	FALSE	TRUE	TRUE	FALSE	0	0	0	0	0	0	0	1	0
PXUG_V1_044328													1				1	0	1	0	1	2	0	1	0	1	FALSE	FALSE	FALSE	FALSE	FALSE	FALSE	FALSE	FALSE	TRUE	FALSE	FALSE	TRUE	FALSE	TRUE	0	0	0	0	0	0	0	0	1
PXUG_V1_046947									1				1					1	1	0	0	2	1	1	0	0	FALSE	FALSE	FALSE	FALSE	TRUE	FALSE	FALSE	FALSE	FALSE	FALSE	TRUE	TRUE	FALSE	FALSE	0	0	0	0	1	0	0	0	0
PXUG_V1_056012													1				1	0	1	0	1	2	0	1	0	1	FALSE	FALSE	FALSE	FALSE	FALSE	FALSE	FALSE	FALSE	TRUE	FALSE	FALSE	TRUE	FALSE	TRUE	0	0	0	0	0	0	0	0	1
PXUG_V1_007695	1													1				1	0	1	0	2	1	0	1	0	FALSE	FALSE	FALSE	FALSE	FALSE	TRUE	FALSE	FALSE	FALSE	FALSE	TRUE	FALSE	TRUE	FALSE	0	0	0	0	0	1	0	0	0
PXUG_V1_062783							1							1				1	0	1	0	2	1	0	1	0	FALSE	FALSE	FALSE	FALSE	FALSE	TRUE	FALSE	FALSE	FALSE	FALSE	TRUE	FALSE	TRUE	FALSE	0	0	0	0	0	1	0	0	0
PXUG_V1_024202							1								1			1	0	1	0	2	1	0	1	0	FALSE	FALSE	FALSE	FALSE	FALSE	TRUE	FALSE	FALSE	FALSE	FALSE	TRUE	FALSE	TRUE	FALSE	0	0	0	0	0	1	0	0	0
PXUG_V1_010184							1								1			1	0	1	0	2	1	0	1	0	FALSE	FALSE	FALSE	FALSE	FALSE	TRUE	FALSE	FALSE	FALSE	FALSE	TRUE	FALSE	TRUE	FALSE	0	0	0	0	0	1	0	0	0
PXUG_V1_010183							1								1			1	0	1	0	2	1	0	1	0	FALSE	FALSE	FALSE	FALSE	FALSE	TRUE	FALSE	FALSE	FALSE	FALSE	TRUE	FALSE	TRUE	FALSE	0	0	0	0	0	1	0	0	0
PXUG_V1_012473								1						1				1	0	1	0	2	1	0	1	0	FALSE	FALSE	FALSE	FALSE	FALSE	TRUE	FALSE	FALSE	FALSE	FALSE	TRUE	FALSE	TRUE	FALSE	0	0	0	0	0	1	0	0	0
PXUG_V1_011066								1						1				1	0	1	0	2	1	0	1	0	FALSE	FALSE	FALSE	FALSE	FALSE	TRUE	FALSE	FALSE	FALSE	FALSE	TRUE	FALSE	TRUE	FALSE	0	0	0	0	0	1	0	0	0
PXUG_V1_032176								1						1				1	0	1	0	2	1	0	1	0	FALSE	FALSE	FALSE	FALSE	FALSE	TRUE	FALSE	FALSE	FALSE	FALSE	TRUE	FALSE	TRUE	FALSE	0	0	0	0	0	1	0	0	0
PXUG_V1_065204								1							1			1	0	1	0	2	1	0	1	0	FALSE	FALSE	FALSE	FALSE	FALSE	TRUE	FALSE	FALSE	FALSE	FALSE	TRUE	FALSE	TRUE	FALSE	0	0	0	0	0	1	0	0	0
PXUG_V1_050642								1							1			1	0	1	0	2	1	0	1	0	FALSE	FALSE	FALSE	FALSE	FALSE	TRUE	FALSE	FALSE	FALSE	FALSE	TRUE	FALSE	TRUE	FALSE	0	0	0	0	0	1	0	0	0
PXUG_V1_021283								1						1				1	0	1	0	2	1	0	1	0	FALSE	FALSE	FALSE	FALSE	FALSE	TRUE	FALSE	FALSE	FALSE	FALSE	TRUE	FALSE	TRUE	FALSE	0	0	0	0	0	1	0	0	0
PXUG_V1_000197								1						1				1	0	1	0	2	1	0	1	0	FALSE	FALSE	FALSE	FALSE	FALSE	TRUE	FALSE	FALSE	FALSE	FALSE	TRUE	FALSE	TRUE	FALSE	0	0	0	0	0	1	0	0	0
PXUG_V1_003092								1						1				1	0	1	0	2	1	0	1	0	FALSE	FALSE	FALSE	FALSE	FALSE	TRUE	FALSE	FALSE	FALSE	FALSE	TRUE	FALSE	TRUE	FALSE	0	0	0	0	0	1	0	0	0
PXUG_V1_017251								1						1				1	0	1	0	2	1	0	1	0	FALSE	FALSE	FALSE	FALSE	FALSE	TRUE	FALSE	FALSE	FALSE	FALSE	TRUE	FALSE	TRUE	FALSE	0	0	0	0	0	1	0	0	0
PXUG_V1_010150			1								1							1	1	0	0	2	1	1	0	0	FALSE	FALSE	FALSE	FALSE	TRUE	FALSE	FALSE	FALSE	FALSE	FALSE	TRUE	TRUE	FALSE	FALSE	0	0	0	0	1	0	0	0	0
PXUG_V1_000200			1								1							1	1	0	0	2	1	1	0	0	FALSE	FALSE	FALSE	FALSE	TRUE	FALSE	FALSE	FALSE	FALSE	FALSE	TRUE	TRUE	FALSE	FALSE	0	0	0	0	1	0	0	0	0
PXUG_V1_006634			1								1							1	1	0	0	2	1	1	0	0	FALSE	FALSE	FALSE	FALSE	TRUE	FALSE	FALSE	FALSE	FALSE	FALSE	TRUE	TRUE	FALSE	FALSE	0	0	0	0	1	0	0	0	0
PXUG_V1_023845			1								1							1	1	0	0	2	1	1	0	0	FALSE	FALSE	FALSE	FALSE	TRUE	FALSE	FALSE	FALSE	FALSE	FALSE	TRUE	TRUE	FALSE	FALSE	0	0	0	0	1	0	0	0	0
PXUG_V1_046064		1													1			1	0	1	0	2	1	0	1	0	FALSE	FALSE	FALSE	FALSE	FALSE	TRUE	FALSE	FALSE	FALSE	FALSE	TRUE	FALSE	TRUE	FALSE	0	0	0	0	0	1	0	0	0
PXUG_V1_000388												1		1				0	1	1	0	2	0	1	1	0	FALSE	FALSE	FALSE	FALSE	FALSE	FALSE	FALSE	TRUE	FALSE	FALSE	FALSE	TRUE	TRUE	FALSE	0	0	0	0	0	0	0	1	0
PXUG_V1_010558												1		1				0	1	1	0	2	0	1	1	0	FALSE	FALSE	FALSE	FALSE	FALSE	FALSE	FALSE	TRUE	FALSE	FALSE	FALSE	TRUE	TRUE	FALSE	0	0	0	0	0	0	0	1	0
PXUG_V1_030932									1								1	1	0	0	1	2	1	0	0	1	FALSE	TRUE	FALSE	FALSE	FALSE	FALSE	TRUE	FALSE	FALSE	FALSE	TRUE	FALSE	FALSE	TRUE	0	0	0	0	0	0	1	0	0
PXUG_V1_000411									1								1	1	0	0	1	2	1	0	0	1	FALSE	FALSE	FALSE	FALSE	FALSE	FALSE	TRUE	FALSE	FALSE	FALSE	TRUE	FALSE	FALSE	TRUE	0	0	0	0	0	0	1	0	0
PXUG_V1_032256	1																1	1	0	0	1	2	1	0	0	1	FALSE	FALSE	FALSE	FALSE	FALSE	FALSE	TRUE	FALSE	FALSE	FALSE	TRUE	FALSE	FALSE	TRUE	0	0	0	0	0	0	1	0	0
PXUG_V1_068877			1								1							1	1	0	0	2	1	1	0	0	FALSE	FALSE	FALSE	FALSE	TRUE	FALSE	FALSE	FALSE	FALSE	FALSE	TRUE	TRUE	FALSE	FALSE	0	0	0	0	1	0	0	0	0
PXUG_V1_060715			1								1							1	1	0	0	2	1	1	0	0	FALSE	FALSE	FALSE	FALSE	TRUE	FALSE	FALSE	FALSE	FALSE	FALSE	TRUE	TRUE	FALSE	FALSE	0	0	0	0	1	0	0	0	0
PXUG_V1_057164	1													1				1	0	1	0	2	1	0	1	0	FALSE	FALSE	FALSE	FALSE	FALSE	TRUE	FALSE	FALSE	FALSE	FALSE	TRUE	FALSE	TRUE	FALSE	0	0	0	0	0	1	0	0	0
PXUG_V1_000540			1								1							1	1	0	0	2	1	1	0	0	FALSE	FALSE	FALSE	FALSE	TRUE	FALSE	FALSE	FALSE	FALSE	FALSE	TRUE	TRUE	FALSE	FALSE	0	0	0	0	1	0	0	0	0
PXUG_V1_000164			1								1							1	1	0	0	2	1	1	0	0	FALSE	FALSE	FALSE	FALSE	TRUE	FALSE	FALSE	FALSE	FALSE	FALSE	TRUE	TRUE	FALSE	FALSE	0	0	0	0	1	0	0	0	0
PXUG_V1_016825		1													1			1	0	1	0	2	1	0	1	0	FALSE	FALSE	FALSE	FALSE	FALSE	TRUE	FALSE	FALSE	FALSE	FALSE	TRUE	FALSE	TRUE	FALSE	0	0	0	0	0	1	0	0	0
PXUG_V1_012785			1								1							1	1	0	0	2	1	1	0	0	FALSE	FALSE	FALSE	FALSE	TRUE	FALSE	FALSE	FALSE	FALSE	FALSE	TRUE	TRUE	FALSE	FALSE	0	0	0	0	1	0	0	0	0
PXUG_V1_031705			1								1							1	1	0	0	2	1	1	0	0	FALSE	FALSE	FALSE	FALSE	TRUE	FALSE	FALSE	FALSE	FALSE	FALSE	TRUE	TRUE	FALSE	FALSE	0	0	0	0	1	0	0	0	0
PXUG_V1_018048			1								1							1	1	0	0	2	1	1	0	0	FALSE	FALSE	FALSE	FALSE	TRUE	FALSE	FALSE	FALSE	FALSE	FALSE	TRUE	TRUE	FALSE	FALSE	0	0	0	0	1	0	0	0	0
PXUG_V1_000931			1								1							1	1	0	0	2	1	1	0	0	FALSE	FALSE	FALSE	FALSE	TRUE	FALSE	FALSE	FALSE	FALSE	FALSE	TRUE	TRUE	FALSE	FALSE	0	0	0	0	1	0	0	0	0
PXUG_V1_003584			1								1							1	1	0	0	2	1	1	0	0	FALSE	FALSE	FALSE	FALSE	TRUE	FALSE	FALSE	FALSE	FALSE	FALSE	TRUE	TRUE	FALSE	FALSE	0	0	0	0	1	0	0	0	0
PXUG_V1_034116			1								1							1	1	0	0	2	1	1	0	0	FALSE	FALSE	FALSE	FALSE	TRUE	FALSE	FALSE	FALSE	FALSE	FALSE	TRUE	TRUE	FALSE	FALSE	0	0	0	0	1	0	0	0	0
PXUG_V1_028327			1								1							1	1	0	0	2	1	1	0	0	FALSE	FALSE	FALSE	FALSE	TRUE	FALSE	FALSE	FALSE	FALSE	FALSE	TRUE	TRUE	FALSE	FALSE	0	0	0	0	1	0	0	0	0
PXUG_V1_015103			1								1							1	1	0	0	2	1	1	0	0	FALSE	FALSE	FALSE	FALSE	TRUE	FALSE	FALSE	FALSE	FALSE	FALSE	TRUE	TRUE	FALSE	FALSE	0	0	0	0	1	0	0	0	0
PXUG_V1_030438			1								1							1	1	0	0	2	1	1	0	0	FALSE	FALSE	FALSE	FALSE	TRUE	FALSE	FALSE	FALSE	FALSE	FALSE	TRUE	TRUE	FALSE	FALSE	0	0	0	0	1	0	0	0	0
PXUG_V1_023942			1								1							1	1	0	0	2	1	1	0	0	FALSE	FALSE	FALSE	FALSE	TRUE	FALSE	FALSE	FALSE	FALSE	FALSE	TRUE	TRUE	FALSE	FALSE	0	0	0	0	1	0	0	0	0
PXUG_V1_037211			1								1							1	1	0	0	2	1	1	0	0	FALSE	FALSE	FALSE	FALSE	TRUE	FALSE	FALSE	FALSE	FALSE	FALSE	TRUE	TRUE	FALSE	FALSE	0	0	0	0	1	0	0	0	0
PXUG_V1_083835			1								1							1	1	0	0	2	1	1	0	0	FALSE	FALSE	FALSE	FALSE	TRUE	FALSE	FALSE	FALSE	FALSE	FALSE	TRUE	TRUE	FALSE	FALSE	0	0	0	0	1	0	0	0	0
PXUG_V1_023506			1								1							1	1	0	0	2	1	1	0	0	FALSE	FALSE	FALSE	FALSE	TRUE	FALSE	FALSE	FALSE	FALSE	FALSE	TRUE	TRUE	FALSE	FALSE	0	0	0	0	1	0	0	0	0
PXUG_V1_021433			1								1							1	1	0	0	2	1	1	0	0	FALSE	FALSE	FALSE	FALSE	TRUE	FALSE	FALSE	FALSE	FALSE	FALSE	TRUE	TRUE	FALSE	FALSE	0	0	0	0	1	0	0	0	0
PXUG_V1_024218			1								1							1	1	0	0	2	1	1	0	0	FALSE	FALSE	FALSE	FALSE	TRUE	FALSE	FALSE	FALSE	FALSE	FALSE	TRUE	TRUE	FALSE	FALSE	0	0	0	0	1	0	0	0	0
PXUG_V1_076715	1				1	1		1	1	1								6	0	0	0	6	1	0	0	0	FALSE	FALSE	FALSE	FALSE	FALSE	FALSE	FALSE	FALSE	FALSE	FALSE	TRUE	FALSE	FALSE	FALSE	0	1	0	0	0	0	0	0	0
PXUG_V1_021464	1	1			1		1	1		1								6	0	0	0	6	1	0	0	0	FALSE	FALSE	FALSE	FALSE	FALSE	FALSE	FALSE	FALSE	FALSE	FALSE	TRUE	FALSE	FALSE	FALSE	0	1	0	0	0	0	0	0	0
PXUG_V1_009895					1			1	1									3	0	0	0	3	1	0	0	0	FALSE	FALSE	FALSE	FALSE	FALSE	FALSE	FALSE	FALSE	FALSE	FALSE	TRUE	FALSE	FALSE	FALSE	0	1	0	0	0	0	0	0	0
PXUG_V1_004708	1					1		1										3	0	0	0	3	1	0	0	0	FALSE	FALSE	FALSE	FALSE	FALSE	FALSE	FALSE	FALSE	FALSE	FALSE	TRUE	FALSE	FALSE	FALSE	0	1	0	0	0	0	0	0	0
PXUG_V1_017018	1				1			1										3	0	0	0	3	1	0	0	0	FALSE	FALSE	FALSE	FALSE	FALSE	FALSE	FALSE	FALSE	FALSE	FALSE	TRUE	FALSE	FALSE	FALSE	0	1	0	0	0	0	0	0	0
PXUG_V1_008276					1	1												2	0	0	0	2	1	0	0	0	FALSE	FALSE	FALSE	FALSE	FALSE	FALSE	FALSE	FALSE	FALSE	FALSE	TRUE	FALSE	FALSE	FALSE	0	1	0	0	0	0	0	0	0
PXUG_V1_000569	1	1		1	1	1	1	1										7	0	0	0	7	1	0	0	0	FALSE	FALSE	FALSE	FALSE	FALSE	FALSE	FALSE	FALSE	FALSE	FALSE	TRUE	FALSE	FALSE	FALSE	0	0	0	0	0	0	0	0	0
PXUG_V1_005891	1			1	1	1		1	1									6	0	0	0	6	1	0	0	0	FALSE	FALSE	FALSE	FALSE	FALSE	FALSE	FALSE	FALSE	FALSE	FALSE	TRUE	FALSE	FALSE	FALSE	0	0	0	0	0	0	0	0	0
PXUG_V1_022277	1			1		1		1		1								5	0	0	0	5	1	0	0	0	FALSE	FALSE	FALSE	FALSE	FALSE	FALSE	FALSE	FALSE	FALSE	FALSE	TRUE	FALSE	FALSE	FALSE	0	0	0	0	0	0	0	0	0
PXUG_V1_019171	1			1	1		1	1										5	0	0	0	5	1	0	0	0	FALSE	FALSE	FALSE	FALSE	FALSE	FALSE	FALSE	FALSE	FALSE	FALSE	TRUE	FALSE	FALSE	FALSE	0	0	0	0	0	0	0	0	0
PXUG_V1_000689	1				1	1	1	1										5	0	0	0	5	1	0	0	0	FALSE	FALSE	FALSE	FALSE	FALSE	FALSE	FALSE	FALSE	FALSE	FALSE	TRUE	FALSE	FALSE	FALSE	0	0	0	0	0	0	0	0	0
PXUG_V1_000830	1				1	1		1										4	0	0	0	4	1	0	0	0	FALSE	FALSE	FALSE	FALSE	FALSE	FALSE	FALSE	FALSE	FALSE	FALSE	TRUE	FALSE	FALSE	FALSE	0	0	0	0	0	0	0	0	0
PXUG_V1_001648	1				1	1		1										4	0	0	0	4	1	0	0	0	FALSE	FALSE	FALSE	FALSE	FALSE	FALSE	FALSE	FALSE	FALSE	FALSE	TRUE	FALSE	FALSE	FALSE	0	0	0	0	0	0	0	0	0
PXUG_V1_029842	1				1	1		1										4	0	0	0	4	1	0	0	0	FALSE	FALSE	FALSE	FALSE	FALSE	FALSE	FALSE	FALSE	FALSE	FALSE	TRUE	FALSE	FALSE	FALSE	0	0	0	0	0	0	0	0	0
PXUG_V1_000285	1					1	1	1										4	0	0	0	4	1	0	0	0	FALSE	FALSE	FALSE	FALSE	FALSE	FALSE	FALSE	FALSE	FALSE	FALSE	TRUE	FALSE	FALSE	FALSE	0	0	0	0	0	0	0	0	0
PXUG_V1_015189	1			1		1		1										4	0	0	0	4	1	0	0	0	FALSE	FALSE	FALSE	FALSE	FALSE	FALSE	FALSE	FALSE	FALSE	FALSE	TRUE	FALSE	FALSE	FALSE	0	0	0	0	0	0	0	0	0
PXUG_V1_002562	1				1	1		1										4	0	0	0	4	1	0	0	0	FALSE	FALSE	FALSE	FALSE	FALSE	FALSE	FALSE	FALSE	FALSE	FALSE	TRUE	FALSE	FALSE	FALSE	0	0	0	0	0	0	0	0	0
PXUG_V1_004978	1			1		1		1										4	0	0	0	4	1	0	0	0	FALSE	FALSE	FALSE	FALSE	FALSE	FALSE	FALSE	FALSE	FALSE	FALSE	TRUE	FALSE	FALSE	FALSE	0	0	0	0	0	0	0	0	0
PXUG_V1_002954	1				1	1		1										4	0	0	0	4	1	0	0	0	FALSE	FALSE	FALSE	FALSE	FALSE	FALSE	FALSE	FALSE	FALSE	FALSE	TRUE	FALSE	FALSE	FALSE	0	0	0	0	0	0	0	0	0
PXUG_V1_005262	1					1	1	1										4	0	0	0	4	1	0	0	0	FALSE	FALSE	FALSE	FALSE	FALSE	FALSE	FALSE	FALSE	FALSE	FALSE	TRUE	FALSE	FALSE	FALSE	0	0	0	0	0	0	0	0	0
PXUG_V1_020999	1				1			1										3	0	0	0	3	1	0	0	0	FALSE	FALSE	FALSE	FALSE	FALSE	FALSE	FALSE	FALSE	FALSE	FALSE	TRUE	FALSE	FALSE	FALSE	0	0	0	0	0	0	0	0	0
PXUG_V1_000359	1				1			1										3	0	0	0	3	1	0	0	0	FALSE	FALSE	FALSE	FALSE	FALSE	FALSE	FALSE	FALSE	FALSE	FALSE	TRUE	FALSE	FALSE	FALSE	0	0	0	0	0	0	0	0	0
PXUG_V1_014469					1		1	1										3	0	0	0	3	1	0	0	0	FALSE	FALSE	FALSE	FALSE	FALSE	FALSE	FALSE	FALSE	FALSE	FALSE	TRUE	FALSE	FALSE	FALSE	0	0	0	0	0	0	0	0	0
PXUG_V1_013696				1	1	1												3	0	0	0	3	1	0	0	0	FALSE	FALSE	FALSE	FALSE	FALSE	FALSE	FALSE	FALSE	FALSE	FALSE	TRUE	FALSE	FALSE	FALSE	0	0	0	0	0	0	0	0	0
PXUG_V1_046645					1	1	1											3	0	0	0	3	1	0	0	0	FALSE	FALSE	FALSE	FALSE	FALSE	FALSE	FALSE	FALSE	FALSE	FALSE	TRUE	FALSE	FALSE	FALSE	0	0	0	0	0	0	0	0	0
PXUG_V1_017238		1				1		1										3	0	0	0	3	1	0	0	0	FALSE	FALSE	FALSE	FALSE	FALSE	FALSE	FALSE	FALSE	FALSE	FALSE	TRUE	FALSE	FALSE	FALSE	0	0	0	0	0	0	0	0	0
PXUG_V1_012149						1	1	1										3	0	0	0	3	1	0	0	0	FALSE	FALSE	FALSE	FALSE	FALSE	FALSE	FALSE	FALSE	FALSE	FALSE	TRUE	FALSE	FALSE	FALSE	0	0	0	0	0	0	0	0	0
PXUG_V1_004288	1			1				1										3	0	0	0	3	1	0	0	0	FALSE	FALSE	FALSE	FALSE	FALSE	FALSE	FALSE	FALSE	FALSE	FALSE	TRUE	FALSE	FALSE	FALSE	0	0	0	0	0	0	0	0	0
PXUG_V1_009734	1				1	1												3	0	0	0	3	1	0	0	0	FALSE	FALSE	FALSE	FALSE	FALSE	FALSE	FALSE	FALSE	FALSE	FALSE	TRUE	FALSE	FALSE	FALSE	0	0	0	0	0	0	0	0	0
PXUG_V1_022091	1			1				1										3	0	0	0	3	1	0	0	0	FALSE	FALSE	FALSE	FALSE	FALSE	FALSE	FALSE	FALSE	FALSE	FALSE	TRUE	FALSE	FALSE	FALSE	0	0	0	0	0	0	0	0	0
PXUG_V1_011180					1		1	1										3	0	0	0	3	1	0	0	0	FALSE	FALSE	FALSE	FALSE	FALSE	FALSE	FALSE	FALSE	FALSE	FALSE	TRUE	FALSE	FALSE	FALSE	0	0	0	0	0	0	0	0	0
PXUG_V1_003969					1	1		1										3	0	0	0	3	1	0	0	0	FALSE	FALSE	FALSE	FALSE	FALSE	FALSE	FALSE	FALSE	FALSE	FALSE	TRUE	FALSE	FALSE	FALSE	0	0	0	0	0	0	0	0	0
PXUG_V1_005708	1				1	1												3	0	0	0	3	1	0	0	0	FALSE	FALSE	FALSE	FALSE	FALSE	FALSE	FALSE	FALSE	FALSE	FALSE	TRUE	FALSE	FALSE	FALSE	0	0	0	0	0	0	0	0	0
PXUG_V1_023768					1		1	1										3	0	0	0	3	1	0	0	0	FALSE	FALSE	FALSE	FALSE	FALSE	FALSE	FALSE	FALSE	FALSE	FALSE	TRUE	FALSE	FALSE	FALSE	0	0	0	0	0	0	0	0	0
PXUG_V1_022967					1	1		1										3	0	0	0	3	1	0	0	0	FALSE	FALSE	FALSE	FALSE	FALSE	FALSE	FALSE	FALSE	FALSE	FALSE	TRUE	FALSE	FALSE	FALSE	0	0	0	0	0	0	0	0	0
PXUG_V1_013192					1		1	1										3	0	0	0	3	1	0	0	0	FALSE	FALSE	FALSE	FALSE	FALSE	FALSE	FALSE	FALSE	FALSE	FALSE	TRUE	FALSE	FALSE	FALSE	0	0	0	0	0	0	0	0	0
PXUG_V1_075966	1					1		1										3	0	0	0	3	1	0	0	0	FALSE	FALSE	FALSE	FALSE	FALSE	FALSE	FALSE	FALSE	FALSE	FALSE	TRUE	FALSE	FALSE	FALSE	0	0	0	0	0	0	0	0	0
PXUG_V1_002603	1					1		1										3	0	0	0	3	1	0	0	0	FALSE	FALSE	FALSE	FALSE	FALSE	FALSE	FALSE	FALSE	FALSE	FALSE	TRUE	FALSE	FALSE	FALSE	0	0	0	0	0	0	0	0	0
PXUG_V1_002602	1					1		1										3	0	0	0	3	1	0	0	0	FALSE	FALSE	FALSE	FALSE	FALSE	FALSE	FALSE	FALSE	FALSE	FALSE	TRUE	FALSE	FALSE	FALSE	0	0	0	0	0	0	0	0	0
PXUG_V1_001564	1				1			1										3	0	0	0	3	1	0	0	0	FALSE	FALSE	FALSE	FALSE	FALSE	FALSE	FALSE	FALSE	FALSE	FALSE	TRUE	FALSE	FALSE	FALSE	0	0	0	0	0	0	0	0	0
PXUG_V1_009314		1			1			1										3	0	0	0	3	1	0	0	0	FALSE	FALSE	FALSE	FALSE	FALSE	FALSE	FALSE	FALSE	FALSE	FALSE	TRUE	FALSE	FALSE	FALSE	0	0	0	0	0	0	0	0	0
PXUG_V1_000374	1	1			1													3	0	0	0	3	1	0	0	0	FALSE	FALSE	FALSE	FALSE	FALSE	FALSE	FALSE	FALSE	FALSE	FALSE	TRUE	FALSE	FALSE	FALSE	0	0	0	0	0	0	0	0	0
PXUG_V1_002958	1				1			1										3	0	0	0	3	1	0	0	0	FALSE	FALSE	FALSE	FALSE	FALSE	FALSE	FALSE	FALSE	FALSE	FALSE	TRUE	FALSE	FALSE	FALSE	0	0	0	0	0	0	0	0	0
PXUG_V1_000146					1			1		1								3	0	0	0	3	1	0	0	0	FALSE	FALSE	FALSE	FALSE	FALSE	FALSE	FALSE	FALSE	FALSE	FALSE	TRUE	FALSE	FALSE	FALSE	0	0	0	0	0	0	0	0	0
PXUG_V1_001127		1			1			1										3	0	0	0	3	1	0	0	0	FALSE	FALSE	FALSE	FALSE	FALSE	FALSE	FALSE	FALSE	FALSE	FALSE	TRUE	FALSE	FALSE	FALSE	0	0	0	0	0	0	0	0	0
PXUG_V1_001472	1				1			1										3	0	0	0	3	1	0	0	0	FALSE	FALSE	FALSE	FALSE	FALSE	FALSE	FALSE	FALSE	FALSE	FALSE	TRUE	FALSE	FALSE	FALSE	0	0	0	0	0	0	0	0	0
PXUG_V1_017929					1	1				1								3	0	0	0	3	1	0	0	0	FALSE	FALSE	FALSE	FALSE	FALSE	FALSE	FALSE	FALSE	FALSE	FALSE	TRUE	FALSE	FALSE	FALSE	0	0	0	0	0	0	0	0	0
PXUG_V1_001996					1			1	1									3	0	0	0	3	1	0	0	0	FALSE	FALSE	FALSE	FALSE	FALSE	FALSE	FALSE	FALSE	FALSE	FALSE	TRUE	FALSE	FALSE	FALSE	0	0	0	0	0	0	0	0	0
PXUG_V1_026464	1				1			1										3	0	0	0	3	1	0	0	0	FALSE	FALSE	FALSE	FALSE	FALSE	FALSE	FALSE	FALSE	FALSE	FALSE	TRUE	FALSE	FALSE	FALSE	0	0	0	0	0	0	0	0	0
PXUG_V1_030407	1						1	1										3	0	0	0	3	1	0	0	0	FALSE	FALSE	FALSE	FALSE	FALSE	FALSE	FALSE	FALSE	FALSE	FALSE	TRUE	FALSE	FALSE	FALSE	0	0	0	0	0	0	0	0	0
PXUG_V1_083438				1				1	1									3	0	0	0	3	1	0	0	0	FALSE	FALSE	FALSE	FALSE	FALSE	FALSE	FALSE	FALSE	FALSE	FALSE	TRUE	FALSE	FALSE	FALSE	0	0	0	0	0	0	0	0	0
PXUG_V1_005452	1				1													2	0	0	0	2	1	0	0	0	FALSE	FALSE	FALSE	FALSE	FALSE	FALSE	FALSE	FALSE	FALSE	FALSE	TRUE	FALSE	FALSE	FALSE	0	0	0	0	0	0	0	0	0
PXUG_V1_020745					1			1										2	0	0	0	2	1	0	0	0	FALSE	FALSE	FALSE	FALSE	FALSE	FALSE	FALSE	FALSE	FALSE	FALSE	TRUE	FALSE	FALSE	FALSE	0	0	0	0	0	0	0	0	0
PXUG_V1_001699					1			1										2	0	0	0	2	1	0	0	0	FALSE	FALSE	FALSE	FALSE	FALSE	FALSE	FALSE	FALSE	FALSE	FALSE	TRUE	FALSE	FALSE	FALSE	0	0	0	0	0	0	0	0	0
PXUG_V1_061092					1			1										2	0	0	0	2	1	0	0	0	FALSE	FALSE	FALSE	FALSE	FALSE	FALSE	FALSE	FALSE	FALSE	FALSE	TRUE	FALSE	FALSE	FALSE	0	0	0	0	0	0	0	0	0
PXUG_V1_012944					1			1										2	0	0	0	2	1	0	0	0	FALSE	FALSE	FALSE	FALSE	FALSE	FALSE	FALSE	FALSE	FALSE	FALSE	TRUE	FALSE	FALSE	FALSE	0	0	0	0	0	0	0	0	0
PXUG_V1_023020												1	1					0	2	0	0	2	0	1	0	0	FALSE	FALSE	FALSE	FALSE	FALSE	FALSE	FALSE	FALSE	FALSE	FALSE	FALSE	TRUE	FALSE	FALSE	0	0	0	0	0	0	0	0	0
PXUG_V1_021544														1		1		0	0	2	0	2	0	0	1	0	FALSE	FALSE	FALSE	FALSE	FALSE	FALSE	FALSE	FALSE	FALSE	FALSE	FALSE	FALSE	TRUE	FALSE	0	0	0	0	0	0	0	0	0
PXUG_V1_029137					1			1										2	0	0	0	2	1	0	0	0	FALSE	FALSE	FALSE	FALSE	FALSE	FALSE	FALSE	FALSE	FALSE	FALSE	TRUE	FALSE	FALSE	FALSE	0	0	0	0	0	0	0	0	0
PXUG_V1_001454					1			1										2	0	0	0	2	1	0	0	0	FALSE	FALSE	FALSE	FALSE	FALSE	FALSE	FALSE	FALSE	FALSE	FALSE	TRUE	FALSE	FALSE	FALSE	0	0	0	0	0	0	0	0	0
PXUG_V1_002347					1			1										2	0	0	0	2	1	0	0	0	FALSE	FALSE	FALSE	FALSE	FALSE	FALSE	FALSE	FALSE	FALSE	FALSE	TRUE	FALSE	FALSE	FALSE	0	0	0	0	0	0	0	0	0
PXUG_V1_016509					1			1										2	0	0	0	2	1	0	0	0	FALSE	FALSE	FALSE	FALSE	FALSE	FALSE	FALSE	FALSE	FALSE	FALSE	TRUE	FALSE	FALSE	FALSE	0	0	0	0	0	0	0	0	0
PXUG_V1_003634					1		1											2	0	0	0	2	1	0	0	0	FALSE	FALSE	FALSE	FALSE	FALSE	FALSE	FALSE	FALSE	FALSE	FALSE	TRUE	FALSE	FALSE	FALSE	0	0	0	0	0	0	0	0	0
PXUG_V1_014736					1			1										2	0	0	0	2	1	0	0	0	FALSE	FALSE	FALSE	FALSE	FALSE	FALSE	FALSE	FALSE	FALSE	FALSE	TRUE	FALSE	FALSE	FALSE	0	0	0	0	0	0	0	0	0
PXUG_V1_005946					1			1										2	0	0	0	2	1	0	0	0	FALSE	FALSE	FALSE	FALSE	FALSE	FALSE	FALSE	FALSE	FALSE	FALSE	TRUE	FALSE	FALSE	FALSE	0	0	0	0	0	0	0	0	0
PXUG_V1_026541					1	1												2	0	0	0	2	1	0	0	0	FALSE	FALSE	FALSE	FALSE	FALSE	FALSE	FALSE	FALSE	FALSE	FALSE	TRUE	FALSE	FALSE	FALSE	0	0	0	0	0	0	0	0	0
PXUG_V1_013093					1			1										2	0	0	0	2	1	0	0	0	FALSE	FALSE	FALSE	FALSE	FALSE	FALSE	FALSE	FALSE	FALSE	FALSE	TRUE	FALSE	FALSE	FALSE	0	0	0	0	0	0	0	0	0
PXUG_V1_003808		1			1													2	0	0	0	2	1	0	0	0	FALSE	FALSE	FALSE	FALSE	FALSE	FALSE	FALSE	FALSE	FALSE	FALSE	TRUE	FALSE	FALSE	FALSE	0	0	0	0	0	0	0	0	0
PXUG_V1_017301					1	1												2	0	0	0	2	1	0	0	0	FALSE	FALSE	FALSE	FALSE	FALSE	FALSE	FALSE	FALSE	FALSE	FALSE	TRUE	FALSE	FALSE	FALSE	0	0	0	0	0	0	0	0	0
PXUG_V1_004412						1		1										2	0	0	0	2	1	0	0	0	FALSE	FALSE	FALSE	FALSE	FALSE	FALSE	FALSE	FALSE	FALSE	FALSE	TRUE	FALSE	FALSE	FALSE	0	0	0	0	0	0	0	0	0
PXUG_V1_018292	1					1												2	0	0	0	2	1	0	0	0	FALSE	FALSE	FALSE	FALSE	FALSE	FALSE	FALSE	FALSE	FALSE	FALSE	TRUE	FALSE	FALSE	FALSE	0	0	0	0	0	0	0	0	0
PXUG_V1_000999												1	1					0	2	0	0	2	0	1	0	0	FALSE	FALSE	FALSE	FALSE	FALSE	FALSE	FALSE	FALSE	FALSE	FALSE	FALSE	TRUE	FALSE	FALSE	0	0	0	0	0	0	0	0	0
PXUG_V1_044524												1	1					0	2	0	0	2	0	1	0	0	FALSE	FALSE	FALSE	FALSE	FALSE	FALSE	FALSE	FALSE	FALSE	FALSE	FALSE	TRUE	FALSE	FALSE	0	0	0	0	0	0	0	0	0
PXUG_V1_007681												1	1					0	2	0	0	2	0	1	0	0	FALSE	FALSE	FALSE	FALSE	FALSE	FALSE	FALSE	FALSE	FALSE	FALSE	FALSE	TRUE	FALSE	FALSE	0	0	0	0	0	0	0	0	0
PXUG_V1_007037							1	1										2	0	0	0	2	1	0	0	0	FALSE	FALSE	FALSE	FALSE	FALSE	FALSE	FALSE	FALSE	FALSE	FALSE	TRUE	FALSE	FALSE	FALSE	0	0	0	0	0	0	0	0	0
PXUG_V1_015862		1						1										2	0	0	0	2	1	0	0	0	FALSE	FALSE	FALSE	FALSE	FALSE	FALSE	FALSE	FALSE	FALSE	FALSE	TRUE	FALSE	FALSE	FALSE	0	0	0	0	0	0	0	0	0
PXUG_V1_050135														1		1		0	0	2	0	2	0	0	1	0	FALSE	FALSE	FALSE	FALSE	FALSE	FALSE	FALSE	FALSE	FALSE	FALSE	FALSE	FALSE	TRUE	FALSE	0	0	0	0	0	0	0	0	0
PXUG_V1_005203														1		1		0	0	2	0	2	0	0	1	0	FALSE	FALSE	FALSE	FALSE	FALSE	FALSE	FALSE	FALSE	FALSE	FALSE	FALSE	FALSE	TRUE	FALSE	0	0	0	0	0	0	0	0	0
PXUG_V1_021117	1							1										2	0	0	0	2	1	0	0	0	FALSE	FALSE	FALSE	FALSE	FALSE	FALSE	FALSE	FALSE	FALSE	FALSE	TRUE	FALSE	FALSE	FALSE	0	0	0	0	0	0	0	0	0
PXUG_V1_072842	1							1										2	0	0	0	2	1	0	0	0	FALSE	FALSE	FALSE	FALSE	FALSE	FALSE	FALSE	FALSE	FALSE	FALSE	TRUE	FALSE	FALSE	FALSE	0	0	0	0	0	0	0	0	0
PXUG_V1_001538	1							1										2	0	0	0	2	1	0	0	0	FALSE	FALSE	FALSE	FALSE	FALSE	FALSE	FALSE	FALSE	FALSE	FALSE	TRUE	FALSE	FALSE	FALSE	0	0	0	0	0	0	0	0	0
PXUG_V1_024918					1			1										2	0	0	0	2	1	0	0	0	FALSE	FALSE	FALSE	FALSE	FALSE	FALSE	FALSE	FALSE	FALSE	FALSE	TRUE	FALSE	FALSE	FALSE	0	0	0	0	0	0	0	0	0
PXUG_V1_076712	1				1													2	0	0	0	2	1	0	0	0	FALSE	FALSE	FALSE	FALSE	FALSE	FALSE	FALSE	FALSE	FALSE	FALSE	TRUE	FALSE	FALSE	FALSE	0	0	0	0	0	0	0	0	0
PXUG_V1_008702						1			1									2	0	0	0	2	1	0	0	0	FALSE	FALSE	FALSE	FALSE	FALSE	FALSE	FALSE	FALSE	FALSE	FALSE	TRUE	FALSE	FALSE	FALSE	0	0	0	0	0	0	0	0	0
PXUG_V1_005565												1	1					0	2	0	0	2	0	1	0	0	FALSE	FALSE	FALSE	FALSE	FALSE	FALSE	FALSE	FALSE	FALSE	FALSE	FALSE	TRUE	FALSE	FALSE	0	0	0	0	0	0	0	0	0
PXUG_V1_012759	1							1										2	0	0	0	2	1	0	0	0	FALSE	FALSE	FALSE	FALSE	FALSE	FALSE	FALSE	FALSE	FALSE	FALSE	TRUE	FALSE	FALSE	FALSE	0	0	0	0	0	0	0	0	0
PXUG_V1_008689	1								1									2	0	0	0	2	1	0	0	0	FALSE	FALSE	FALSE	FALSE	FALSE	FALSE	FALSE	FALSE	FALSE	FALSE	TRUE	FALSE	FALSE	FALSE	0	0	0	0	0	0	0	0	0
PXUG_V1_027226		1					1											2	0	0	0	2	1	0	0	0	FALSE	FALSE	FALSE	FALSE	FALSE	FALSE	FALSE	FALSE	FALSE	FALSE	TRUE	FALSE	FALSE	FALSE	0	0	0	0	0	0	0	0	0
PXUG_V1_025827							1	1										2	0	0	0	2	1	0	0	0	FALSE	FALSE	FALSE	FALSE	FALSE	FALSE	FALSE	FALSE	FALSE	FALSE	TRUE	FALSE	FALSE	FALSE	0	0	0	0	0	0	0	0	0
PXUG_V1_028915								1		1								2	0	0	0	2	1	0	0	0	FALSE	FALSE	FALSE	FALSE	FALSE	FALSE	FALSE	FALSE	FALSE	FALSE	TRUE	FALSE	FALSE	FALSE	0	0	0	0	0	0	0	0	0
PXUG_V1_035388	1							1										2	0	0	0	2	1	0	0	0	FALSE	FALSE	FALSE	FALSE	FALSE	FALSE	FALSE	FALSE	FALSE	FALSE	TRUE	FALSE	FALSE	FALSE	0	0	0	0	0	0	0	0	0
PXUG_V1_014822								1	1									2	0	0	0	2	1	0	0	0	FALSE	FALSE	FALSE	FALSE	FALSE	FALSE	FALSE	FALSE	FALSE	FALSE	TRUE	FALSE	FALSE	FALSE	0	0	0	0	0	0	0	0	0
PXUG_V1_001321	1							1										2	0	0	0	2	1	0	0	0	FALSE	FALSE	FALSE	FALSE	FALSE	FALSE	FALSE	FALSE	FALSE	FALSE	TRUE	FALSE	FALSE	FALSE	0	0	0	0	0	0	0	0	0
PXUG_V1_004640								1	1									2	0	0	0	2	1	0	0	0	FALSE	FALSE	FALSE	FALSE	FALSE	FALSE	FALSE	FALSE	FALSE	FALSE	TRUE	FALSE	FALSE	FALSE	0	0	0	0	0	0	0	0	0
PXUG_V1_006052														1		1		0	0	2	0	2	0	0	1	0	FALSE	FALSE	FALSE	FALSE	FALSE	FALSE	FALSE	FALSE	FALSE	FALSE	FALSE	FALSE	TRUE	FALSE	0	0	0	0	0	0	0	0	0
PXUG_V1_017389														1		1		0	0	2	0	2	0	0	1	0	FALSE	FALSE	FALSE	FALSE	FALSE	FALSE	FALSE	FALSE	FALSE	FALSE	FALSE	FALSE	TRUE	FALSE	0	0	0	0	0	0	0	0	0
PXUG_V1_007952															1	1		0	0	2	0	2	0	0	1	0	FALSE	FALSE	FALSE	FALSE	FALSE	FALSE	FALSE	FALSE	FALSE	FALSE	FALSE	FALSE	TRUE	FALSE	0	0	0	0	0	0	0	0	0
PXUG_V1_004811														1		1		0	0	2	0	2	0	0	1	0	FALSE	FALSE	FALSE	FALSE	FALSE	FALSE	FALSE	FALSE	FALSE	FALSE	FALSE	FALSE	TRUE	FALSE	0	0	0	0	0	0	0	0	0
PXUG_V1_008677					1			1										2	0	0	0	2	1	0	0	0	FALSE	FALSE	FALSE	FALSE	FALSE	FALSE	FALSE	FALSE	FALSE	FALSE	TRUE	FALSE	FALSE	FALSE	0	0	0	0	0	0	0	0	0
PXUG_V1_013780					1			1										2	0	0	0	2	1	0	0	0	FALSE	FALSE	FALSE	FALSE	FALSE	FALSE	FALSE	FALSE	FALSE	FALSE	TRUE	FALSE	FALSE	FALSE	0	0	0	0	0	0	0	0	0
PXUG_V1_011736					1	1												2	0	0	0	2	1	0	0	0	FALSE	FALSE	FALSE	FALSE	FALSE	FALSE	FALSE	FALSE	FALSE	FALSE	TRUE	FALSE	FALSE	FALSE	0	0	0	0	0	0	0	0	0
PXUG_V1_081259					1			1										2	0	0	0	2	1	0	0	0	FALSE	FALSE	FALSE	FALSE	FALSE	FALSE	FALSE	FALSE	FALSE	FALSE	TRUE	FALSE	FALSE	FALSE	0	0	0	0	0	0	0	0	0
PXUG_V1_030580					1			1										2	0	0	0	2	1	0	0	0	FALSE	FALSE	FALSE	FALSE	FALSE	FALSE	FALSE	FALSE	FALSE	FALSE	TRUE	FALSE	FALSE	FALSE	0	0	0	0	0	0	0	0	0
PXUG_V1_018585					1			1										2	0	0	0	2	1	0	0	0	FALSE	FALSE	FALSE	FALSE	FALSE	FALSE	FALSE	FALSE	FALSE	FALSE	TRUE	FALSE	FALSE	FALSE	0	0	0	0	0	0	0	0	0
PXUG_V1_006174					1			1										2	0	0	0	2	1	0	0	0	FALSE	FALSE	FALSE	FALSE	FALSE	FALSE	FALSE	FALSE	FALSE	FALSE	TRUE	FALSE	FALSE	FALSE	0	0	0	0	0	0	0	0	0
PXUG_V1_044408					1			1										2	0	0	0	2	1	0	0	0	FALSE	FALSE	FALSE	FALSE	FALSE	FALSE	FALSE	FALSE	FALSE	FALSE	TRUE	FALSE	FALSE	FALSE	0	0	0	0	0	0	0	0	0
PXUG_V1_014309					1			1										2	0	0	0	2	1	0	0	0	FALSE	FALSE	FALSE	FALSE	FALSE	FALSE	FALSE	FALSE	FALSE	FALSE	TRUE	FALSE	FALSE	FALSE	0	0	0	0	0	0	0	0	0
PXUG_V1_076427					1			1										2	0	0	0	2	1	0	0	0	FALSE	FALSE	FALSE	FALSE	FALSE	FALSE	FALSE	FALSE	FALSE	FALSE	TRUE	FALSE	FALSE	FALSE	0	0	0	0	0	0	0	0	0
PXUG_V1_016060					1			1										2	0	0	0	2	1	0	0	0	FALSE	FALSE	FALSE	FALSE	FALSE	FALSE	FALSE	FALSE	FALSE	FALSE	TRUE	FALSE	FALSE	FALSE	0	0	0	0	0	0	0	0	0
PXUG_V1_002133					1			1										2	0	0	0	2	1	0	0	0	FALSE	FALSE	FALSE	FALSE	FALSE	FALSE	FALSE	FALSE	FALSE	FALSE	TRUE	FALSE	FALSE	FALSE	0	0	0	0	0	0	0	0	0
PXUG_V1_009836					1			1										2	0	0	0	2	1	0	0	0	FALSE	FALSE	FALSE	FALSE	FALSE	FALSE	FALSE	FALSE	FALSE	FALSE	TRUE	FALSE	FALSE	FALSE	0	0	0	0	0	0	0	0	0
PXUG_V1_014687					1	1												2	0	0	0	2	1	0	0	0	FALSE	FALSE	FALSE	FALSE	FALSE	FALSE	FALSE	FALSE	FALSE	FALSE	TRUE	FALSE	FALSE	FALSE	0	0	0	0	0	0	0	0	0
PXUG_V1_020205					1			1										2	0	0	0	2	1	0	0	0	FALSE	FALSE	FALSE	FALSE	FALSE	FALSE	FALSE	FALSE	FALSE	FALSE	TRUE	FALSE	FALSE	FALSE	0	0	0	0	0	0	0	0	0
PXUG_V1_048683					1			1										2	0	0	0	2	1	0	0	0	FALSE	FALSE	FALSE	FALSE	FALSE	FALSE	FALSE	FALSE	FALSE	FALSE	TRUE	FALSE	FALSE	FALSE	0	0	0	0	0	0	0	0	0
PXUG_V1_028314					1			1										2	0	0	0	2	1	0	0	0	FALSE	FALSE	FALSE	FALSE	FALSE	FALSE	FALSE	FALSE	FALSE	FALSE	TRUE	FALSE	FALSE	FALSE	0	0	0	0	0	0	0	0	0
PXUG_V1_008684					1			1										2	0	0	0	2	1	0	0	0	FALSE	FALSE	FALSE	FALSE	FALSE	FALSE	FALSE	FALSE	FALSE	FALSE	TRUE	FALSE	FALSE	FALSE	0	0	0	0	0	0	0	0	0
PXUG_V1_001535					1			1										2	0	0	0	2	1	0	0	0	FALSE	FALSE	FALSE	FALSE	FALSE	FALSE	FALSE	FALSE	FALSE	FALSE	TRUE	FALSE	FALSE	FALSE	0	0	0	0	0	0	0	0	0
PXUG_V1_006563					1			1										2	0	0	0	2	1	0	0	0	FALSE	FALSE	FALSE	FALSE	FALSE	FALSE	FALSE	FALSE	FALSE	FALSE	TRUE	FALSE	FALSE	FALSE	0	0	0	0	0	0	0	0	0
PXUG_V1_024012					1	1												2	0	0	0	2	1	0	0	0	FALSE	FALSE	FALSE	FALSE	FALSE	FALSE	FALSE	FALSE	FALSE	FALSE	TRUE	FALSE	FALSE	FALSE	0	0	0	0	0	0	0	0	0
PXUG_V1_024902					1			1										2	0	0	0	2	1	0	0	0	FALSE	FALSE	FALSE	FALSE	FALSE	FALSE	FALSE	FALSE	FALSE	FALSE	TRUE	FALSE	FALSE	FALSE	0	0	0	0	0	0	0	0	0
PXUG_V1_011273					1			1										2	0	0	0	2	1	0	0	0	FALSE	FALSE	FALSE	FALSE	FALSE	FALSE	FALSE	FALSE	FALSE	FALSE	TRUE	FALSE	FALSE	FALSE	0	0	0	0	0	0	0	0	0
PXUG_V1_007385					1		1											2	0	0	0	2	1	0	0	0	FALSE	FALSE	FALSE	FALSE	FALSE	FALSE	FALSE	FALSE	FALSE	FALSE	TRUE	FALSE	FALSE	FALSE	0	0	0	0	0	0	0	0	0
PXUG_V1_048564					1			1										2	0	0	0	2	1	0	0	0	FALSE	FALSE	FALSE	FALSE	FALSE	FALSE	FALSE	FALSE	FALSE	FALSE	TRUE	FALSE	FALSE	FALSE	0	0	0	0	0	0	0	0	0
PXUG_V1_013525					1			1										2	0	0	0	2	1	0	0	0	FALSE	FALSE	FALSE	FALSE	FALSE	FALSE	FALSE	FALSE	FALSE	FALSE	TRUE	FALSE	FALSE	FALSE	0	0	0	0	0	0	0	0	0
PXUG_V1_011665	1				1													2	0	0	0	2	1	0	0	0	FALSE	FALSE	FALSE	FALSE	FALSE	FALSE	FALSE	FALSE	FALSE	FALSE	TRUE	FALSE	FALSE	FALSE	0	0	0	0	0	0	0	0	0
PXUG_V1_061797					1		1											2	0	0	0	2	1	0	0	0	FALSE	FALSE	FALSE	FALSE	FALSE	FALSE	FALSE	FALSE	FALSE	FALSE	TRUE	FALSE	FALSE	FALSE	0	0	0	0	0	0	0	0	0
PXUG_V1_034904						1		1										2	0	0	0	2	1	0	0	0	FALSE	FALSE	FALSE	FALSE	FALSE	FALSE	FALSE	FALSE	FALSE	FALSE	TRUE	FALSE	FALSE	FALSE	0	0	0	0	0	0	0	0	0
PXUG_V1_073089						1		1										2	0	0	0	2	1	0	0	0	FALSE	FALSE	FALSE	FALSE	FALSE	FALSE	FALSE	FALSE	FALSE	FALSE	TRUE	FALSE	FALSE	FALSE	0	0	0	0	0	0	0	0	0
PXUG_V1_028769						1		1										2	0	0	0	2	1	0	0	0	FALSE	FALSE	FALSE	FALSE	FALSE	FALSE	FALSE	FALSE	FALSE	FALSE	TRUE	FALSE	FALSE	FALSE	0	0	0	0	0	0	0	0	0
PXUG_V1_023580				1		1												2	0	0	0	2	1	0	0	0	FALSE	FALSE	FALSE	FALSE	FALSE	FALSE	FALSE	FALSE	FALSE	FALSE	TRUE	FALSE	FALSE	FALSE	0	0	0	0	0	0	0	0	0
PXUG_V1_009711	1					1												2	0	0	0	2	1	0	0	0	FALSE	FALSE	FALSE	FALSE	FALSE	FALSE	FALSE	FALSE	FALSE	FALSE	TRUE	FALSE	FALSE	FALSE	0	0	0	0	0	0	0	0	0
PXUG_V1_000800						1		1										2	0	0	0	2	1	0	0	0	FALSE	FALSE	FALSE	FALSE	FALSE	FALSE	FALSE	FALSE	FALSE	FALSE	TRUE	FALSE	FALSE	FALSE	0	0	0	0	0	0	0	0	0
PXUG_V1_004499						1		1										2	0	0	0	2	1	0	0	0	FALSE	FALSE	FALSE	FALSE	FALSE	FALSE	FALSE	FALSE	FALSE	FALSE	TRUE	FALSE	FALSE	FALSE	0	0	0	0	0	0	0	0	0
PXUG_V1_006037												1	1					0	2	0	0	2	0	1	0	0	FALSE	FALSE	FALSE	FALSE	FALSE	FALSE	FALSE	FALSE	FALSE	FALSE	FALSE	TRUE	FALSE	FALSE	0	0	0	0	0	0	0	0	0
PXUG_V1_003990	1							1										2	0	0	0	2	1	0	0	0	FALSE	FALSE	FALSE	FALSE	FALSE	FALSE	FALSE	FALSE	FALSE	FALSE	TRUE	FALSE	FALSE	FALSE	0	0	0	0	0	0	0	0	0
PXUG_V1_008166	1	1																2	0	0	0	2	1	0	0	0	FALSE	FALSE	FALSE	FALSE	FALSE	FALSE	FALSE	FALSE	FALSE	FALSE	TRUE	FALSE	FALSE	FALSE	0	0	0	0	0	0	0	0	0
PXUG_V1_002525	1							1										2	0	0	0	2	1	0	0	0	FALSE	FALSE	FALSE	FALSE	FALSE	FALSE	FALSE	FALSE	FALSE	FALSE	TRUE	FALSE	FALSE	FALSE	0	0	0	0	0	0	0	0	0
PXUG_V1_028760	1							1										2	0	0	0	2	1	0	0	0	FALSE	FALSE	FALSE	FALSE	FALSE	FALSE	FALSE	FALSE	FALSE	FALSE	TRUE	FALSE	FALSE	FALSE	0	0	0	0	0	0	0	0	0
PXUG_V1_035659	1							1										2	0	0	0	2	1	0	0	0	FALSE	FALSE	FALSE	FALSE	FALSE	FALSE	FALSE	FALSE	FALSE	FALSE	TRUE	FALSE	FALSE	FALSE	0	0	0	0	0	0	0	0	0
PXUG_V1_026630	1			1														2	0	0	0	2	1	0	0	0	FALSE	FALSE	FALSE	FALSE	FALSE	FALSE	FALSE	FALSE	FALSE	FALSE	TRUE	FALSE	FALSE	FALSE	0	0	0	0	0	0	0	0	0
PXUG_V1_009515	1							1										2	0	0	0	2	1	0	0	0	FALSE	FALSE	FALSE	FALSE	FALSE	FALSE	FALSE	FALSE	FALSE	FALSE	TRUE	FALSE	FALSE	FALSE	0	0	0	0	0	0	0	0	0
PXUG_V1_000907							1	1										2	0	0	0	2	1	0	0	0	FALSE	FALSE	FALSE	FALSE	FALSE	FALSE	FALSE	FALSE	FALSE	FALSE	TRUE	FALSE	FALSE	FALSE	0	0	0	0	0	0	0	0	0
PXUG_V1_004956							1	1										2	0	0	0	2	1	0	0	0	FALSE	FALSE	FALSE	FALSE	FALSE	FALSE	FALSE	FALSE	FALSE	FALSE	TRUE	FALSE	FALSE	FALSE	0	0	0	0	0	0	0	0	0
PXUG_V1_014764							1	1										2	0	0	0	2	1	0	0	0	FALSE	FALSE	FALSE	FALSE	FALSE	FALSE	FALSE	FALSE	FALSE	FALSE	TRUE	FALSE	FALSE	FALSE	0	0	0	0	0	0	0	0	0
PXUG_V1_032125		1						1										2	0	0	0	2	1	0	0	0	FALSE	FALSE	FALSE	FALSE	FALSE	FALSE	FALSE	FALSE	FALSE	FALSE	TRUE	FALSE	FALSE	FALSE	0	0	0	0	0	0	0	0	0
PXUG_V1_002795		1						1										2	0	0	0	2	1	0	0	0	FALSE	FALSE	FALSE	FALSE	FALSE	FALSE	FALSE	FALSE	FALSE	FALSE	TRUE	FALSE	FALSE	FALSE	0	0	0	0	0	0	0	0	0
PXUG_V1_032134				1				1										2	0	0	0	2	1	0	0	0	FALSE	FALSE	FALSE	FALSE	FALSE	FALSE	FALSE	FALSE	FALSE	FALSE	TRUE	FALSE	FALSE	FALSE	0	0	0	0	0	0	0	0	0
PXUG_V1_011211		1						1										2	0	0	0	2	1	0	0	0	FALSE	FALSE	FALSE	FALSE	FALSE	FALSE	FALSE	FALSE	FALSE	FALSE	TRUE	FALSE	FALSE	FALSE	0	0	0	0	0	0	0	0	0
PXUG_V1_008631														1		1		0	0	2	0	2	0	0	1	0	FALSE	FALSE	FALSE	FALSE	FALSE	FALSE	FALSE	FALSE	FALSE	FALSE	FALSE	FALSE	TRUE	FALSE	0	0	0	0	0	0	0	0	0
PXUG_V1_008960	1				1													2	0	0	0	2	1	0	0	0	FALSE	FALSE	FALSE	FALSE	FALSE	FALSE	FALSE	FALSE	FALSE	FALSE	TRUE	FALSE	FALSE	FALSE	0	0	0	0	0	0	0	0	0
PXUG_V1_032187	1				1													2	0	0	0	2	1	0	0	0	FALSE	FALSE	FALSE	FALSE	FALSE	FALSE	FALSE	FALSE	FALSE	FALSE	TRUE	FALSE	FALSE	FALSE	0	0	0	0	0	0	0	0	0
PXUG_V1_002850	1				1													2	0	0	0	2	1	0	0	0	FALSE	FALSE	FALSE	FALSE	FALSE	FALSE	FALSE	FALSE	FALSE	FALSE	TRUE	FALSE	FALSE	FALSE	0	0	0	0	0	0	0	0	0
PXUG_V1_062644				1	1													2	0	0	0	2	1	0	0	0	FALSE	FALSE	FALSE	FALSE	FALSE	FALSE	FALSE	FALSE	FALSE	FALSE	TRUE	FALSE	FALSE	FALSE	0	0	0	0	0	0	0	0	0
PXUG_V1_004307	1				1													2	0	0	0	2	1	0	0	0	FALSE	FALSE	FALSE	FALSE	FALSE	FALSE	FALSE	FALSE	FALSE	FALSE	TRUE	FALSE	FALSE	FALSE	0	0	0	0	0	0	0	0	0
PXUG_V1_010469						1			1									2	0	0	0	2	1	0	0	0	FALSE	FALSE	FALSE	FALSE	FALSE	FALSE	FALSE	FALSE	FALSE	FALSE	TRUE	FALSE	FALSE	FALSE	0	0	0	0	0	0	0	0	0
PXUG_V1_002970						1			1									2	0	0	0	2	1	0	0	0	FALSE	FALSE	FALSE	FALSE	FALSE	FALSE	FALSE	FALSE	FALSE	FALSE	TRUE	FALSE	FALSE	FALSE	0	0	0	0	0	0	0	0	0
PXUG_V1_025578						1				1								2	0	0	0	2	1	0	0	0	FALSE	FALSE	FALSE	FALSE	FALSE	FALSE	FALSE	FALSE	FALSE	FALSE	TRUE	FALSE	FALSE	FALSE	0	0	0	0	0	0	0	0	0
PXUG_V1_003648	1					1												2	0	0	0	2	1	0	0	0	FALSE	FALSE	FALSE	FALSE	FALSE	FALSE	FALSE	FALSE	FALSE	FALSE	TRUE	FALSE	FALSE	FALSE	0	0	0	0	0	0	0	0	0
PXUG_V1_009100	1								1									2	0	0	0	2	1	0	0	0	FALSE	FALSE	FALSE	FALSE	FALSE	FALSE	FALSE	FALSE	FALSE	FALSE	TRUE	FALSE	FALSE	FALSE	0	0	0	0	0	0	0	0	0
PXUG_V1_007493	1								1									2	0	0	0	2	1	0	0	0	FALSE	FALSE	FALSE	FALSE	FALSE	FALSE	FALSE	FALSE	FALSE	FALSE	TRUE	FALSE	FALSE	FALSE	0	0	0	0	0	0	0	0	0
PXUG_V1_020656	1						1											2	0	0	0	2	1	0	0	0	FALSE	FALSE	FALSE	FALSE	FALSE	FALSE	FALSE	FALSE	FALSE	FALSE	TRUE	FALSE	FALSE	FALSE	0	0	0	0	0	0	0	0	0
PXUG_V1_072405	1						1											2	0	0	0	2	1	0	0	0	FALSE	FALSE	FALSE	FALSE	FALSE	FALSE	FALSE	FALSE	FALSE	FALSE	TRUE	FALSE	FALSE	FALSE	0	0	0	0	0	0	0	0	0
PXUG_V1_080388	1						1											2	0	0	0	2	1	0	0	0	FALSE	FALSE	FALSE	FALSE	FALSE	FALSE	FALSE	FALSE	FALSE	FALSE	TRUE	FALSE	FALSE	FALSE	0	0	0	0	0	0	0	0	0
PXUG_V1_018097	1						1											2	0	0	0	2	1	0	0	0	FALSE	FALSE	FALSE	FALSE	FALSE	FALSE	FALSE	FALSE	FALSE	FALSE	TRUE	FALSE	FALSE	FALSE	0	0	0	0	0	0	0	0	0
PXUG_V1_027616								1		1								2	0	0	0	2	1	0	0	0	FALSE	FALSE	FALSE	FALSE	FALSE	FALSE	FALSE	FALSE	FALSE	FALSE	TRUE	FALSE	FALSE	FALSE	0	0	0	0	0	0	0	0	0
PXUG_V1_000430								1		1								2	0	0	0	2	1	0	0	0	FALSE	FALSE	FALSE	FALSE	FALSE	FALSE	FALSE	FALSE	FALSE	FALSE	TRUE	FALSE	FALSE	FALSE	0	0	0	0	0	0	0	0	0
PXUG_V1_018265	1							1										2	0	0	0	2	1	0	0	0	FALSE	FALSE	FALSE	FALSE	FALSE	FALSE	FALSE	FALSE	FALSE	FALSE	TRUE	FALSE	FALSE	FALSE	0	0	0	0	0	0	0	0	0
PXUG_V1_003311	1							1										2	0	0	0	2	1	0	0	0	FALSE	FALSE	FALSE	FALSE	FALSE	FALSE	FALSE	FALSE	FALSE	FALSE	TRUE	FALSE	FALSE	FALSE	0	0	0	0	0	0	0	0	0
PXUG_V1_013024	1							1										2	0	0	0	2	1	0	0	0	FALSE	FALSE	FALSE	FALSE	FALSE	FALSE	FALSE	FALSE	FALSE	FALSE	TRUE	FALSE	FALSE	FALSE	0	0	0	0	0	0	0	0	0
PXUG_V1_015051								1	1									2	0	0	0	2	1	0	0	0	FALSE	FALSE	FALSE	FALSE	FALSE	FALSE	FALSE	FALSE	FALSE	FALSE	TRUE	FALSE	FALSE	FALSE	0	0	0	0	0	0	0	0	0
PXUG_V1_000842	1							1										2	0	0	0	2	1	0	0	0	FALSE	FALSE	FALSE	FALSE	FALSE	FALSE	FALSE	FALSE	FALSE	FALSE	TRUE	FALSE	FALSE	FALSE	0	0	0	0	0	0	0	0	0
PXUG_V1_031964	1							1										2	0	0	0	2	1	0	0	0	FALSE	FALSE	FALSE	FALSE	FALSE	FALSE	FALSE	FALSE	FALSE	FALSE	TRUE	FALSE	FALSE	FALSE	0	0	0	0	0	0	0	0	0
PXUG_V1_062201	1							1										2	0	0	0	2	1	0	0	0	FALSE	FALSE	FALSE	FALSE	FALSE	FALSE	FALSE	FALSE	FALSE	FALSE	TRUE	FALSE	FALSE	FALSE	0	0	0	0	0	0	0	0	0
PXUG_V1_008507								1		1								2	0	0	0	2	1	0	0	0	FALSE	FALSE	FALSE	FALSE	FALSE	FALSE	FALSE	FALSE	FALSE	FALSE	TRUE	FALSE	FALSE	FALSE	0	0	0	0	0	0	0	0	0
PXUG_V1_032374								1		1								2	0	0	0	2	1	0	0	0	FALSE	FALSE	FALSE	FALSE	FALSE	FALSE	FALSE	FALSE	FALSE	FALSE	TRUE	FALSE	FALSE	FALSE	0	0	0	0	0	0	0	0	0
PXUG_V1_005409	1							1										2	0	0	0	2	1	0	0	0	FALSE	FALSE	FALSE	FALSE	FALSE	FALSE	FALSE	FALSE	FALSE	FALSE	TRUE	FALSE	FALSE	FALSE	0	0	0	0	0	0	0	0	0
PXUG_V1_000886	1							1										2	0	0	0	2	1	0	0	0	FALSE	FALSE	FALSE	FALSE	FALSE	FALSE	FALSE	FALSE	FALSE	FALSE	TRUE	FALSE	FALSE	FALSE	0	0	0	0	0	0	0	0	0
PXUG_V1_001183								1	1									2	0	0	0	2	1	0	0	0	FALSE	FALSE	FALSE	FALSE	FALSE	FALSE	FALSE	FALSE	FALSE	FALSE	TRUE	FALSE	FALSE	FALSE	0	0	0	0	0	0	0	0	0
PXUG_V1_010706								1	1									2	0	0	0	2	1	0	0	0	FALSE	FALSE	FALSE	FALSE	FALSE	FALSE	FALSE	FALSE	FALSE	FALSE	TRUE	FALSE	FALSE	FALSE	0	0	0	0	0	0	0	0	0
PXUG_V1_008018	1							1										2	0	0	0	2	1	0	0	0	FALSE	FALSE	FALSE	FALSE	FALSE	FALSE	FALSE	FALSE	FALSE	FALSE	TRUE	FALSE	FALSE	FALSE	0	0	0	0	0	0	0	0	0
PXUG_V1_016183	1							1										2	0	0	0	2	1	0	0	0	FALSE	FALSE	FALSE	FALSE	FALSE	FALSE	FALSE	FALSE	FALSE	FALSE	TRUE	FALSE	FALSE	FALSE	0	0	0	0	0	0	0	0	0
PXUG_V1_053331		1								1								2	0	0	0	2	1	0	0	0	FALSE	FALSE	FALSE	FALSE	FALSE	FALSE	FALSE	FALSE	FALSE	FALSE	TRUE	FALSE	FALSE	FALSE	0	0	0	0	0	0	0	0	0
PXUG_V1_015282	1	1																2	0	0	0	2	1	0	0	0	FALSE	FALSE	FALSE	FALSE	FALSE	FALSE	FALSE	FALSE	FALSE	FALSE	TRUE	FALSE	FALSE	FALSE	0	0	0	0	0	0	0	0	0
PXUG_V1_011834														1		1		0	0	2	0	2	0	0	1	0	FALSE	FALSE	FALSE	FALSE	FALSE	FALSE	FALSE	FALSE	FALSE	FALSE	FALSE	FALSE	TRUE	FALSE	0	0	0	0	0	0	0	0	0
PXUG_V1_018613														1		1		0	0	2	0	2	0	0	1	0	FALSE	FALSE	FALSE	FALSE	FALSE	FALSE	FALSE	FALSE	FALSE	FALSE	FALSE	FALSE	TRUE	FALSE	0	0	0	0	0	0	0	0	0
PXUG_V1_032582															1	1		0	0	2	0	2	0	0	1	0	FALSE	FALSE	FALSE	FALSE	FALSE	FALSE	FALSE	FALSE	FALSE	FALSE	FALSE	FALSE	TRUE	FALSE	0	0	0	0	0	0	0	0	0
PXUG_V1_031170				1						1								2	0	0	0	2	1	0	0	0	FALSE	FALSE	FALSE	FALSE	FALSE	FALSE	FALSE	FALSE	FALSE	FALSE	TRUE	FALSE	FALSE	FALSE	0	0	0	0	0	0	0	0	0
PXUG_V1_027206	1									1								2	0	0	0	2	1	0	0	0	FALSE	FALSE	FALSE	FALSE	FALSE	FALSE	FALSE	FALSE	FALSE	FALSE	TRUE	FALSE	FALSE	FALSE	0	0	0	0	0	0	0	0	0
PXUG_V1_020652	1								1									2	0	0	0	2	1	0	0	0	FALSE	FALSE	FALSE	FALSE	FALSE	FALSE	FALSE	FALSE	FALSE	FALSE	TRUE	FALSE	FALSE	FALSE	0	0	0	0	0	0	0	0	0
PXUG_V1_026934	1									1								2	0	0	0	2	1	0	0	0	FALSE	FALSE	FALSE	FALSE	FALSE	FALSE	FALSE	FALSE	FALSE	FALSE	TRUE	FALSE	FALSE	FALSE	0	0	0	0	0	0	0	0	0
PXUG_V1_072037	1									1								2	0	0	0	2	1	0	0	0	FALSE	FALSE	FALSE	FALSE	FALSE	FALSE	FALSE	FALSE	FALSE	FALSE	TRUE	FALSE	FALSE	FALSE	0	0	0	0	0	0	0	0	0
PXUG_V1_063105														1	1			0	0	2	0	2	0	0	1	0	FALSE	FALSE	FALSE	FALSE	FALSE	FALSE	FALSE	FALSE	FALSE	FALSE	FALSE	FALSE	TRUE	FALSE	0	0	0	0	0	0	0	0	0
PXUG_V1_010141														1	1			0	0	2	0	2	0	0	1	0	FALSE	FALSE	FALSE	FALSE	FALSE	FALSE	FALSE	FALSE	FALSE	FALSE	FALSE	FALSE	TRUE	FALSE	0	0	0	0	0	0	0	0	0
PXUG_V1_044520														1	1			0	0	2	0	2	0	0	1	0	FALSE	FALSE	FALSE	FALSE	FALSE	FALSE	FALSE	FALSE	FALSE	FALSE	FALSE	FALSE	TRUE	FALSE	0	0	0	0	0	0	0	0	0
PXUG_V1_028401	1																	1	0	0	0	1	1	0	0	0	FALSE	FALSE	FALSE	FALSE	FALSE	FALSE	FALSE	FALSE	FALSE	FALSE	TRUE	FALSE	FALSE	FALSE	0	0	0	0	0	0	0	0	0
PXUG_V1_001786					1													1	0	0	0	1	1	0	0	0	FALSE	FALSE	FALSE	FALSE	FALSE	FALSE	FALSE	FALSE	FALSE	FALSE	TRUE	FALSE	FALSE	FALSE	0	0	0	0	0	0	0	0	0
PXUG_V1_009467					1													1	0	0	0	1	1	0	0	0	FALSE	FALSE	FALSE	FALSE	FALSE	FALSE	FALSE	FALSE	FALSE	FALSE	TRUE	FALSE	FALSE	FALSE	0	0	0	0	0	0	0	0	0
PXUG_V1_002219					1													1	0	0	0	1	1	0	0	0	FALSE	FALSE	FALSE	FALSE	FALSE	FALSE	FALSE	FALSE	FALSE	FALSE	TRUE	FALSE	FALSE	FALSE	0	0	0	0	0	0	0	0	0
PXUG_V1_001866					1													1	0	0	0	1	1	0	0	0	FALSE	FALSE	FALSE	FALSE	FALSE	FALSE	FALSE	FALSE	FALSE	FALSE	TRUE	FALSE	FALSE	FALSE	0	0	0	0	0	0	0	0	0
PXUG_V1_000415					1													1	0	0	0	1	1	0	0	0	FALSE	FALSE	FALSE	FALSE	FALSE	FALSE	FALSE	FALSE	FALSE	FALSE	TRUE	FALSE	FALSE	FALSE	0	0	0	0	0	0	0	0	0
PXUG_V1_025141					1													1	0	0	0	1	1	0	0	0	FALSE	FALSE	FALSE	FALSE	FALSE	FALSE	FALSE	FALSE	FALSE	FALSE	TRUE	FALSE	FALSE	FALSE	0	0	0	0	0	0	0	0	0
PXUG_V1_000260						1												1	0	0	0	1	1	0	0	0	FALSE	FALSE	FALSE	FALSE	FALSE	FALSE	FALSE	FALSE	FALSE	FALSE	TRUE	FALSE	FALSE	FALSE	0	0	0	0	0	0	0	0	0
PXUG_V1_012339													1					0	1	0	0	1	0	1	0	0	FALSE	FALSE	FALSE	FALSE	FALSE	FALSE	FALSE	FALSE	FALSE	FALSE	FALSE	TRUE	FALSE	FALSE	0	0	0	0	0	0	0	0	0
PXUG_V1_012471													1					0	1	0	0	1	0	1	0	0	FALSE	FALSE	FALSE	FALSE	FALSE	FALSE	FALSE	FALSE	FALSE	FALSE	FALSE	TRUE	FALSE	FALSE	0	0	0	0	0	0	0	0	0
PXUG_V1_001947													1					0	1	0	0	1	0	1	0	0	FALSE	FALSE	FALSE	FALSE	FALSE	FALSE	FALSE	FALSE	FALSE	FALSE	FALSE	TRUE	FALSE	FALSE	0	0	0	0	0	0	0	0	0
PXUG_V1_022325													1					0	1	0	0	1	0	1	0	0	FALSE	FALSE	FALSE	FALSE	FALSE	FALSE	FALSE	FALSE	FALSE	FALSE	FALSE	TRUE	FALSE	FALSE	0	0	0	0	0	0	0	0	0
PXUG_V1_000808													1					0	1	0	0	1	0	1	0	0	FALSE	FALSE	FALSE	FALSE	FALSE	FALSE	FALSE	FALSE	FALSE	FALSE	FALSE	TRUE	FALSE	FALSE	0	0	0	0	0	0	0	0	0
PXUG_V1_046048													1					0	1	0	0	1	0	1	0	0	FALSE	FALSE	FALSE	FALSE	FALSE	FALSE	FALSE	FALSE	FALSE	FALSE	FALSE	TRUE	FALSE	FALSE	0	0	0	0	0	0	0	0	0
PXUG_V1_004470													1					0	1	0	0	1	0	1	0	0	FALSE	FALSE	FALSE	FALSE	FALSE	FALSE	FALSE	FALSE	FALSE	FALSE	FALSE	TRUE	FALSE	FALSE	0	0	0	0	0	0	0	0	0
PXUG_V1_028192													1					0	1	0	0	1	0	1	0	0	FALSE	FALSE	FALSE	FALSE	FALSE	FALSE	FALSE	FALSE	FALSE	FALSE	FALSE	TRUE	FALSE	FALSE	0	0	0	0	0	0	0	0	0
PXUG_V1_007579													1					0	1	0	0	1	0	1	0	0	FALSE	FALSE	FALSE	FALSE	FALSE	FALSE	FALSE	FALSE	FALSE	FALSE	FALSE	TRUE	FALSE	FALSE	0	0	0	0	0	0	0	0	0
PXUG_V1_005269													1					0	1	0	0	1	0	1	0	0	FALSE	FALSE	FALSE	FALSE	FALSE	FALSE	FALSE	FALSE	FALSE	FALSE	FALSE	TRUE	FALSE	FALSE	0	0	0	0	0	0	0	0	0
PXUG_V1_040240													1					0	1	0	0	1	0	1	0	0	FALSE	FALSE	FALSE	FALSE	FALSE	FALSE	FALSE	FALSE	FALSE	FALSE	FALSE	TRUE	FALSE	FALSE	0	0	0	0	0	0	0	0	0
PXUG_V1_010048													1					0	1	0	0	1	0	1	0	0	FALSE	FALSE	FALSE	FALSE	FALSE	FALSE	FALSE	FALSE	FALSE	FALSE	FALSE	TRUE	FALSE	FALSE	0	0	0	0	0	0	0	0	0
PXUG_V1_065193													1					0	1	0	0	1	0	1	0	0	FALSE	FALSE	FALSE	FALSE	FALSE	FALSE	FALSE	FALSE	FALSE	FALSE	FALSE	TRUE	FALSE	FALSE	0	0	0	0	0	0	0	0	0
PXUG_V1_011918													1					0	1	0	0	1	0	1	0	0	FALSE	FALSE	FALSE	FALSE	FALSE	FALSE	FALSE	FALSE	FALSE	FALSE	FALSE	TRUE	FALSE	FALSE	0	0	0	0	0	0	0	0	0
PXUG_V1_001095													1					0	1	0	0	1	0	1	0	0	FALSE	FALSE	FALSE	FALSE	FALSE	FALSE	FALSE	FALSE	FALSE	FALSE	FALSE	TRUE	FALSE	FALSE	0	0	0	0	0	0	0	0	0
PXUG_V1_002429													1					0	1	0	0	1	0	1	0	0	FALSE	FALSE	FALSE	FALSE	FALSE	FALSE	FALSE	FALSE	FALSE	FALSE	FALSE	TRUE	FALSE	FALSE	0	0	0	0	0	0	0	0	0
PXUG_V1_011744													1					0	1	0	0	1	0	1	0	0	FALSE	FALSE	FALSE	FALSE	FALSE	FALSE	FALSE	FALSE	FALSE	FALSE	FALSE	TRUE	FALSE	FALSE	0	0	0	0	0	0	0	0	0
PXUG_V1_009001													1					0	1	0	0	1	0	1	0	0	FALSE	FALSE	FALSE	FALSE	FALSE	FALSE	FALSE	FALSE	FALSE	FALSE	FALSE	TRUE	FALSE	FALSE	0	0	0	0	0	0	0	0	0
PXUG_V1_001529													1					0	1	0	0	1	0	1	0	0	FALSE	FALSE	FALSE	FALSE	FALSE	FALSE	FALSE	FALSE	FALSE	FALSE	FALSE	TRUE	FALSE	FALSE	0	0	0	0	0	0	0	0	0
PXUG_V1_010227	1																	1	0	0	0	1	1	0	0	0	FALSE	FALSE	FALSE	FALSE	FALSE	FALSE	FALSE	FALSE	FALSE	FALSE	TRUE	FALSE	FALSE	FALSE	0	0	0	0	0	0	0	0	0
PXUG_V1_022698	1																	1	0	0	0	1	1	0	0	0	FALSE	FALSE	FALSE	FALSE	FALSE	FALSE	FALSE	FALSE	FALSE	FALSE	TRUE	FALSE	FALSE	FALSE	0	0	0	0	0	0	0	0	0
PXUG_V1_002479							1											1	0	0	0	1	1	0	0	0	FALSE	FALSE	FALSE	FALSE	FALSE	FALSE	FALSE	FALSE	FALSE	FALSE	TRUE	FALSE	FALSE	FALSE	0	0	0	0	0	0	0	0	0
PXUG_V1_006718							1											1	0	0	0	1	1	0	0	0	FALSE	FALSE	FALSE	FALSE	FALSE	FALSE	FALSE	FALSE	FALSE	FALSE	TRUE	FALSE	FALSE	FALSE	0	0	0	0	0	0	0	0	0
PXUG_V1_000289								1										1	0	0	0	1	1	0	0	0	FALSE	FALSE	FALSE	FALSE	FALSE	FALSE	FALSE	FALSE	FALSE	FALSE	TRUE	FALSE	FALSE	FALSE	0	0	0	0	0	0	0	0	0
PXUG_V1_000802								1										1	0	0	0	1	1	0	0	0	FALSE	FALSE	FALSE	FALSE	FALSE	FALSE	FALSE	FALSE	FALSE	FALSE	TRUE	FALSE	FALSE	FALSE	0	0	0	0	0	0	0	0	0
PXUG_V1_009077																1		0	0	1	0	1	0	0	1	0	FALSE	FALSE	FALSE	FALSE	FALSE	FALSE	FALSE	FALSE	FALSE	FALSE	FALSE	FALSE	TRUE	FALSE	0	0	0	0	0	0	0	0	0
PXUG_V1_045040																1		0	0	1	0	1	0	0	1	0	FALSE	FALSE	FALSE	FALSE	FALSE	FALSE	FALSE	FALSE	FALSE	FALSE	FALSE	FALSE	TRUE	FALSE	0	0	0	0	0	0	0	0	0
PXUG_V1_015670																1		0	0	1	0	1	0	0	1	0	FALSE	FALSE	FALSE	FALSE	FALSE	FALSE	FALSE	FALSE	FALSE	FALSE	FALSE	FALSE	TRUE	FALSE	0	0	0	0	0	0	0	0	0
PXUG_V1_013204																1		0	0	1	0	1	0	0	1	0	FALSE	FALSE	FALSE	FALSE	FALSE	FALSE	FALSE	FALSE	FALSE	FALSE	FALSE	FALSE	TRUE	FALSE	0	0	0	0	0	0	0	0	0
PXUG_V1_016595																1		0	0	1	0	1	0	0	1	0	FALSE	FALSE	FALSE	FALSE	FALSE	FALSE	FALSE	FALSE	FALSE	FALSE	FALSE	FALSE	TRUE	FALSE	0	0	0	0	0	0	0	0	0
PXUG_V1_024430												1						0	1	0	0	1	0	1	0	0	FALSE	FALSE	FALSE	FALSE	FALSE	FALSE	FALSE	FALSE	FALSE	FALSE	FALSE	TRUE	FALSE	FALSE	0	0	0	0	0	0	0	0	0
PXUG_V1_007110																1		0	0	1	0	1	0	0	1	0	FALSE	FALSE	FALSE	FALSE	FALSE	FALSE	FALSE	FALSE	FALSE	FALSE	FALSE	FALSE	TRUE	FALSE	0	0	0	0	0	0	0	0	0
PXUG_V1_000323																	1	0	0	0	1	1	0	0	0	1	FALSE	FALSE	FALSE	FALSE	FALSE	FALSE	FALSE	FALSE	FALSE	FALSE	FALSE	FALSE	FALSE	TRUE	0	0	0	0	0	0	0	0	0
PXUG_V1_012956																1		0	0	1	0	1	0	0	1	0	FALSE	FALSE	FALSE	FALSE	FALSE	FALSE	FALSE	FALSE	FALSE	FALSE	FALSE	FALSE	TRUE	FALSE	0	0	0	0	0	0	0	0	0
PXUG_V1_006272																1		0	0	1	0	1	0	0	1	0	FALSE	FALSE	FALSE	FALSE	FALSE	FALSE	FALSE	FALSE	FALSE	FALSE	FALSE	FALSE	TRUE	FALSE	0	0	0	0	0	0	0	0	0
PXUG_V1_010395																1		0	0	1	0	1	0	0	1	0	FALSE	FALSE	FALSE	FALSE	FALSE	FALSE	FALSE	FALSE	FALSE	FALSE	FALSE	FALSE	TRUE	FALSE	0	0	0	0	0	0	0	0	0
PXUG_V1_003935																1		0	0	1	0	1	0	0	1	0	FALSE	FALSE	FALSE	FALSE	FALSE	FALSE	FALSE	FALSE	FALSE	FALSE	FALSE	FALSE	TRUE	FALSE	0	0	0	0	0	0	0	0	0
PXUG_V1_009040																1		0	0	1	0	1	0	0	1	0	FALSE	FALSE	FALSE	FALSE	FALSE	FALSE	FALSE	FALSE	FALSE	FALSE	FALSE	FALSE	TRUE	FALSE	0	0	0	0	0	0	0	0	0
PXUG_V1_009039																1		0	0	1	0	1	0	0	1	0	FALSE	FALSE	FALSE	FALSE	FALSE	FALSE	FALSE	FALSE	FALSE	FALSE	FALSE	FALSE	TRUE	FALSE	0	0	0	0	0	0	0	0	0
PXUG_V1_043493																1		0	0	1	0	1	0	0	1	0	FALSE	FALSE	FALSE	FALSE	FALSE	FALSE	FALSE	FALSE	FALSE	FALSE	FALSE	FALSE	TRUE	FALSE	0	0	0	0	0	0	0	0	0
PXUG_V1_002788																1		0	0	1	0	1	0	0	1	0	FALSE	FALSE	FALSE	FALSE	FALSE	FALSE	FALSE	FALSE	FALSE	FALSE	FALSE	FALSE	TRUE	FALSE	0	0	0	0	0	0	0	0	0
PXUG_V1_027209																1		0	0	1	0	1	0	0	1	0	FALSE	FALSE	FALSE	FALSE	FALSE	FALSE	FALSE	FALSE	FALSE	FALSE	FALSE	FALSE	TRUE	FALSE	0	0	0	0	0	0	0	0	0
PXUG_V1_002373																1		0	0	1	0	1	0	0	1	0	FALSE	FALSE	FALSE	FALSE	FALSE	FALSE	FALSE	FALSE	FALSE	FALSE	FALSE	FALSE	TRUE	FALSE	0	0	0	0	0	0	0	0	0
PXUG_V1_000889												1						0	1	0	0	1	0	1	0	0	FALSE	FALSE	FALSE	FALSE	FALSE	FALSE	FALSE	FALSE	FALSE	FALSE	FALSE	TRUE	FALSE	FALSE	0	0	0	0	0	0	0	0	0
PXUG_V1_003080																1		0	0	1	0	1	0	0	1	0	FALSE	FALSE	FALSE	FALSE	FALSE	FALSE	FALSE	FALSE	FALSE	FALSE	FALSE	FALSE	TRUE	FALSE	0	0	0	0	0	0	0	0	0
PXUG_V1_012333																1		0	0	1	0	1	0	0	1	0	FALSE	FALSE	FALSE	FALSE	FALSE	FALSE	FALSE	FALSE	FALSE	FALSE	FALSE	FALSE	TRUE	FALSE	0	0	0	0	0	0	0	0	0
PXUG_V1_001018												1						0	1	0	0	1	0	1	0	0	FALSE	FALSE	FALSE	FALSE	FALSE	FALSE	FALSE	FALSE	FALSE	FALSE	FALSE	TRUE	FALSE	FALSE	0	0	0	0	0	0	0	0	0
PXUG_V1_001714														1				0	0	1	0	1	0	0	1	0	FALSE	FALSE	FALSE	FALSE	FALSE	FALSE	FALSE	FALSE	FALSE	FALSE	FALSE	FALSE	TRUE	FALSE	0	0	0	0	0	0	0	0	0
PXUG_V1_000739												1						0	1	0	0	1	0	1	0	0	FALSE	FALSE	FALSE	FALSE	FALSE	FALSE	FALSE	FALSE	FALSE	FALSE	FALSE	TRUE	FALSE	FALSE	0	0	0	0	0	0	0	0	0
PXUG_V1_016662																1		0	0	1	0	1	0	0	1	0	FALSE	FALSE	FALSE	FALSE	FALSE	FALSE	FALSE	FALSE	FALSE	FALSE	FALSE	FALSE	TRUE	FALSE	0	0	0	0	0	0	0	0	0
PXUG_V1_001970																	1	0	0	0	1	1	0	0	0	1	FALSE	FALSE	FALSE	FALSE	FALSE	FALSE	FALSE	FALSE	FALSE	FALSE	FALSE	FALSE	FALSE	TRUE	0	0	0	0	0	0	0	0	0
PXUG_V1_013157																1		0	0	1	0	1	0	0	1	0	FALSE	FALSE	FALSE	FALSE	FALSE	FALSE	FALSE	FALSE	FALSE	FALSE	FALSE	FALSE	TRUE	FALSE	0	0	0	0	0	0	0	0	0
PXUG_V1_007872														1				0	0	1	0	1	0	0	1	0	FALSE	FALSE	FALSE	FALSE	FALSE	FALSE	FALSE	FALSE	FALSE	FALSE	FALSE	FALSE	TRUE	FALSE	0	0	0	0	0	0	0	0	0
PXUG_V1_014245																1		0	0	1	0	1	0	0	1	0	FALSE	FALSE	FALSE	FALSE	FALSE	FALSE	FALSE	FALSE	FALSE	FALSE	FALSE	FALSE	TRUE	FALSE	0	0	0	0	0	0	0	0	0
PXUG_V1_026625												1						0	1	0	0	1	0	1	0	0	FALSE	FALSE	FALSE	FALSE	FALSE	FALSE	FALSE	FALSE	FALSE	FALSE	FALSE	TRUE	FALSE	FALSE	0	0	0	0	0	0	0	0	0
PXUG_V1_008602					1													1	0	0	0	1	1	0	0	0	FALSE	FALSE	FALSE	FALSE	FALSE	FALSE	FALSE	FALSE	FALSE	FALSE	TRUE	FALSE	FALSE	FALSE	0	0	0	0	0	0	0	0	0
PXUG_V1_015273					1													1	0	0	0	1	1	0	0	0	FALSE	FALSE	FALSE	FALSE	FALSE	FALSE	FALSE	FALSE	FALSE	FALSE	TRUE	FALSE	FALSE	FALSE	0	0	0	0	0	0	0	0	0
PXUG_V1_003209					1													1	0	0	0	1	1	0	0	0	FALSE	FALSE	FALSE	FALSE	FALSE	FALSE	FALSE	FALSE	FALSE	FALSE	TRUE	FALSE	FALSE	FALSE	0	0	0	0	0	0	0	0	0
PXUG_V1_003812					1													1	0	0	0	1	1	0	0	0	FALSE	FALSE	FALSE	FALSE	FALSE	FALSE	FALSE	FALSE	FALSE	FALSE	TRUE	FALSE	FALSE	FALSE	0	0	0	0	0	0	0	0	0
PXUG_V1_009623					1													1	0	0	0	1	1	0	0	0	FALSE	FALSE	FALSE	FALSE	FALSE	FALSE	FALSE	FALSE	FALSE	FALSE	TRUE	FALSE	FALSE	FALSE	0	0	0	0	0	0	0	0	0
PXUG_V1_001782					1													1	0	0	0	1	1	0	0	0	FALSE	FALSE	FALSE	FALSE	FALSE	FALSE	FALSE	FALSE	FALSE	FALSE	TRUE	FALSE	FALSE	FALSE	0	0	0	0	0	0	0	0	0
PXUG_V1_046316					1													1	0	0	0	1	1	0	0	0	FALSE	FALSE	FALSE	FALSE	FALSE	FALSE	FALSE	FALSE	FALSE	FALSE	TRUE	FALSE	FALSE	FALSE	0	0	0	0	0	0	0	0	0
PXUG_V1_004901					1													1	0	0	0	1	1	0	0	0	FALSE	FALSE	FALSE	FALSE	FALSE	FALSE	FALSE	FALSE	FALSE	FALSE	TRUE	FALSE	FALSE	FALSE	0	0	0	0	0	0	0	0	0
PXUG_V1_026855					1													1	0	0	0	1	1	0	0	0	FALSE	FALSE	FALSE	FALSE	FALSE	FALSE	FALSE	FALSE	FALSE	FALSE	TRUE	FALSE	FALSE	FALSE	0	0	0	0	0	0	0	0	0
PXUG_V1_030249					1													1	0	0	0	1	1	0	0	0	FALSE	FALSE	FALSE	FALSE	FALSE	FALSE	FALSE	FALSE	FALSE	FALSE	TRUE	FALSE	FALSE	FALSE	0	0	0	0	0	0	0	0	0
PXUG_V1_005878					1													1	0	0	0	1	1	0	0	0	FALSE	FALSE	FALSE	FALSE	FALSE	FALSE	FALSE	FALSE	FALSE	FALSE	TRUE	FALSE	FALSE	FALSE	0	0	0	0	0	0	0	0	0
PXUG_V1_008541					1													1	0	0	0	1	1	0	0	0	FALSE	FALSE	FALSE	FALSE	FALSE	FALSE	FALSE	FALSE	FALSE	FALSE	TRUE	FALSE	FALSE	FALSE	0	0	0	0	0	0	0	0	0
PXUG_V1_031826					1													1	0	0	0	1	1	0	0	0	FALSE	FALSE	FALSE	FALSE	FALSE	FALSE	FALSE	FALSE	FALSE	FALSE	TRUE	FALSE	FALSE	FALSE	0	0	0	0	0	0	0	0	0
PXUG_V1_004086					1													1	0	0	0	1	1	0	0	0	FALSE	FALSE	FALSE	FALSE	FALSE	FALSE	FALSE	FALSE	FALSE	FALSE	TRUE	FALSE	FALSE	FALSE	0	0	0	0	0	0	0	0	0
PXUG_V1_008149					1													1	0	0	0	1	1	0	0	0	FALSE	FALSE	FALSE	FALSE	FALSE	FALSE	FALSE	FALSE	FALSE	FALSE	TRUE	FALSE	FALSE	FALSE	0	0	0	0	0	0	0	0	0
PXUG_V1_050012					1													1	0	0	0	1	1	0	0	0	FALSE	FALSE	FALSE	FALSE	FALSE	FALSE	FALSE	FALSE	FALSE	FALSE	TRUE	FALSE	FALSE	FALSE	0	0	0	0	0	0	0	0	0
PXUG_V1_016233					1													1	0	0	0	1	1	0	0	0	FALSE	FALSE	FALSE	FALSE	FALSE	FALSE	FALSE	FALSE	FALSE	FALSE	TRUE	FALSE	FALSE	FALSE	0	0	0	0	0	0	0	0	0
PXUG_V1_007958					1													1	0	0	0	1	1	0	0	0	FALSE	FALSE	FALSE	FALSE	FALSE	FALSE	FALSE	FALSE	FALSE	FALSE	TRUE	FALSE	FALSE	FALSE	0	0	0	0	0	0	0	0	0
PXUG_V1_000615					1													1	0	0	0	1	1	0	0	0	FALSE	FALSE	FALSE	FALSE	FALSE	FALSE	FALSE	FALSE	FALSE	FALSE	TRUE	FALSE	FALSE	FALSE	0	0	0	0	0	0	0	0	0
PXUG_V1_026143					1													1	0	0	0	1	1	0	0	0	FALSE	FALSE	FALSE	FALSE	FALSE	FALSE	FALSE	FALSE	FALSE	FALSE	TRUE	FALSE	FALSE	FALSE	0	0	0	0	0	0	0	0	0
PXUG_V1_006891						1												1	0	0	0	1	1	0	0	0	FALSE	FALSE	FALSE	FALSE	FALSE	FALSE	FALSE	FALSE	FALSE	FALSE	TRUE	FALSE	FALSE	FALSE	0	0	0	0	0	0	0	0	0
PXUG_V1_006890						1												1	0	0	0	1	1	0	0	0	FALSE	FALSE	FALSE	FALSE	FALSE	FALSE	FALSE	FALSE	FALSE	FALSE	TRUE	FALSE	FALSE	FALSE	0	0	0	0	0	0	0	0	0
PXUG_V1_008153						1												1	0	0	0	1	1	0	0	0	FALSE	FALSE	FALSE	FALSE	FALSE	FALSE	FALSE	FALSE	FALSE	FALSE	TRUE	FALSE	FALSE	FALSE	0	0	0	0	0	0	0	0	0
PXUG_V1_008459													1					0	1	0	0	1	0	1	0	0	FALSE	FALSE	FALSE	FALSE	FALSE	FALSE	FALSE	FALSE	FALSE	FALSE	FALSE	TRUE	FALSE	FALSE	0	0	0	0	0	0	0	0	0
PXUG_V1_055289													1					0	1	0	0	1	0	1	0	0	FALSE	FALSE	FALSE	FALSE	FALSE	FALSE	FALSE	FALSE	FALSE	FALSE	FALSE	TRUE	FALSE	FALSE	0	0	0	0	0	0	0	0	0
PXUG_V1_017153													1					0	1	0	0	1	0	1	0	0	FALSE	FALSE	FALSE	FALSE	FALSE	FALSE	FALSE	FALSE	FALSE	FALSE	FALSE	TRUE	FALSE	FALSE	0	0	0	0	0	0	0	0	0
PXUG_V1_003422													1					0	1	0	0	1	0	1	0	0	FALSE	FALSE	FALSE	FALSE	FALSE	FALSE	FALSE	FALSE	FALSE	FALSE	FALSE	TRUE	FALSE	FALSE	0	0	0	0	0	0	0	0	0
PXUG_V1_026814													1					0	1	0	0	1	0	1	0	0	FALSE	FALSE	FALSE	FALSE	FALSE	FALSE	FALSE	FALSE	FALSE	FALSE	FALSE	TRUE	FALSE	FALSE	0	0	0	0	0	0	0	0	0
PXUG_V1_015800													1					0	1	0	0	1	0	1	0	0	FALSE	FALSE	FALSE	FALSE	FALSE	FALSE	FALSE	FALSE	FALSE	FALSE	FALSE	TRUE	FALSE	FALSE	0	0	0	0	0	0	0	0	0
PXUG_V1_003077													1					0	1	0	0	1	0	1	0	0	FALSE	FALSE	FALSE	FALSE	FALSE	FALSE	FALSE	FALSE	FALSE	FALSE	FALSE	TRUE	FALSE	FALSE	0	0	0	0	0	0	0	0	0
PXUG_V1_078177													1					0	1	0	0	1	0	1	0	0	FALSE	FALSE	FALSE	FALSE	FALSE	FALSE	FALSE	FALSE	FALSE	FALSE	FALSE	TRUE	FALSE	FALSE	0	0	0	0	0	0	0	0	0
PXUG_V1_079064													1					0	1	0	0	1	0	1	0	0	FALSE	FALSE	FALSE	FALSE	FALSE	FALSE	FALSE	FALSE	FALSE	FALSE	FALSE	TRUE	FALSE	FALSE	0	0	0	0	0	0	0	0	0
PXUG_V1_012007													1					0	1	0	0	1	0	1	0	0	FALSE	FALSE	FALSE	FALSE	FALSE	FALSE	FALSE	FALSE	FALSE	FALSE	FALSE	TRUE	FALSE	FALSE	0	0	0	0	0	0	0	0	0
PXUG_V1_003119													1					0	1	0	0	1	0	1	0	0	FALSE	FALSE	FALSE	FALSE	FALSE	FALSE	FALSE	FALSE	FALSE	FALSE	FALSE	TRUE	FALSE	FALSE	0	0	0	0	0	0	0	0	0
PXUG_V1_008612													1					0	1	0	0	1	0	1	0	0	FALSE	FALSE	FALSE	FALSE	FALSE	FALSE	FALSE	FALSE	FALSE	FALSE	FALSE	TRUE	FALSE	FALSE	0	0	0	0	0	0	0	0	0
PXUG_V1_020322													1					0	1	0	0	1	0	1	0	0	FALSE	FALSE	FALSE	FALSE	FALSE	FALSE	FALSE	FALSE	FALSE	FALSE	FALSE	TRUE	FALSE	FALSE	0	0	0	0	0	0	0	0	0
PXUG_V1_021162													1					0	1	0	0	1	0	1	0	0	FALSE	FALSE	FALSE	FALSE	FALSE	FALSE	FALSE	FALSE	FALSE	FALSE	FALSE	TRUE	FALSE	FALSE	0	0	0	0	0	0	0	0	0
PXUG_V1_020995													1					0	1	0	0	1	0	1	0	0	FALSE	FALSE	FALSE	FALSE	FALSE	FALSE	FALSE	FALSE	FALSE	FALSE	FALSE	TRUE	FALSE	FALSE	0	0	0	0	0	0	0	0	0
PXUG_V1_075960													1					0	1	0	0	1	0	1	0	0	FALSE	FALSE	FALSE	FALSE	FALSE	FALSE	FALSE	FALSE	FALSE	FALSE	FALSE	TRUE	FALSE	FALSE	0	0	0	0	0	0	0	0	0
PXUG_V1_006060													1					0	1	0	0	1	0	1	0	0	FALSE	FALSE	FALSE	FALSE	FALSE	FALSE	FALSE	FALSE	FALSE	FALSE	FALSE	TRUE	FALSE	FALSE	0	0	0	0	0	0	0	0	0
PXUG_V1_007622													1					0	1	0	0	1	0	1	0	0	FALSE	FALSE	FALSE	FALSE	FALSE	FALSE	FALSE	FALSE	FALSE	FALSE	FALSE	TRUE	FALSE	FALSE	0	0	0	0	0	0	0	0	0
PXUG_V1_071754													1					0	1	0	0	1	0	1	0	0	FALSE	FALSE	FALSE	FALSE	FALSE	FALSE	FALSE	FALSE	FALSE	FALSE	FALSE	TRUE	FALSE	FALSE	0	0	0	0	0	0	0	0	0
PXUG_V1_015456													1					0	1	0	0	1	0	1	0	0	FALSE	FALSE	FALSE	FALSE	FALSE	FALSE	FALSE	FALSE	FALSE	FALSE	FALSE	TRUE	FALSE	FALSE	0	0	0	0	0	0	0	0	0
PXUG_V1_022966													1					0	1	0	0	1	0	1	0	0	FALSE	FALSE	FALSE	FALSE	FALSE	FALSE	FALSE	FALSE	FALSE	FALSE	FALSE	TRUE	FALSE	FALSE	0	0	0	0	0	0	0	0	0
PXUG_V1_008798													1					0	1	0	0	1	0	1	0	0	FALSE	FALSE	FALSE	FALSE	FALSE	FALSE	FALSE	FALSE	FALSE	FALSE	FALSE	TRUE	FALSE	FALSE	0	0	0	0	0	0	0	0	0
PXUG_V1_012754													1					0	1	0	0	1	0	1	0	0	FALSE	FALSE	FALSE	FALSE	FALSE	FALSE	FALSE	FALSE	FALSE	FALSE	FALSE	TRUE	FALSE	FALSE	0	0	0	0	0	0	0	0	0
PXUG_V1_002259													1					0	1	0	0	1	0	1	0	0	FALSE	FALSE	FALSE	FALSE	FALSE	FALSE	FALSE	FALSE	FALSE	FALSE	FALSE	TRUE	FALSE	FALSE	0	0	0	0	0	0	0	0	0
PXUG_V1_002260													1					0	1	0	0	1	0	1	0	0	FALSE	FALSE	FALSE	FALSE	FALSE	FALSE	FALSE	FALSE	FALSE	FALSE	FALSE	TRUE	FALSE	FALSE	0	0	0	0	0	0	0	0	0
PXUG_V1_007220													1					0	1	0	0	1	0	1	0	0	FALSE	FALSE	FALSE	FALSE	FALSE	FALSE	FALSE	FALSE	FALSE	FALSE	FALSE	TRUE	FALSE	FALSE	0	0	0	0	0	0	0	0	0
PXUG_V1_006136													1					0	1	0	0	1	0	1	0	0	FALSE	FALSE	FALSE	FALSE	FALSE	FALSE	FALSE	FALSE	FALSE	FALSE	FALSE	TRUE	FALSE	FALSE	0	0	0	0	0	0	0	0	0
PXUG_V1_000525													1					0	1	0	0	1	0	1	0	0	FALSE	FALSE	FALSE	FALSE	FALSE	FALSE	FALSE	FALSE	FALSE	FALSE	FALSE	TRUE	FALSE	FALSE	0	0	0	0	0	0	0	0	0
PXUG_V1_007104													1					0	1	0	0	1	0	1	0	0	FALSE	FALSE	FALSE	FALSE	FALSE	FALSE	FALSE	FALSE	FALSE	FALSE	FALSE	TRUE	FALSE	FALSE	0	0	0	0	0	0	0	0	0
PXUG_V1_057051													1					0	1	0	0	1	0	1	0	0	FALSE	FALSE	FALSE	FALSE	FALSE	FALSE	FALSE	FALSE	FALSE	FALSE	FALSE	TRUE	FALSE	FALSE	0	0	0	0	0	0	0	0	0
PXUG_V1_004419													1					0	1	0	0	1	0	1	0	0	FALSE	FALSE	FALSE	FALSE	FALSE	FALSE	FALSE	FALSE	FALSE	FALSE	FALSE	TRUE	FALSE	FALSE	0	0	0	0	0	0	0	0	0
PXUG_V1_006078													1					0	1	0	0	1	0	1	0	0	FALSE	FALSE	FALSE	FALSE	FALSE	FALSE	FALSE	FALSE	FALSE	FALSE	FALSE	TRUE	FALSE	FALSE	0	0	0	0	0	0	0	0	0
PXUG_V1_012935													1					0	1	0	0	1	0	1	0	0	FALSE	FALSE	FALSE	FALSE	FALSE	FALSE	FALSE	FALSE	FALSE	FALSE	FALSE	TRUE	FALSE	FALSE	0	0	0	0	0	0	0	0	0
PXUG_V1_052828													1					0	1	0	0	1	0	1	0	0	FALSE	FALSE	FALSE	FALSE	FALSE	FALSE	FALSE	FALSE	FALSE	FALSE	FALSE	TRUE	FALSE	FALSE	0	0	0	0	0	0	0	0	0
PXUG_V1_053256													1					0	1	0	0	1	0	1	0	0	FALSE	FALSE	FALSE	FALSE	FALSE	FALSE	FALSE	FALSE	FALSE	FALSE	FALSE	TRUE	FALSE	FALSE	0	0	0	0	0	0	0	0	0
PXUG_V1_010119													1					0	1	0	0	1	0	1	0	0	FALSE	FALSE	FALSE	FALSE	FALSE	FALSE	FALSE	FALSE	FALSE	FALSE	FALSE	TRUE	FALSE	FALSE	0	0	0	0	0	0	0	0	0
PXUG_V1_030046													1					0	1	0	0	1	0	1	0	0	FALSE	FALSE	FALSE	FALSE	FALSE	FALSE	FALSE	FALSE	FALSE	FALSE	FALSE	TRUE	FALSE	FALSE	0	0	0	0	0	0	0	0	0
PXUG_V1_009082													1					0	1	0	0	1	0	1	0	0	FALSE	FALSE	FALSE	FALSE	FALSE	FALSE	FALSE	FALSE	FALSE	FALSE	FALSE	TRUE	FALSE	FALSE	0	0	0	0	0	0	0	0	0
PXUG_V1_026417													1					0	1	0	0	1	0	1	0	0	FALSE	FALSE	FALSE	FALSE	FALSE	FALSE	FALSE	FALSE	FALSE	FALSE	FALSE	TRUE	FALSE	FALSE	0	0	0	0	0	0	0	0	0
PXUG_V1_009684													1					0	1	0	0	1	0	1	0	0	FALSE	FALSE	FALSE	FALSE	FALSE	FALSE	FALSE	FALSE	FALSE	FALSE	FALSE	TRUE	FALSE	FALSE	0	0	0	0	0	0	0	0	0
PXUG_V1_078095													1					0	1	0	0	1	0	1	0	0	FALSE	FALSE	FALSE	FALSE	FALSE	FALSE	FALSE	FALSE	FALSE	FALSE	FALSE	TRUE	FALSE	FALSE	0	0	0	0	0	0	0	0	0
PXUG_V1_003572													1					0	1	0	0	1	0	1	0	0	FALSE	FALSE	FALSE	FALSE	FALSE	FALSE	FALSE	FALSE	FALSE	FALSE	FALSE	TRUE	FALSE	FALSE	0	0	0	0	0	0	0	0	0
PXUG_V1_004588													1					0	1	0	0	1	0	1	0	0	FALSE	FALSE	FALSE	FALSE	FALSE	FALSE	FALSE	FALSE	FALSE	FALSE	FALSE	TRUE	FALSE	FALSE	0	0	0	0	0	0	0	0	0
PXUG_V1_016419													1					0	1	0	0	1	0	1	0	0	FALSE	FALSE	FALSE	FALSE	FALSE	FALSE	FALSE	FALSE	FALSE	FALSE	FALSE	TRUE	FALSE	FALSE	0	0	0	0	0	0	0	0	0
PXUG_V1_028041													1					0	1	0	0	1	0	1	0	0	FALSE	FALSE	FALSE	FALSE	FALSE	FALSE	FALSE	FALSE	FALSE	FALSE	FALSE	TRUE	FALSE	FALSE	0	0	0	0	0	0	0	0	0
PXUG_V1_029716													1					0	1	0	0	1	0	1	0	0	FALSE	FALSE	FALSE	FALSE	FALSE	FALSE	FALSE	FALSE	FALSE	FALSE	FALSE	TRUE	FALSE	FALSE	0	0	0	0	0	0	0	0	0
PXUG_V1_012891													1					0	1	0	0	1	0	1	0	0	FALSE	FALSE	FALSE	FALSE	FALSE	FALSE	FALSE	FALSE	FALSE	FALSE	FALSE	TRUE	FALSE	FALSE	0	0	0	0	0	0	0	0	0
PXUG_V1_001057													1					0	1	0	0	1	0	1	0	0	FALSE	FALSE	FALSE	FALSE	FALSE	FALSE	FALSE	FALSE	FALSE	FALSE	FALSE	TRUE	FALSE	FALSE	0	0	0	0	0	0	0	0	0
PXUG_V1_009832													1					0	1	0	0	1	0	1	0	0	FALSE	FALSE	FALSE	FALSE	FALSE	FALSE	FALSE	FALSE	FALSE	FALSE	FALSE	TRUE	FALSE	FALSE	0	0	0	0	0	0	0	0	0
PXUG_V1_016728													1					0	1	0	0	1	0	1	0	0	FALSE	FALSE	FALSE	FALSE	FALSE	FALSE	FALSE	FALSE	FALSE	FALSE	FALSE	TRUE	FALSE	FALSE	0	0	0	0	0	0	0	0	0
PXUG_V1_061018													1					0	1	0	0	1	0	1	0	0	FALSE	FALSE	FALSE	FALSE	FALSE	FALSE	FALSE	FALSE	FALSE	FALSE	FALSE	TRUE	FALSE	FALSE	0	0	0	0	0	0	0	0	0
PXUG_V1_005298													1					0	1	0	0	1	0	1	0	0	FALSE	FALSE	FALSE	FALSE	FALSE	FALSE	FALSE	FALSE	FALSE	FALSE	FALSE	TRUE	FALSE	FALSE	0	0	0	0	0	0	0	0	0
PXUG_V1_017938													1					0	1	0	0	1	0	1	0	0	FALSE	FALSE	FALSE	FALSE	FALSE	FALSE	FALSE	FALSE	FALSE	FALSE	FALSE	TRUE	FALSE	FALSE	0	0	0	0	0	0	0	0	0
PXUG_V1_023170													1					0	1	0	0	1	0	1	0	0	FALSE	FALSE	FALSE	FALSE	FALSE	FALSE	FALSE	FALSE	FALSE	FALSE	FALSE	TRUE	FALSE	FALSE	0	0	0	0	0	0	0	0	0
PXUG_V1_005722													1					0	1	0	0	1	0	1	0	0	FALSE	FALSE	FALSE	FALSE	FALSE	FALSE	FALSE	FALSE	FALSE	FALSE	FALSE	TRUE	FALSE	FALSE	0	0	0	0	0	0	0	0	0
PXUG_V1_047017													1					0	1	0	0	1	0	1	0	0	FALSE	FALSE	FALSE	FALSE	FALSE	FALSE	FALSE	FALSE	FALSE	FALSE	FALSE	TRUE	FALSE	FALSE	0	0	0	0	0	0	0	0	0
PXUG_V1_047015													1					0	1	0	0	1	0	1	0	0	FALSE	FALSE	FALSE	FALSE	FALSE	FALSE	FALSE	FALSE	FALSE	FALSE	FALSE	TRUE	FALSE	FALSE	0	0	0	0	0	0	0	0	0
PXUG_V1_014514													1					0	1	0	0	1	0	1	0	0	FALSE	FALSE	FALSE	FALSE	FALSE	FALSE	FALSE	FALSE	FALSE	FALSE	FALSE	TRUE	FALSE	FALSE	0	0	0	0	0	0	0	0	0
PXUG_V1_005000													1					0	1	0	0	1	0	1	0	0	FALSE	FALSE	FALSE	FALSE	FALSE	FALSE	FALSE	FALSE	FALSE	FALSE	FALSE	TRUE	FALSE	FALSE	0	0	0	0	0	0	0	0	0
PXUG_V1_002002													1					0	1	0	0	1	0	1	0	0	FALSE	FALSE	FALSE	FALSE	FALSE	FALSE	FALSE	FALSE	FALSE	FALSE	FALSE	TRUE	FALSE	FALSE	0	0	0	0	0	0	0	0	0
PXUG_V1_002198													1					0	1	0	0	1	0	1	0	0	FALSE	FALSE	FALSE	FALSE	FALSE	FALSE	FALSE	FALSE	FALSE	FALSE	FALSE	TRUE	FALSE	FALSE	0	0	0	0	0	0	0	0	0
PXUG_V1_015655													1					0	1	0	0	1	0	1	0	0	FALSE	FALSE	FALSE	FALSE	FALSE	FALSE	FALSE	FALSE	FALSE	FALSE	FALSE	TRUE	FALSE	FALSE	0	0	0	0	0	0	0	0	0
PXUG_V1_005210													1					0	1	0	0	1	0	1	0	0	FALSE	FALSE	FALSE	FALSE	FALSE	FALSE	FALSE	FALSE	FALSE	FALSE	FALSE	TRUE	FALSE	FALSE	0	0	0	0	0	0	0	0	0
PXUG_V1_018666													1					0	1	0	0	1	0	1	0	0	FALSE	FALSE	FALSE	FALSE	FALSE	FALSE	FALSE	FALSE	FALSE	FALSE	FALSE	TRUE	FALSE	FALSE	0	0	0	0	0	0	0	0	0
PXUG_V1_030573													1					0	1	0	0	1	0	1	0	0	FALSE	FALSE	FALSE	FALSE	FALSE	FALSE	FALSE	FALSE	FALSE	FALSE	FALSE	TRUE	FALSE	FALSE	0	0	0	0	0	0	0	0	0
PXUG_V1_062987													1					0	1	0	0	1	0	1	0	0	FALSE	FALSE	FALSE	FALSE	FALSE	FALSE	FALSE	FALSE	FALSE	FALSE	FALSE	TRUE	FALSE	FALSE	0	0	0	0	0	0	0	0	0
PXUG_V1_015629													1					0	1	0	0	1	0	1	0	0	FALSE	FALSE	FALSE	FALSE	FALSE	FALSE	FALSE	FALSE	FALSE	FALSE	FALSE	TRUE	FALSE	FALSE	0	0	0	0	0	0	0	0	0
PXUG_V1_008519													1					0	1	0	0	1	0	1	0	0	FALSE	FALSE	FALSE	FALSE	FALSE	FALSE	FALSE	FALSE	FALSE	FALSE	FALSE	TRUE	FALSE	FALSE	0	0	0	0	0	0	0	0	0
PXUG_V1_003567													1					0	1	0	0	1	0	1	0	0	FALSE	FALSE	FALSE	FALSE	FALSE	FALSE	FALSE	FALSE	FALSE	FALSE	FALSE	TRUE	FALSE	FALSE	0	0	0	0	0	0	0	0	0
PXUG_V1_007925													1					0	1	0	0	1	0	1	0	0	FALSE	FALSE	FALSE	FALSE	FALSE	FALSE	FALSE	FALSE	FALSE	FALSE	FALSE	TRUE	FALSE	FALSE	0	0	0	0	0	0	0	0	0
PXUG_V1_005394													1					0	1	0	0	1	0	1	0	0	FALSE	FALSE	FALSE	FALSE	FALSE	FALSE	FALSE	FALSE	FALSE	FALSE	FALSE	TRUE	FALSE	FALSE	0	0	0	0	0	0	0	0	0
PXUG_V1_010880	1																	1	0	0	0	1	1	0	0	0	FALSE	FALSE	FALSE	FALSE	FALSE	FALSE	FALSE	FALSE	FALSE	FALSE	TRUE	FALSE	FALSE	FALSE	0	0	0	0	0	0	0	0	0
PXUG_V1_029020	1																	1	0	0	0	1	1	0	0	0	FALSE	FALSE	FALSE	FALSE	FALSE	FALSE	FALSE	FALSE	FALSE	FALSE	TRUE	FALSE	FALSE	FALSE	0	0	0	0	0	0	0	0	0
PXUG_V1_013879	1																	1	0	0	0	1	1	0	0	0	FALSE	FALSE	FALSE	FALSE	FALSE	FALSE	FALSE	FALSE	FALSE	FALSE	TRUE	FALSE	FALSE	FALSE	0	0	0	0	0	0	0	0	0
PXUG_V1_047081							1											1	0	0	0	1	1	0	0	0	FALSE	FALSE	FALSE	FALSE	FALSE	FALSE	FALSE	FALSE	FALSE	FALSE	TRUE	FALSE	FALSE	FALSE	0	0	0	0	0	0	0	0	0
PXUG_V1_029913							1											1	0	0	0	1	1	0	0	0	FALSE	FALSE	FALSE	FALSE	FALSE	FALSE	FALSE	FALSE	FALSE	FALSE	TRUE	FALSE	FALSE	FALSE	0	0	0	0	0	0	0	0	0
PXUG_V1_015903							1											1	0	0	0	1	1	0	0	0	FALSE	FALSE	FALSE	FALSE	FALSE	FALSE	FALSE	FALSE	FALSE	FALSE	TRUE	FALSE	FALSE	FALSE	0	0	0	0	0	0	0	0	0
PXUG_V1_013995								1										1	0	0	0	1	1	0	0	0	FALSE	FALSE	FALSE	FALSE	FALSE	FALSE	FALSE	FALSE	FALSE	FALSE	TRUE	FALSE	FALSE	FALSE	0	0	0	0	0	0	0	0	0
PXUG_V1_026020								1										1	0	0	0	1	1	0	0	0	FALSE	FALSE	FALSE	FALSE	FALSE	FALSE	FALSE	FALSE	FALSE	FALSE	TRUE	FALSE	FALSE	FALSE	0	0	0	0	0	0	0	0	0
PXUG_V1_021919								1										1	0	0	0	1	1	0	0	0	FALSE	FALSE	FALSE	FALSE	FALSE	FALSE	FALSE	FALSE	FALSE	FALSE	TRUE	FALSE	FALSE	FALSE	0	0	0	0	0	0	0	0	0
PXUG_V1_006454								1										1	0	0	0	1	1	0	0	0	FALSE	FALSE	FALSE	FALSE	FALSE	FALSE	FALSE	FALSE	FALSE	FALSE	TRUE	FALSE	FALSE	FALSE	0	0	0	0	0	0	0	0	0
PXUG_V1_004973								1										1	0	0	0	1	1	0	0	0	FALSE	FALSE	FALSE	FALSE	FALSE	FALSE	FALSE	FALSE	FALSE	FALSE	TRUE	FALSE	FALSE	FALSE	0	0	0	0	0	0	0	0	0
PXUG_V1_001607								1										1	0	0	0	1	1	0	0	0	FALSE	FALSE	FALSE	FALSE	FALSE	FALSE	FALSE	FALSE	FALSE	FALSE	TRUE	FALSE	FALSE	FALSE	0	0	0	0	0	0	0	0	0
PXUG_V1_005899								1										1	0	0	0	1	1	0	0	0	FALSE	FALSE	FALSE	FALSE	FALSE	FALSE	FALSE	FALSE	FALSE	FALSE	TRUE	FALSE	FALSE	FALSE	0	0	0	0	0	0	0	0	0
PXUG_V1_049026								1										1	0	0	0	1	1	0	0	0	FALSE	FALSE	FALSE	FALSE	FALSE	FALSE	FALSE	FALSE	FALSE	FALSE	TRUE	FALSE	FALSE	FALSE	0	0	0	0	0	0	0	0	0
PXUG_V1_017553								1										1	0	0	0	1	1	0	0	0	FALSE	FALSE	FALSE	FALSE	FALSE	FALSE	FALSE	FALSE	FALSE	FALSE	TRUE	FALSE	FALSE	FALSE	0	0	0	0	0	0	0	0	0
PXUG_V1_022515								1										1	0	0	0	1	1	0	0	0	FALSE	FALSE	FALSE	FALSE	FALSE	FALSE	FALSE	FALSE	FALSE	FALSE	TRUE	FALSE	FALSE	FALSE	0	0	0	0	0	0	0	0	0
PXUG_V1_072155								1										1	0	0	0	1	1	0	0	0	FALSE	FALSE	FALSE	FALSE	FALSE	FALSE	FALSE	FALSE	FALSE	FALSE	TRUE	FALSE	FALSE	FALSE	0	0	0	0	0	0	0	0	0
PXUG_V1_004782								1										1	0	0	0	1	1	0	0	0	FALSE	FALSE	FALSE	FALSE	FALSE	FALSE	FALSE	FALSE	FALSE	FALSE	TRUE	FALSE	FALSE	FALSE	0	0	0	0	0	0	0	0	0
PXUG_V1_004437								1										1	0	0	0	1	1	0	0	0	FALSE	FALSE	FALSE	FALSE	FALSE	FALSE	FALSE	FALSE	FALSE	FALSE	TRUE	FALSE	FALSE	FALSE	0	0	0	0	0	0	0	0	0
PXUG_V1_007892								1										1	0	0	0	1	1	0	0	0	FALSE	FALSE	FALSE	FALSE	FALSE	FALSE	FALSE	FALSE	FALSE	FALSE	TRUE	FALSE	FALSE	FALSE	0	0	0	0	0	0	0	0	0
PXUG_V1_004463								1										1	0	0	0	1	1	0	0	0	FALSE	FALSE	FALSE	FALSE	FALSE	FALSE	FALSE	FALSE	FALSE	FALSE	TRUE	FALSE	FALSE	FALSE	0	0	0	0	0	0	0	0	0
PXUG_V1_081905								1										1	0	0	0	1	1	0	0	0	FALSE	FALSE	FALSE	FALSE	FALSE	FALSE	FALSE	FALSE	FALSE	FALSE	TRUE	FALSE	FALSE	FALSE	0	0	0	0	0	0	0	0	0
PXUG_V1_081904								1										1	0	0	0	1	1	0	0	0	FALSE	FALSE	FALSE	FALSE	FALSE	FALSE	FALSE	FALSE	FALSE	FALSE	TRUE	FALSE	FALSE	FALSE	0	0	0	0	0	0	0	0	0
PXUG_V1_006605								1										1	0	0	0	1	1	0	0	0	FALSE	FALSE	FALSE	FALSE	FALSE	FALSE	FALSE	FALSE	FALSE	FALSE	TRUE	FALSE	FALSE	FALSE	0	0	0	0	0	0	0	0	0
PXUG_V1_010149								1										1	0	0	0	1	1	0	0	0	FALSE	FALSE	FALSE	FALSE	FALSE	FALSE	FALSE	FALSE	FALSE	FALSE	TRUE	FALSE	FALSE	FALSE	0	0	0	0	0	0	0	0	0
PXUG_V1_001379								1										1	0	0	0	1	1	0	0	0	FALSE	FALSE	FALSE	FALSE	FALSE	FALSE	FALSE	FALSE	FALSE	FALSE	TRUE	FALSE	FALSE	FALSE	0	0	0	0	0	0	0	0	0
PXUG_V1_028089								1										1	0	0	0	1	1	0	0	0	FALSE	FALSE	FALSE	FALSE	FALSE	FALSE	FALSE	FALSE	FALSE	FALSE	TRUE	FALSE	FALSE	FALSE	0	0	0	0	0	0	0	0	0
PXUG_V1_023143								1										1	0	0	0	1	1	0	0	0	FALSE	FALSE	FALSE	FALSE	FALSE	FALSE	FALSE	FALSE	FALSE	FALSE	TRUE	FALSE	FALSE	FALSE	0	0	0	0	0	0	0	0	0
PXUG_V1_012084								1										1	0	0	0	1	1	0	0	0	FALSE	FALSE	FALSE	FALSE	FALSE	FALSE	FALSE	FALSE	FALSE	FALSE	TRUE	FALSE	FALSE	FALSE	0	0	0	0	0	0	0	0	0
PXUG_V1_045976								1										1	0	0	0	1	1	0	0	0	FALSE	FALSE	FALSE	FALSE	FALSE	FALSE	FALSE	FALSE	FALSE	FALSE	TRUE	FALSE	FALSE	FALSE	0	0	0	0	0	0	0	0	0
PXUG_V1_021917								1										1	0	0	0	1	1	0	0	0	FALSE	FALSE	FALSE	FALSE	FALSE	FALSE	FALSE	FALSE	FALSE	FALSE	TRUE	FALSE	FALSE	FALSE	0	0	0	0	0	0	0	0	0
PXUG_V1_005647								1										1	0	0	0	1	1	0	0	0	FALSE	FALSE	FALSE	FALSE	FALSE	FALSE	FALSE	FALSE	FALSE	FALSE	TRUE	FALSE	FALSE	FALSE	0	0	0	0	0	0	0	0	0
PXUG_V1_011720								1										1	0	0	0	1	1	0	0	0	FALSE	FALSE	FALSE	FALSE	FALSE	FALSE	FALSE	FALSE	FALSE	FALSE	TRUE	FALSE	FALSE	FALSE	0	0	0	0	0	0	0	0	0
PXUG_V1_002046								1										1	0	0	0	1	1	0	0	0	FALSE	FALSE	FALSE	FALSE	FALSE	FALSE	FALSE	FALSE	FALSE	FALSE	TRUE	FALSE	FALSE	FALSE	0	0	0	0	0	0	0	0	0
PXUG_V1_072832								1										1	0	0	0	1	1	0	0	0	FALSE	FALSE	FALSE	FALSE	FALSE	FALSE	FALSE	FALSE	FALSE	FALSE	TRUE	FALSE	FALSE	FALSE	0	0	0	0	0	0	0	0	0
PXUG_V1_002871								1										1	0	0	0	1	1	0	0	0	FALSE	FALSE	FALSE	FALSE	FALSE	FALSE	FALSE	FALSE	FALSE	FALSE	TRUE	FALSE	FALSE	FALSE	0	0	0	0	0	0	0	0	0
PXUG_V1_001218								1										1	0	0	0	1	1	0	0	0	FALSE	FALSE	FALSE	FALSE	FALSE	FALSE	FALSE	FALSE	FALSE	FALSE	TRUE	FALSE	FALSE	FALSE	0	0	0	0	0	0	0	0	0
PXUG_V1_000131								1										1	0	0	0	1	1	0	0	0	FALSE	FALSE	FALSE	FALSE	FALSE	FALSE	FALSE	FALSE	FALSE	FALSE	TRUE	FALSE	FALSE	FALSE	0	0	0	0	0	0	0	0	0
PXUG_V1_021221												1						0	1	0	0	1	0	1	0	0	FALSE	FALSE	FALSE	FALSE	FALSE	FALSE	FALSE	FALSE	FALSE	FALSE	FALSE	TRUE	FALSE	FALSE	0	0	0	0	0	0	0	0	0
PXUG_V1_002345																1		0	0	1	0	1	0	0	1	0	FALSE	FALSE	FALSE	FALSE	FALSE	FALSE	FALSE	FALSE	FALSE	FALSE	FALSE	FALSE	TRUE	FALSE	0	0	0	0	0	0	0	0	0
PXUG_V1_018282														1				0	0	1	0	1	0	0	1	0	FALSE	FALSE	FALSE	FALSE	FALSE	FALSE	FALSE	FALSE	FALSE	FALSE	FALSE	FALSE	TRUE	FALSE	0	0	0	0	0	0	0	0	0
PXUG_V1_008962																1		0	0	1	0	1	0	0	1	0	FALSE	FALSE	FALSE	FALSE	FALSE	FALSE	FALSE	FALSE	FALSE	FALSE	FALSE	FALSE	TRUE	FALSE	0	0	0	0	0	0	0	0	0
PXUG_V1_004508																1		0	0	1	0	1	0	0	1	0	FALSE	FALSE	FALSE	FALSE	FALSE	FALSE	FALSE	FALSE	FALSE	FALSE	FALSE	FALSE	TRUE	FALSE	0	0	0	0	0	0	0	0	0
PXUG_V1_012748														1				0	0	1	0	1	0	0	1	0	FALSE	FALSE	FALSE	FALSE	FALSE	FALSE	FALSE	FALSE	FALSE	FALSE	FALSE	FALSE	TRUE	FALSE	0	0	0	0	0	0	0	0	0
PXUG_V1_024121												1						0	1	0	0	1	0	1	0	0	FALSE	FALSE	FALSE	FALSE	FALSE	FALSE	FALSE	FALSE	FALSE	FALSE	FALSE	TRUE	FALSE	FALSE	0	0	0	0	0	0	0	0	0
PXUG_V1_003531																1		0	0	1	0	1	0	0	1	0	FALSE	FALSE	FALSE	FALSE	FALSE	FALSE	FALSE	FALSE	FALSE	FALSE	FALSE	FALSE	TRUE	FALSE	0	0	0	0	0	0	0	0	0
PXUG_V1_009030																1		0	0	1	0	1	0	0	1	0	FALSE	FALSE	FALSE	FALSE	FALSE	FALSE	FALSE	FALSE	FALSE	FALSE	FALSE	FALSE	TRUE	FALSE	0	0	0	0	0	0	0	0	0
PXUG_V1_006414												1						0	1	0	0	1	0	1	0	0	FALSE	FALSE	FALSE	FALSE	FALSE	FALSE	FALSE	FALSE	FALSE	FALSE	FALSE	TRUE	FALSE	FALSE	0	0	0	0	0	0	0	0	0
PXUG_V1_067861												1						0	1	0	0	1	0	1	0	0	FALSE	FALSE	FALSE	FALSE	FALSE	FALSE	FALSE	FALSE	FALSE	FALSE	FALSE	TRUE	FALSE	FALSE	0	0	0	0	0	0	0	0	0
PXUG_V1_019134												1						0	1	0	0	1	0	1	0	0	FALSE	FALSE	FALSE	FALSE	FALSE	FALSE	FALSE	FALSE	FALSE	FALSE	FALSE	TRUE	FALSE	FALSE	0	0	0	0	0	0	0	0	0
PXUG_V1_003729																1		0	0	1	0	1	0	0	1	0	FALSE	FALSE	FALSE	FALSE	FALSE	FALSE	FALSE	FALSE	FALSE	FALSE	FALSE	FALSE	TRUE	FALSE	0	0	0	0	0	0	0	0	0
PXUG_V1_019373																1		0	0	1	0	1	0	0	1	0	FALSE	FALSE	FALSE	FALSE	FALSE	FALSE	FALSE	FALSE	FALSE	FALSE	FALSE	FALSE	TRUE	FALSE	0	0	0	0	0	0	0	0	0
PXUG_V1_025585																1		0	0	1	0	1	0	0	1	0	FALSE	FALSE	FALSE	FALSE	FALSE	FALSE	FALSE	FALSE	FALSE	FALSE	FALSE	FALSE	TRUE	FALSE	0	0	0	0	0	0	0	0	0
PXUG_V1_044100																1		0	0	1	0	1	0	0	1	0	FALSE	FALSE	FALSE	FALSE	FALSE	FALSE	FALSE	FALSE	FALSE	FALSE	FALSE	FALSE	TRUE	FALSE	0	0	0	0	0	0	0	0	0
PXUG_V1_005200														1				0	0	1	0	1	0	0	1	0	FALSE	FALSE	FALSE	FALSE	FALSE	FALSE	FALSE	FALSE	FALSE	FALSE	FALSE	FALSE	TRUE	FALSE	0	0	0	0	0	0	0	0	0
PXUG_V1_013361																	1	0	0	0	1	1	0	0	0	1	FALSE	FALSE	FALSE	FALSE	FALSE	FALSE	FALSE	FALSE	FALSE	FALSE	FALSE	FALSE	FALSE	TRUE	0	0	0	0	0	0	0	0	0
PXUG_V1_023473																1		0	0	1	0	1	0	0	1	0	FALSE	FALSE	FALSE	FALSE	FALSE	FALSE	FALSE	FALSE	FALSE	FALSE	FALSE	FALSE	TRUE	FALSE	0	0	0	0	0	0	0	0	0
PXUG_V1_005088																1		0	0	1	0	1	0	0	1	0	FALSE	FALSE	FALSE	FALSE	FALSE	FALSE	FALSE	FALSE	FALSE	FALSE	FALSE	FALSE	TRUE	FALSE	0	0	0	0	0	0	0	0	0
PXUG_V1_013586																1		0	0	1	0	1	0	0	1	0	FALSE	FALSE	FALSE	FALSE	FALSE	FALSE	FALSE	FALSE	FALSE	FALSE	FALSE	FALSE	TRUE	FALSE	0	0	0	0	0	0	0	0	0
PXUG_V1_011515																1		0	0	1	0	1	0	0	1	0	FALSE	FALSE	FALSE	FALSE	FALSE	FALSE	FALSE	FALSE	FALSE	FALSE	FALSE	FALSE	TRUE	FALSE	0	0	0	0	0	0	0	0	0
PXUG_V1_008451																1		0	0	1	0	1	0	0	1	0	FALSE	FALSE	FALSE	FALSE	FALSE	FALSE	FALSE	FALSE	FALSE	FALSE	FALSE	FALSE	TRUE	FALSE	0	0	0	0	0	0	0	0	0
PXUG_V1_000753																1		0	0	1	0	1	0	0	1	0	FALSE	FALSE	FALSE	FALSE	FALSE	FALSE	FALSE	FALSE	FALSE	FALSE	FALSE	FALSE	TRUE	FALSE	0	0	0	0	0	0	0	0	0
PXUG_V1_006311														1				0	0	1	0	1	0	0	1	0	FALSE	FALSE	FALSE	FALSE	FALSE	FALSE	FALSE	FALSE	FALSE	FALSE	FALSE	FALSE	TRUE	FALSE	0	0	0	0	0	0	0	0	0
PXUG_V1_005545																1		0	0	1	0	1	0	0	1	0	FALSE	FALSE	FALSE	FALSE	FALSE	FALSE	FALSE	FALSE	FALSE	FALSE	FALSE	FALSE	TRUE	FALSE	0	0	0	0	0	0	0	0	0
PXUG_V1_012079																1		0	0	1	0	1	0	0	1	0	FALSE	FALSE	FALSE	FALSE	FALSE	FALSE	FALSE	FALSE	FALSE	FALSE	FALSE	FALSE	TRUE	FALSE	0	0	0	0	0	0	0	0	0
PXUG_V1_020008												1						0	1	0	0	1	0	1	0	0	FALSE	FALSE	FALSE	FALSE	FALSE	FALSE	FALSE	FALSE	FALSE	FALSE	FALSE	TRUE	FALSE	FALSE	0	0	0	0	0	0	0	0	0
PXUG_V1_077980												1						0	1	0	0	1	0	1	0	0	FALSE	FALSE	FALSE	FALSE	FALSE	FALSE	FALSE	FALSE	FALSE	FALSE	FALSE	TRUE	FALSE	FALSE	0	0	0	0	0	0	0	0	0
PXUG_V1_015136																1		0	0	1	0	1	0	0	1	0	FALSE	FALSE	FALSE	FALSE	FALSE	FALSE	FALSE	FALSE	FALSE	FALSE	FALSE	FALSE	TRUE	FALSE	0	0	0	0	0	0	0	0	0
PXUG_V1_001834																1		0	0	1	0	1	0	0	1	0	FALSE	FALSE	FALSE	FALSE	FALSE	FALSE	FALSE	FALSE	FALSE	FALSE	FALSE	FALSE	TRUE	FALSE	0	0	0	0	0	0	0	0	0
PXUG_V1_004778																1		0	0	1	0	1	0	0	1	0	FALSE	FALSE	FALSE	FALSE	FALSE	FALSE	FALSE	FALSE	FALSE	FALSE	FALSE	FALSE	TRUE	FALSE	0	0	0	0	0	0	0	0	0
PXUG_V1_011522																1		0	0	1	0	1	0	0	1	0	FALSE	FALSE	FALSE	FALSE	FALSE	FALSE	FALSE	FALSE	FALSE	FALSE	FALSE	FALSE	TRUE	FALSE	0	0	0	0	0	0	0	0	0
PXUG_V1_008650																1		0	0	1	0	1	0	0	1	0	FALSE	FALSE	FALSE	FALSE	FALSE	FALSE	FALSE	FALSE	FALSE	FALSE	FALSE	FALSE	TRUE	FALSE	0	0	0	0	0	0	0	0	0
PXUG_V1_002410																1		0	0	1	0	1	0	0	1	0	FALSE	FALSE	FALSE	FALSE	FALSE	FALSE	FALSE	FALSE	FALSE	FALSE	FALSE	FALSE	TRUE	FALSE	0	0	0	0	0	0	0	0	0
PXUG_V1_010988														1				0	0	1	0	1	0	0	1	0	FALSE	FALSE	FALSE	FALSE	FALSE	FALSE	FALSE	FALSE	FALSE	FALSE	FALSE	FALSE	TRUE	FALSE	0	0	0	0	0	0	0	0	0
PXUG_V1_005797																1		0	0	1	0	1	0	0	1	0	FALSE	FALSE	FALSE	FALSE	FALSE	FALSE	FALSE	FALSE	FALSE	FALSE	FALSE	FALSE	TRUE	FALSE	0	0	0	0	0	0	0	0	0
PXUG_V1_022282																1		0	0	1	0	1	0	0	1	0	FALSE	FALSE	FALSE	FALSE	FALSE	FALSE	FALSE	FALSE	FALSE	FALSE	FALSE	FALSE	TRUE	FALSE	0	0	0	0	0	0	0	0	0
PXUG_V1_044422																1		0	0	1	0	1	0	0	1	0	FALSE	FALSE	FALSE	FALSE	FALSE	FALSE	FALSE	FALSE	FALSE	FALSE	FALSE	FALSE	TRUE	FALSE	0	0	0	0	0	0	0	0	0
PXUG_V1_044421																1		0	0	1	0	1	0	0	1	0	FALSE	FALSE	FALSE	FALSE	FALSE	FALSE	FALSE	FALSE	FALSE	FALSE	FALSE	FALSE	TRUE	FALSE	0	0	0	0	0	0	0	0	0
PXUG_V1_006573																1		0	0	1	0	1	0	0	1	0	FALSE	FALSE	FALSE	FALSE	FALSE	FALSE	FALSE	FALSE	FALSE	FALSE	FALSE	FALSE	TRUE	FALSE	0	0	0	0	0	0	0	0	0
PXUG_V1_020664														1				0	0	1	0	1	0	0	1	0	FALSE	FALSE	FALSE	FALSE	FALSE	FALSE	FALSE	FALSE	FALSE	FALSE	FALSE	FALSE	TRUE	FALSE	0	0	0	0	0	0	0	0	0
PXUG_V1_015942																1		0	0	1	0	1	0	0	1	0	FALSE	FALSE	FALSE	FALSE	FALSE	FALSE	FALSE	FALSE	FALSE	FALSE	FALSE	FALSE	TRUE	FALSE	0	0	0	0	0	0	0	0	0
PXUG_V1_024705																1		0	0	1	0	1	0	0	1	0	FALSE	FALSE	FALSE	FALSE	FALSE	FALSE	FALSE	FALSE	FALSE	FALSE	FALSE	FALSE	TRUE	FALSE	0	0	0	0	0	0	0	0	0
PXUG_V1_030600																1		0	0	1	0	1	0	0	1	0	FALSE	FALSE	FALSE	FALSE	FALSE	FALSE	FALSE	FALSE	FALSE	FALSE	FALSE	FALSE	TRUE	FALSE	0	0	0	0	0	0	0	0	0
PXUG_V1_000726												1						0	1	0	0	1	0	1	0	0	FALSE	FALSE	FALSE	FALSE	FALSE	FALSE	FALSE	FALSE	FALSE	FALSE	FALSE	TRUE	FALSE	FALSE	0	0	0	0	0	0	0	0	0
PXUG_V1_001515												1						0	1	0	0	1	0	1	0	0	FALSE	FALSE	FALSE	FALSE	FALSE	FALSE	FALSE	FALSE	FALSE	FALSE	FALSE	TRUE	FALSE	FALSE	0	0	0	0	0	0	0	0	0
PXUG_V1_003605																1		0	0	1	0	1	0	0	1	0	FALSE	FALSE	FALSE	FALSE	FALSE	FALSE	FALSE	FALSE	FALSE	FALSE	FALSE	FALSE	TRUE	FALSE	0	0	0	0	0	0	0	0	0
PXUG_V1_065364																1		0	0	1	0	1	0	0	1	0	FALSE	FALSE	FALSE	FALSE	FALSE	FALSE	FALSE	FALSE	FALSE	FALSE	FALSE	FALSE	TRUE	FALSE	0	0	0	0	0	0	0	0	0
PXUG_V1_012346																1		0	0	1	0	1	0	0	1	0	FALSE	FALSE	FALSE	FALSE	FALSE	FALSE	FALSE	FALSE	FALSE	FALSE	FALSE	FALSE	TRUE	FALSE	0	0	0	0	0	0	0	0	0
PXUG_V1_005969																1		0	0	1	0	1	0	0	1	0	FALSE	FALSE	FALSE	FALSE	FALSE	FALSE	FALSE	FALSE	FALSE	FALSE	FALSE	FALSE	TRUE	FALSE	0	0	0	0	0	0	0	0	0
PXUG_V1_019242																1		0	0	1	0	1	0	0	1	0	FALSE	FALSE	FALSE	FALSE	FALSE	FALSE	FALSE	FALSE	FALSE	FALSE	FALSE	FALSE	TRUE	FALSE	0	0	0	0	0	0	0	0	0
PXUG_V1_020810																1		0	0	1	0	1	0	0	1	0	FALSE	FALSE	FALSE	FALSE	FALSE	FALSE	FALSE	FALSE	FALSE	FALSE	FALSE	FALSE	TRUE	FALSE	0	0	0	0	0	0	0	0	0
PXUG_V1_012264																1		0	0	1	0	1	0	0	1	0	FALSE	FALSE	FALSE	FALSE	FALSE	FALSE	FALSE	FALSE	FALSE	FALSE	FALSE	FALSE	TRUE	FALSE	0	0	0	0	0	0	0	0	0
PXUG_V1_003947												1						0	1	0	0	1	0	1	0	0	FALSE	FALSE	FALSE	FALSE	FALSE	FALSE	FALSE	FALSE	FALSE	FALSE	FALSE	TRUE	FALSE	FALSE	0	0	0	0	0	0	0	0	0
PXUG_V1_027672												1						0	1	0	0	1	0	1	0	0	FALSE	FALSE	FALSE	FALSE	FALSE	FALSE	FALSE	FALSE	FALSE	FALSE	FALSE	TRUE	FALSE	FALSE	0	0	0	0	0	0	0	0	0
PXUG_V1_001193												1						0	1	0	0	1	0	1	0	0	FALSE	FALSE	FALSE	FALSE	FALSE	FALSE	FALSE	FALSE	FALSE	FALSE	FALSE	TRUE	FALSE	FALSE	0	0	0	0	0	0	0	0	0
PXUG_V1_003872												1						0	1	0	0	1	0	1	0	0	FALSE	FALSE	FALSE	FALSE	FALSE	FALSE	FALSE	FALSE	FALSE	FALSE	FALSE	TRUE	FALSE	FALSE	0	0	0	0	0	0	0	0	0
PXUG_V1_010083												1						0	1	0	0	1	0	1	0	0	FALSE	FALSE	FALSE	FALSE	FALSE	FALSE	FALSE	FALSE	FALSE	FALSE	FALSE	TRUE	FALSE	FALSE	0	0	0	0	0	0	0	0	0
PXUG_V1_021792																	1	0	0	0	1	1	0	0	0	1	FALSE	FALSE	FALSE	FALSE	FALSE	FALSE	FALSE	FALSE	FALSE	FALSE	FALSE	FALSE	FALSE	TRUE	0	0	0	0	0	0	0	0	0
PXUG_V1_004625																1		0	0	1	0	1	0	0	1	0	FALSE	FALSE	FALSE	FALSE	FALSE	FALSE	FALSE	FALSE	FALSE	FALSE	FALSE	FALSE	TRUE	FALSE	0	0	0	0	0	0	0	0	0
PXUG_V1_003530																1		0	0	1	0	1	0	0	1	0	FALSE	FALSE	FALSE	FALSE	FALSE	FALSE	FALSE	FALSE	FALSE	FALSE	FALSE	FALSE	TRUE	FALSE	0	0	0	0	0	0	0	0	0
PXUG_V1_041756																1		0	0	1	0	1	0	0	1	0	FALSE	FALSE	FALSE	FALSE	FALSE	FALSE	FALSE	FALSE	FALSE	FALSE	FALSE	FALSE	TRUE	FALSE	0	0	0	0	0	0	0	0	0
PXUG_V1_007327		1																1	0	0	0	1	1	0	0	0	FALSE	FALSE	FALSE	FALSE	FALSE	FALSE	FALSE	FALSE	FALSE	FALSE	TRUE	FALSE	FALSE	FALSE	0	0	0	0	0	0	0	0	0
PXUG_V1_017792		1																1	0	0	0	1	1	0	0	0	FALSE	FALSE	FALSE	FALSE	FALSE	FALSE	FALSE	FALSE	FALSE	FALSE	TRUE	FALSE	FALSE	FALSE	0	0	0	0	0	0	0	0	0
PXUG_V1_021115																1		0	0	1	0	1	0	0	1	0	FALSE	FALSE	FALSE	FALSE	FALSE	FALSE	FALSE	FALSE	FALSE	FALSE	FALSE	FALSE	TRUE	FALSE	0	0	0	0	0	0	0	0	0
PXUG_V1_047942												1						0	1	0	0	1	0	1	0	0	FALSE	FALSE	FALSE	FALSE	FALSE	FALSE	FALSE	FALSE	FALSE	FALSE	FALSE	TRUE	FALSE	FALSE	0	0	0	0	0	0	0	0	0
PXUG_V1_002164												1						0	1	0	0	1	0	1	0	0	FALSE	FALSE	FALSE	FALSE	FALSE	FALSE	FALSE	FALSE	FALSE	FALSE	FALSE	TRUE	FALSE	FALSE	0	0	0	0	0	0	0	0	0
PXUG_V1_016460												1						0	1	0	0	1	0	1	0	0	FALSE	FALSE	FALSE	FALSE	FALSE	FALSE	FALSE	FALSE	FALSE	FALSE	FALSE	TRUE	FALSE	FALSE	0	0	0	0	0	0	0	0	0
PXUG_V1_002946																1		0	0	1	0	1	0	0	1	0	FALSE	FALSE	FALSE	FALSE	FALSE	FALSE	FALSE	FALSE	FALSE	FALSE	FALSE	FALSE	TRUE	FALSE	0	0	0	0	0	0	0	0	0
PXUG_V1_018952														1				0	0	1	0	1	0	0	1	0	FALSE	FALSE	FALSE	FALSE	FALSE	FALSE	FALSE	FALSE	FALSE	FALSE	FALSE	FALSE	TRUE	FALSE	0	0	0	0	0	0	0	0	0
PXUG_V1_003305																1		0	0	1	0	1	0	0	1	0	FALSE	FALSE	FALSE	FALSE	FALSE	FALSE	FALSE	FALSE	FALSE	FALSE	FALSE	FALSE	TRUE	FALSE	0	0	0	0	0	0	0	0	0
PXUG_V1_068127												1						0	1	0	0	1	0	1	0	0	FALSE	FALSE	FALSE	FALSE	FALSE	FALSE	FALSE	FALSE	FALSE	FALSE	FALSE	TRUE	FALSE	FALSE	0	0	0	0	0	0	0	0	0
PXUG_V1_000171												1						0	1	0	0	1	0	1	0	0	FALSE	FALSE	FALSE	FALSE	FALSE	FALSE	FALSE	FALSE	FALSE	FALSE	FALSE	TRUE	FALSE	FALSE	0	0	0	0	0	0	0	0	0
PXUG_V1_016656												1						0	1	0	0	1	0	1	0	0	FALSE	FALSE	FALSE	FALSE	FALSE	FALSE	FALSE	FALSE	FALSE	FALSE	FALSE	TRUE	FALSE	FALSE	0	0	0	0	0	0	0	0	0
PXUG_V1_006126												1						0	1	0	0	1	0	1	0	0	FALSE	FALSE	FALSE	FALSE	FALSE	FALSE	FALSE	FALSE	FALSE	FALSE	FALSE	TRUE	FALSE	FALSE	0	0	0	0	0	0	0	0	0
PXUG_V1_025742														1				0	0	1	0	1	0	0	1	0	FALSE	FALSE	FALSE	FALSE	FALSE	FALSE	FALSE	FALSE	FALSE	FALSE	FALSE	FALSE	TRUE	FALSE	0	0	0	0	0	0	0	0	0
PXUG_V1_030302																1		0	0	1	0	1	0	0	1	0	FALSE	FALSE	FALSE	FALSE	FALSE	FALSE	FALSE	FALSE	FALSE	FALSE	FALSE	FALSE	TRUE	FALSE	0	0	0	0	0	0	0	0	0
PXUG_V1_007019																1		0	0	1	0	1	0	0	1	0	FALSE	FALSE	FALSE	FALSE	FALSE	FALSE	FALSE	FALSE	FALSE	FALSE	FALSE	FALSE	TRUE	FALSE	0	0	0	0	0	0	0	0	0
PXUG_V1_005416																1		0	0	1	0	1	0	0	1	0	FALSE	FALSE	FALSE	FALSE	FALSE	FALSE	FALSE	FALSE	FALSE	FALSE	FALSE	FALSE	TRUE	FALSE	0	0	0	0	0	0	0	0	0
PXUG_V1_011331																	1	0	0	0	1	1	0	0	0	1	FALSE	FALSE	FALSE	FALSE	FALSE	FALSE	FALSE	FALSE	FALSE	FALSE	FALSE	FALSE	FALSE	TRUE	0	0	0	0	0	0	0	0	0
PXUG_V1_000718												1						0	1	0	0	1	0	1	0	0	FALSE	FALSE	FALSE	FALSE	FALSE	FALSE	FALSE	FALSE	FALSE	FALSE	FALSE	TRUE	FALSE	FALSE	0	0	0	0	0	0	0	0	0
PXUG_V1_000953												1						0	1	0	0	1	0	1	0	0	FALSE	FALSE	FALSE	FALSE	FALSE	FALSE	FALSE	FALSE	FALSE	FALSE	FALSE	TRUE	FALSE	FALSE	0	0	0	0	0	0	0	0	0
PXUG_V1_004216																1		0	0	1	0	1	0	0	1	0	FALSE	FALSE	FALSE	FALSE	FALSE	FALSE	FALSE	FALSE	FALSE	FALSE	FALSE	FALSE	TRUE	FALSE	0	0	0	0	0	0	0	0	0
PXUG_V1_014470																1		0	0	1	0	1	0	0	1	0	FALSE	FALSE	FALSE	FALSE	FALSE	FALSE	FALSE	FALSE	FALSE	FALSE	FALSE	FALSE	TRUE	FALSE	0	0	0	0	0	0	0	0	0
PXUG_V1_065123																1		0	0	1	0	1	0	0	1	0	FALSE	FALSE	FALSE	FALSE	FALSE	FALSE	FALSE	FALSE	FALSE	FALSE	FALSE	FALSE	TRUE	FALSE	0	0	0	0	0	0	0	0	0
PXUG_V1_060318																1		0	0	1	0	1	0	0	1	0	FALSE	FALSE	FALSE	FALSE	FALSE	FALSE	FALSE	FALSE	FALSE	FALSE	FALSE	FALSE	TRUE	FALSE	0	0	0	0	0	0	0	0	0
PXUG_V1_012455																1		0	0	1	0	1	0	0	1	0	FALSE	FALSE	FALSE	FALSE	FALSE	FALSE	FALSE	FALSE	FALSE	FALSE	FALSE	FALSE	TRUE	FALSE	0	0	0	0	0	0	0	0	0
PXUG_V1_010219																1		0	0	1	0	1	0	0	1	0	FALSE	FALSE	FALSE	FALSE	FALSE	FALSE	FALSE	FALSE	FALSE	FALSE	FALSE	FALSE	TRUE	FALSE	0	0	0	0	0	0	0	0	0
PXUG_V1_016293																1		0	0	1	0	1	0	0	1	0	FALSE	FALSE	FALSE	FALSE	FALSE	FALSE	FALSE	FALSE	FALSE	FALSE	FALSE	FALSE	TRUE	FALSE	0	0	0	0	0	0	0	0	0
PXUG_V1_015627																1		0	0	1	0	1	0	0	1	0	FALSE	FALSE	FALSE	FALSE	FALSE	FALSE	FALSE	FALSE	FALSE	FALSE	FALSE	FALSE	TRUE	FALSE	0	0	0	0	0	0	0	0	0
PXUG_V1_002280																1		0	0	1	0	1	0	0	1	0	FALSE	FALSE	FALSE	FALSE	FALSE	FALSE	FALSE	FALSE	FALSE	FALSE	FALSE	FALSE	TRUE	FALSE	0	0	0	0	0	0	0	0	0
PXUG_V1_004384		1																1	0	0	0	1	1	0	0	0	FALSE	FALSE	FALSE	FALSE	FALSE	FALSE	FALSE	FALSE	FALSE	FALSE	TRUE	FALSE	FALSE	FALSE	0	0	0	0	0	0	0	0	0
PXUG_V1_006608												1						0	1	0	0	1	0	1	0	0	FALSE	FALSE	FALSE	FALSE	FALSE	FALSE	FALSE	FALSE	FALSE	FALSE	FALSE	TRUE	FALSE	FALSE	0	0	0	0	0	0	0	0	0
PXUG_V1_015647																1		0	0	1	0	1	0	0	1	0	FALSE	FALSE	FALSE	FALSE	FALSE	FALSE	FALSE	FALSE	FALSE	FALSE	FALSE	FALSE	TRUE	FALSE	0	0	0	0	0	0	0	0	0
PXUG_V1_026216																1		0	0	1	0	1	0	0	1	0	FALSE	FALSE	FALSE	FALSE	FALSE	FALSE	FALSE	FALSE	FALSE	FALSE	FALSE	FALSE	TRUE	FALSE	0	0	0	0	0	0	0	0	0
PXUG_V1_001411																1		0	0	1	0	1	0	0	1	0	FALSE	FALSE	FALSE	FALSE	FALSE	FALSE	FALSE	FALSE	FALSE	FALSE	FALSE	FALSE	TRUE	FALSE	0	0	0	0	0	0	0	0	0
PXUG_V1_026799																1		0	0	1	0	1	0	0	1	0	FALSE	FALSE	FALSE	FALSE	FALSE	FALSE	FALSE	FALSE	FALSE	FALSE	FALSE	FALSE	TRUE	FALSE	0	0	0	0	0	0	0	0	0
PXUG_V1_005181																1		0	0	1	0	1	0	0	1	0	FALSE	FALSE	FALSE	FALSE	FALSE	FALSE	FALSE	FALSE	FALSE	FALSE	FALSE	FALSE	TRUE	FALSE	0	0	0	0	0	0	0	0	0
PXUG_V1_000959												1						0	1	0	0	1	0	1	0	0	FALSE	FALSE	FALSE	FALSE	FALSE	FALSE	FALSE	FALSE	FALSE	FALSE	FALSE	TRUE	FALSE	FALSE	0	0	0	0	0	0	0	0	0
PXUG_V1_030152																1		0	0	1	0	1	0	0	1	0	FALSE	FALSE	FALSE	FALSE	FALSE	FALSE	FALSE	FALSE	FALSE	FALSE	FALSE	FALSE	TRUE	FALSE	0	0	0	0	0	0	0	0	0
PXUG_V1_013945																1		0	0	1	0	1	0	0	1	0	FALSE	FALSE	FALSE	FALSE	FALSE	FALSE	FALSE	FALSE	FALSE	FALSE	FALSE	FALSE	TRUE	FALSE	0	0	0	0	0	0	0	0	0
PXUG_V1_001417																1		0	0	1	0	1	0	0	1	0	FALSE	FALSE	FALSE	FALSE	FALSE	FALSE	FALSE	FALSE	FALSE	FALSE	FALSE	FALSE	TRUE	FALSE	0	0	0	0	0	0	0	0	0
PXUG_V1_002556		1																1	0	0	0	1	1	0	0	0	FALSE	FALSE	FALSE	FALSE	FALSE	FALSE	FALSE	FALSE	FALSE	FALSE	TRUE	FALSE	FALSE	FALSE	0	0	0	0	0	0	0	0	0
PXUG_V1_002557		1																1	0	0	0	1	1	0	0	0	FALSE	FALSE	FALSE	FALSE	FALSE	FALSE	FALSE	FALSE	FALSE	FALSE	TRUE	FALSE	FALSE	FALSE	0	0	0	0	0	0	0	0	0
PXUG_V1_043338																1		0	0	1	0	1	0	0	1	0	FALSE	FALSE	FALSE	FALSE	FALSE	FALSE	FALSE	FALSE	FALSE	FALSE	FALSE	FALSE	TRUE	FALSE	0	0	0	0	0	0	0	0	0
PXUG_V1_028583												1						0	1	0	0	1	0	1	0	0	FALSE	FALSE	FALSE	FALSE	FALSE	FALSE	FALSE	FALSE	FALSE	FALSE	FALSE	TRUE	FALSE	FALSE	0	0	0	0	0	0	0	0	0
PXUG_V1_023392																1		0	0	1	0	1	0	0	1	0	FALSE	FALSE	FALSE	FALSE	FALSE	FALSE	FALSE	FALSE	FALSE	FALSE	FALSE	FALSE	TRUE	FALSE	0	0	0	0	0	0	0	0	0
PXUG_V1_006324																1		0	0	1	0	1	0	0	1	0	FALSE	FALSE	FALSE	FALSE	FALSE	FALSE	FALSE	FALSE	FALSE	FALSE	FALSE	FALSE	TRUE	FALSE	0	0	0	0	0	0	0	0	0
PXUG_V1_016386																1		0	0	1	0	1	0	0	1	0	FALSE	FALSE	FALSE	FALSE	FALSE	FALSE	FALSE	FALSE	FALSE	FALSE	FALSE	FALSE	TRUE	FALSE	0	0	0	0	0	0	0	0	0
PXUG_V1_017648																1		0	0	1	0	1	0	0	1	0	FALSE	FALSE	FALSE	FALSE	FALSE	FALSE	FALSE	FALSE	FALSE	FALSE	FALSE	FALSE	TRUE	FALSE	0	0	0	0	0	0	0	0	0
PXUG_V1_001713																1		0	0	1	0	1	0	0	1	0	FALSE	FALSE	FALSE	FALSE	FALSE	FALSE	FALSE	FALSE	FALSE	FALSE	FALSE	FALSE	TRUE	FALSE	0	0	0	0	0	0	0	0	0
PXUG_V1_013027																1		0	0	1	0	1	0	0	1	0	FALSE	FALSE	FALSE	FALSE	FALSE	FALSE	FALSE	FALSE	FALSE	FALSE	FALSE	FALSE	TRUE	FALSE	0	0	0	0	0	0	0	0	0
PXUG_V1_048632												1						0	1	0	0	1	0	1	0	0	FALSE	FALSE	FALSE	FALSE	FALSE	FALSE	FALSE	FALSE	FALSE	FALSE	FALSE	TRUE	FALSE	FALSE	0	0	0	0	0	0	0	0	0
PXUG_V1_004357																1		0	0	1	0	1	0	0	1	0	FALSE	FALSE	FALSE	FALSE	FALSE	FALSE	FALSE	FALSE	FALSE	FALSE	FALSE	FALSE	TRUE	FALSE	0	0	0	0	0	0	0	0	0
PXUG_V1_000725												1						0	1	0	0	1	0	1	0	0	FALSE	FALSE	FALSE	FALSE	FALSE	FALSE	FALSE	FALSE	FALSE	FALSE	FALSE	TRUE	FALSE	FALSE	0	0	0	0	0	0	0	0	0
PXUG_V1_045597																1		0	0	1	0	1	0	0	1	0	FALSE	FALSE	FALSE	FALSE	FALSE	FALSE	FALSE	FALSE	FALSE	FALSE	FALSE	FALSE	TRUE	FALSE	0	0	0	0	0	0	0	0	0
PXUG_V1_008585																1		0	0	1	0	1	0	0	1	0	FALSE	FALSE	FALSE	FALSE	FALSE	FALSE	FALSE	FALSE	FALSE	FALSE	FALSE	FALSE	TRUE	FALSE	0	0	0	0	0	0	0	0	0
PXUG_V1_044494																1		0	0	1	0	1	0	0	1	0	FALSE	FALSE	FALSE	FALSE	FALSE	FALSE	FALSE	FALSE	FALSE	FALSE	FALSE	FALSE	TRUE	FALSE	0	0	0	0	0	0	0	0	0
PXUG_V1_011362																1		0	0	1	0	1	0	0	1	0	FALSE	FALSE	FALSE	FALSE	FALSE	FALSE	FALSE	FALSE	FALSE	FALSE	FALSE	FALSE	TRUE	FALSE	0	0	0	0	0	0	0	0	0
PXUG_V1_007576																1		0	0	1	0	1	0	0	1	0	FALSE	FALSE	FALSE	FALSE	FALSE	FALSE	FALSE	FALSE	FALSE	FALSE	FALSE	FALSE	TRUE	FALSE	0	0	0	0	0	0	0	0	0
PXUG_V1_026043																1		0	0	1	0	1	0	0	1	0	FALSE	FALSE	FALSE	FALSE	FALSE	FALSE	FALSE	FALSE	FALSE	FALSE	FALSE	FALSE	TRUE	FALSE	0	0	0	0	0	0	0	0	0
PXUG_V1_017990																	1	0	0	0	1	1	0	0	0	1	FALSE	FALSE	FALSE	FALSE	FALSE	FALSE	FALSE	FALSE	FALSE	FALSE	FALSE	FALSE	FALSE	TRUE	0	0	0	0	0	0	0	0	0
PXUG_V1_029160																	1	0	0	0	1	1	0	0	0	1	FALSE	FALSE	FALSE	FALSE	FALSE	FALSE	FALSE	FALSE	FALSE	FALSE	FALSE	FALSE	FALSE	TRUE	0	0	0	0	0	0	0	0	0
PXUG_V1_011030										1								1	0	0	0	1	1	0	0	0	FALSE	FALSE	FALSE	FALSE	FALSE	FALSE	FALSE	FALSE	FALSE	FALSE	TRUE	FALSE	FALSE	FALSE	0	0	0	0	0	0	0	0	0
PXUG_V1_015987					1													1	0	0	0	1	1	0	0	0	FALSE	FALSE	FALSE	FALSE	FALSE	FALSE	FALSE	FALSE	FALSE	FALSE	TRUE	FALSE	FALSE	FALSE	0	0	0	0	0	0	0	0	0
PXUG_V1_048045					1													1	0	0	0	1	1	0	0	0	FALSE	FALSE	FALSE	FALSE	FALSE	FALSE	FALSE	FALSE	FALSE	FALSE	TRUE	FALSE	FALSE	FALSE	0	0	0	0	0	0	0	0	0
PXUG_V1_048046					1													1	0	0	0	1	1	0	0	0	FALSE	FALSE	FALSE	FALSE	FALSE	FALSE	FALSE	FALSE	FALSE	FALSE	TRUE	FALSE	FALSE	FALSE	0	0	0	0	0	0	0	0	0
PXUG_V1_023969					1													1	0	0	0	1	1	0	0	0	FALSE	FALSE	FALSE	FALSE	FALSE	FALSE	FALSE	FALSE	FALSE	FALSE	TRUE	FALSE	FALSE	FALSE	0	0	0	0	0	0	0	0	0
PXUG_V1_020870					1													1	0	0	0	1	1	0	0	0	FALSE	FALSE	FALSE	FALSE	FALSE	FALSE	FALSE	FALSE	FALSE	FALSE	TRUE	FALSE	FALSE	FALSE	0	0	0	0	0	0	0	0	0
PXUG_V1_024451					1													1	0	0	0	1	1	0	0	0	FALSE	FALSE	FALSE	FALSE	FALSE	FALSE	FALSE	FALSE	FALSE	FALSE	TRUE	FALSE	FALSE	FALSE	0	0	0	0	0	0	0	0	0
PXUG_V1_017578					1													1	0	0	0	1	1	0	0	0	FALSE	FALSE	FALSE	FALSE	FALSE	FALSE	FALSE	FALSE	FALSE	FALSE	TRUE	FALSE	FALSE	FALSE	0	0	0	0	0	0	0	0	0
PXUG_V1_048466						1												1	0	0	0	1	1	0	0	0	FALSE	FALSE	FALSE	FALSE	FALSE	FALSE	FALSE	FALSE	FALSE	FALSE	TRUE	FALSE	FALSE	FALSE	0	0	0	0	0	0	0	0	0
PXUG_V1_013485													1					0	1	0	0	1	0	1	0	0	FALSE	FALSE	FALSE	FALSE	FALSE	FALSE	FALSE	FALSE	FALSE	FALSE	FALSE	TRUE	FALSE	FALSE	0	0	0	0	0	0	0	0	0
PXUG_V1_011900													1					0	1	0	0	1	0	1	0	0	FALSE	FALSE	FALSE	FALSE	FALSE	FALSE	FALSE	FALSE	FALSE	FALSE	FALSE	TRUE	FALSE	FALSE	0	0	0	0	0	0	0	0	0
PXUG_V1_011591													1					0	1	0	0	1	0	1	0	0	FALSE	FALSE	FALSE	FALSE	FALSE	FALSE	FALSE	FALSE	FALSE	FALSE	FALSE	TRUE	FALSE	FALSE	0	0	0	0	0	0	0	0	0
PXUG_V1_004541	1																	1	0	0	0	1	1	0	0	0	FALSE	FALSE	FALSE	FALSE	FALSE	FALSE	FALSE	FALSE	FALSE	FALSE	TRUE	FALSE	FALSE	FALSE	0	0	0	0	0	0	0	0	0
PXUG_V1_021360								1										1	0	0	0	1	1	0	0	0	FALSE	FALSE	FALSE	FALSE	FALSE	FALSE	FALSE	FALSE	FALSE	FALSE	TRUE	FALSE	FALSE	FALSE	0	0	0	0	0	0	0	0	0
PXUG_V1_001943								1										1	0	0	0	1	1	0	0	0	FALSE	FALSE	FALSE	FALSE	FALSE	FALSE	FALSE	FALSE	FALSE	FALSE	TRUE	FALSE	FALSE	FALSE	0	0	0	0	0	0	0	0	0
PXUG_V1_031931								1										1	0	0	0	1	1	0	0	0	FALSE	FALSE	FALSE	FALSE	FALSE	FALSE	FALSE	FALSE	FALSE	FALSE	TRUE	FALSE	FALSE	FALSE	0	0	0	0	0	0	0	0	0
PXUG_V1_001649								1										1	0	0	0	1	1	0	0	0	FALSE	FALSE	FALSE	FALSE	FALSE	FALSE	FALSE	FALSE	FALSE	FALSE	TRUE	FALSE	FALSE	FALSE	0	0	0	0	0	0	0	0	0
PXUG_V1_015974								1										1	0	0	0	1	1	0	0	0	FALSE	FALSE	FALSE	FALSE	FALSE	FALSE	FALSE	FALSE	FALSE	FALSE	TRUE	FALSE	FALSE	FALSE	0	0	0	0	0	0	0	0	0
PXUG_V1_001383														1				0	0	1	0	1	0	0	1	0	FALSE	FALSE	FALSE	FALSE	FALSE	FALSE	FALSE	FALSE	FALSE	FALSE	FALSE	FALSE	TRUE	FALSE	0	0	0	0	0	0	0	0	0
PXUG_V1_001598														1				0	0	1	0	1	0	0	1	0	FALSE	FALSE	FALSE	FALSE	FALSE	FALSE	FALSE	FALSE	FALSE	FALSE	FALSE	FALSE	TRUE	FALSE	0	0	0	0	0	0	0	0	0
PXUG_V1_017116														1				0	0	1	0	1	0	0	1	0	FALSE	FALSE	FALSE	FALSE	FALSE	FALSE	FALSE	FALSE	FALSE	FALSE	FALSE	FALSE	TRUE	FALSE	0	0	0	0	0	0	0	0	0
PXUG_V1_017344	1																	1	0	0	0	1	1	0	0	0	FALSE	FALSE	FALSE	FALSE	FALSE	FALSE	FALSE	FALSE	FALSE	FALSE	TRUE	FALSE	FALSE	FALSE	0	0	0	0	0	0	0	0	0
PXUG_V1_027383	1																	1	0	0	0	1	1	0	0	0	FALSE	FALSE	FALSE	FALSE	FALSE	FALSE	FALSE	FALSE	FALSE	FALSE	TRUE	FALSE	FALSE	FALSE	0	0	0	0	0	0	0	0	0
PXUG_V1_009138															1			0	0	1	0	1	0	0	1	0	FALSE	FALSE	FALSE	FALSE	FALSE	FALSE	FALSE	FALSE	FALSE	FALSE	FALSE	FALSE	TRUE	FALSE	0	0	0	0	0	0	0	0	0
PXUG_V1_011361	1																	1	0	0	0	1	1	0	0	0	FALSE	FALSE	FALSE	FALSE	FALSE	FALSE	FALSE	FALSE	FALSE	FALSE	TRUE	FALSE	FALSE	FALSE	0	0	0	0	0	0	0	0	0
PXUG_V1_007511	1																	1	0	0	0	1	1	0	0	0	FALSE	FALSE	FALSE	FALSE	FALSE	FALSE	FALSE	FALSE	FALSE	FALSE	TRUE	FALSE	FALSE	FALSE	0	0	0	0	0	0	0	0	0
PXUG_V1_000976	1																	1	0	0	0	1	1	0	0	0	FALSE	FALSE	FALSE	FALSE	FALSE	FALSE	FALSE	FALSE	FALSE	FALSE	TRUE	FALSE	FALSE	FALSE	0	0	0	0	0	0	0	0	0
PXUG_V1_029828	1																	1	0	0	0	1	1	0	0	0	FALSE	FALSE	FALSE	FALSE	FALSE	FALSE	FALSE	FALSE	FALSE	FALSE	TRUE	FALSE	FALSE	FALSE	0	0	0	0	0	0	0	0	0
PXUG_V1_056063															1			0	0	1	0	1	0	0	1	0	FALSE	FALSE	FALSE	FALSE	FALSE	FALSE	FALSE	FALSE	FALSE	FALSE	FALSE	FALSE	TRUE	FALSE	0	0	0	0	0	0	0	0	0
PXUG_V1_013257														1				0	0	1	0	1	0	0	1	0	FALSE	FALSE	FALSE	FALSE	FALSE	FALSE	FALSE	FALSE	FALSE	FALSE	FALSE	FALSE	TRUE	FALSE	0	0	0	0	0	0	0	0	0
PXUG_V1_007959	1																	1	0	0	0	1	1	0	0	0	FALSE	FALSE	FALSE	FALSE	FALSE	FALSE	FALSE	FALSE	FALSE	FALSE	TRUE	FALSE	FALSE	FALSE	0	0	0	0	0	0	0	0	0
PXUG_V1_076023										1								1	0	0	0	1	1	0	0	0	FALSE	FALSE	FALSE	FALSE	FALSE	FALSE	FALSE	FALSE	FALSE	FALSE	TRUE	FALSE	FALSE	FALSE	0	0	0	0	0	0	0	0	0
PXUG_V1_034782														1				0	0	1	0	1	0	0	1	0	FALSE	FALSE	FALSE	FALSE	FALSE	FALSE	FALSE	FALSE	FALSE	FALSE	FALSE	FALSE	TRUE	FALSE	0	0	0	0	0	0	0	0	0
PXUG_V1_023365	1																	1	0	0	0	1	1	0	0	0	FALSE	FALSE	FALSE	FALSE	FALSE	FALSE	FALSE	FALSE	FALSE	FALSE	TRUE	FALSE	FALSE	FALSE	0	0	0	0	0	0	0	0	0
PXUG_V1_044622	1																	1	0	0	0	1	1	0	0	0	FALSE	FALSE	FALSE	FALSE	FALSE	FALSE	FALSE	FALSE	FALSE	FALSE	TRUE	FALSE	FALSE	FALSE	0	0	0	0	0	0	0	0	0
PXUG_V1_018408	1																	1	0	0	0	1	1	0	0	0	FALSE	FALSE	FALSE	FALSE	FALSE	FALSE	FALSE	FALSE	FALSE	FALSE	TRUE	FALSE	FALSE	FALSE	0	0	0	0	0	0	0	0	0
PXUG_V1_000575														1				0	0	1	0	1	0	0	1	0	FALSE	FALSE	FALSE	FALSE	FALSE	FALSE	FALSE	FALSE	FALSE	FALSE	FALSE	FALSE	TRUE	FALSE	0	0	0	0	0	0	0	0	0
PXUG_V1_000576														1				0	0	1	0	1	0	0	1	0	FALSE	FALSE	FALSE	FALSE	FALSE	FALSE	FALSE	FALSE	FALSE	FALSE	FALSE	FALSE	TRUE	FALSE	0	0	0	0	0	0	0	0	0
PXUG_V1_019081	1																	1	0	0	0	1	1	0	0	0	FALSE	FALSE	FALSE	FALSE	FALSE	FALSE	FALSE	FALSE	FALSE	FALSE	TRUE	FALSE	FALSE	FALSE	0	0	0	0	0	0	0	0	0
PXUG_V1_023096	1																	1	0	0	0	1	1	0	0	0	FALSE	FALSE	FALSE	FALSE	FALSE	FALSE	FALSE	FALSE	FALSE	FALSE	TRUE	FALSE	FALSE	FALSE	0	0	0	0	0	0	0	0	0
PXUG_V1_002311														1				0	0	1	0	1	0	0	1	0	FALSE	FALSE	FALSE	FALSE	FALSE	FALSE	FALSE	FALSE	FALSE	FALSE	FALSE	FALSE	TRUE	FALSE	0	0	0	0	0	0	0	0	0
PXUG_V1_003677	1																	1	0	0	0	1	1	0	0	0	FALSE	FALSE	FALSE	FALSE	FALSE	FALSE	FALSE	FALSE	FALSE	FALSE	TRUE	FALSE	FALSE	FALSE	0	0	0	0	0	0	0	0	0
PXUG_V1_072026										1								1	0	0	0	1	1	0	0	0	FALSE	FALSE	FALSE	FALSE	FALSE	FALSE	FALSE	FALSE	FALSE	FALSE	TRUE	FALSE	FALSE	FALSE	0	0	0	0	0	0	0	0	0
PXUG_V1_005677	1																	1	0	0	0	1	1	0	0	0	FALSE	FALSE	FALSE	FALSE	FALSE	FALSE	FALSE	FALSE	FALSE	FALSE	TRUE	FALSE	FALSE	FALSE	0	0	0	0	0	0	0	0	0
PXUG_V1_008584	1																	1	0	0	0	1	1	0	0	0	FALSE	FALSE	FALSE	FALSE	FALSE	FALSE	FALSE	FALSE	FALSE	FALSE	TRUE	FALSE	FALSE	FALSE	0	0	0	0	0	0	0	0	0
PXUG_V1_049217									1									1	0	0	0	1	1	0	0	0	FALSE	FALSE	FALSE	FALSE	FALSE	FALSE	FALSE	FALSE	FALSE	FALSE	TRUE	FALSE	FALSE	FALSE	0	0	0	0	0	0	0	0	0
PXUG_V1_029043	1																	1	0	0	0	1	1	0	0	0	FALSE	FALSE	FALSE	FALSE	FALSE	FALSE	FALSE	FALSE	FALSE	FALSE	TRUE	FALSE	FALSE	FALSE	0	0	0	0	0	0	0	0	0
PXUG_V1_048500	1																	1	0	0	0	1	1	0	0	0	FALSE	FALSE	FALSE	FALSE	FALSE	FALSE	FALSE	FALSE	FALSE	FALSE	TRUE	FALSE	FALSE	FALSE	0	0	0	0	0	0	0	0	0
PXUG_V1_061363															1			0	0	1	0	1	0	0	1	0	FALSE	FALSE	FALSE	FALSE	FALSE	FALSE	FALSE	FALSE	FALSE	FALSE	FALSE	FALSE	TRUE	FALSE	0	0	0	0	0	0	0	0	0
PXUG_V1_025757																1		0	0	1	0	1	0	0	1	0	FALSE	FALSE	FALSE	FALSE	FALSE	FALSE	FALSE	FALSE	FALSE	FALSE	FALSE	FALSE	TRUE	FALSE	0	0	0	0	0	0	0	0	0
PXUG_V1_010520																1		0	0	1	0	1	0	0	1	0	FALSE	FALSE	FALSE	FALSE	FALSE	FALSE	FALSE	FALSE	FALSE	FALSE	FALSE	FALSE	TRUE	FALSE	0	0	0	0	0	0	0	0	0
PXUG_V1_003103																1		0	0	1	0	1	0	0	1	0	FALSE	FALSE	FALSE	FALSE	FALSE	FALSE	FALSE	FALSE	FALSE	FALSE	FALSE	FALSE	TRUE	FALSE	0	0	0	0	0	0	0	0	0
PXUG_V1_020797																1		0	0	1	0	1	0	0	1	0	FALSE	FALSE	FALSE	FALSE	FALSE	FALSE	FALSE	FALSE	FALSE	FALSE	FALSE	FALSE	TRUE	FALSE	0	0	0	0	0	0	0	0	0
PXUG_V1_002121																1		0	0	1	0	1	0	0	1	0	FALSE	FALSE	FALSE	FALSE	FALSE	FALSE	FALSE	FALSE	FALSE	FALSE	FALSE	FALSE	TRUE	FALSE	0	0	0	0	0	0	0	0	0
PXUG_V1_046257																1		0	0	1	0	1	0	0	1	0	FALSE	FALSE	FALSE	FALSE	FALSE	FALSE	FALSE	FALSE	FALSE	FALSE	FALSE	FALSE	TRUE	FALSE	0	0	0	0	0	0	0	0	0
PXUG_V1_027042																1		0	0	1	0	1	0	0	1	0	FALSE	FALSE	FALSE	FALSE	FALSE	FALSE	FALSE	FALSE	FALSE	FALSE	FALSE	FALSE	TRUE	FALSE	0	0	0	0	0	0	0	0	0
PXUG_V1_001554																1		0	0	1	0	1	0	0	1	0	FALSE	FALSE	FALSE	FALSE	FALSE	FALSE	FALSE	FALSE	FALSE	FALSE	FALSE	FALSE	TRUE	FALSE	0	0	0	0	0	0	0	0	0
PXUG_V1_027864																1		0	0	1	0	1	0	0	1	0	FALSE	FALSE	FALSE	FALSE	FALSE	FALSE	FALSE	FALSE	FALSE	FALSE	FALSE	FALSE	TRUE	FALSE	0	0	0	0	0	0	0	0	0
PXUG_V1_002791																1		0	0	1	0	1	0	0	1	0	FALSE	FALSE	FALSE	FALSE	FALSE	FALSE	FALSE	FALSE	FALSE	FALSE	FALSE	FALSE	TRUE	FALSE	0	0	0	0	0	0	0	0	0
PXUG_V1_036278																1		0	0	1	0	1	0	0	1	0	FALSE	FALSE	FALSE	FALSE	FALSE	FALSE	FALSE	FALSE	FALSE	FALSE	FALSE	FALSE	TRUE	FALSE	0	0	0	0	0	0	0	0	0
PXUG_V1_024565																1		0	0	1	0	1	0	0	1	0	FALSE	FALSE	FALSE	FALSE	FALSE	FALSE	FALSE	FALSE	FALSE	FALSE	FALSE	FALSE	TRUE	FALSE	0	0	0	0	0	0	0	0	0
PXUG_V1_010392																1		0	0	1	0	1	0	0	1	0	FALSE	FALSE	FALSE	FALSE	FALSE	FALSE	FALSE	FALSE	FALSE	FALSE	FALSE	FALSE	TRUE	FALSE	0	0	0	0	0	0	0	0	0
PXUG_V1_005029																1		0	0	1	0	1	0	0	1	0	FALSE	FALSE	FALSE	FALSE	FALSE	FALSE	FALSE	FALSE	FALSE	FALSE	FALSE	FALSE	TRUE	FALSE	0	0	0	0	0	0	0	0	0
PXUG_V1_007277														1				0	0	1	0	1	0	0	1	0	FALSE	FALSE	FALSE	FALSE	FALSE	FALSE	FALSE	FALSE	FALSE	FALSE	FALSE	FALSE	TRUE	FALSE	0	0	0	0	0	0	0	0	0
PXUG_V1_013627												1						0	1	0	0	1	0	1	0	0	FALSE	FALSE	FALSE	FALSE	FALSE	FALSE	FALSE	FALSE	FALSE	FALSE	FALSE	TRUE	FALSE	FALSE	0	0	0	0	0	0	0	0	0
PXUG_V1_065276												1						0	1	0	0	1	0	1	0	0	FALSE	FALSE	FALSE	FALSE	FALSE	FALSE	FALSE	FALSE	FALSE	FALSE	FALSE	TRUE	FALSE	FALSE	0	0	0	0	0	0	0	0	0
PXUG_V1_014082												1						0	1	0	0	1	0	1	0	0	FALSE	FALSE	FALSE	FALSE	FALSE	FALSE	FALSE	FALSE	FALSE	FALSE	FALSE	TRUE	FALSE	FALSE	0	0	0	0	0	0	0	0	0
PXUG_V1_042900												1						0	1	0	0	1	0	1	0	0	FALSE	FALSE	FALSE	FALSE	FALSE	FALSE	FALSE	FALSE	FALSE	FALSE	FALSE	TRUE	FALSE	FALSE	0	0	0	0	0	0	0	0	0
PXUG_V1_017347												1						0	1	0	0	1	0	1	0	0	FALSE	FALSE	FALSE	FALSE	FALSE	FALSE	FALSE	FALSE	FALSE	FALSE	FALSE	TRUE	FALSE	FALSE	0	0	0	0	0	0	0	0	0
PXUG_V1_042803												1						0	1	0	0	1	0	1	0	0	FALSE	FALSE	FALSE	FALSE	FALSE	FALSE	FALSE	FALSE	FALSE	FALSE	FALSE	TRUE	FALSE	FALSE	0	0	0	0	0	0	0	0	0
PXUG_V1_001133												1						0	1	0	0	1	0	1	0	0	FALSE	FALSE	FALSE	FALSE	FALSE	FALSE	FALSE	FALSE	FALSE	FALSE	FALSE	TRUE	FALSE	FALSE	0	0	0	0	0	0	0	0	0
PXUG_V1_004372												1						0	1	0	0	1	0	1	0	0	FALSE	FALSE	FALSE	FALSE	FALSE	FALSE	FALSE	FALSE	FALSE	FALSE	FALSE	TRUE	FALSE	FALSE	0	0	0	0	0	0	0	0	0
PXUG_V1_020091												1						0	1	0	0	1	0	1	0	0	FALSE	FALSE	FALSE	FALSE	FALSE	FALSE	FALSE	FALSE	FALSE	FALSE	FALSE	TRUE	FALSE	FALSE	0	0	0	0	0	0	0	0	0
PXUG_V1_021647												1						0	1	0	0	1	0	1	0	0	FALSE	FALSE	FALSE	FALSE	FALSE	FALSE	FALSE	FALSE	FALSE	FALSE	FALSE	TRUE	FALSE	FALSE	0	0	0	0	0	0	0	0	0
PXUG_V1_056789												1						0	1	0	0	1	0	1	0	0	FALSE	FALSE	FALSE	FALSE	FALSE	FALSE	FALSE	FALSE	FALSE	FALSE	FALSE	TRUE	FALSE	FALSE	0	0	0	0	0	0	0	0	0
PXUG_V1_071728												1						0	1	0	0	1	0	1	0	0	FALSE	FALSE	FALSE	FALSE	FALSE	FALSE	FALSE	FALSE	FALSE	FALSE	FALSE	TRUE	FALSE	FALSE	0	0	0	0	0	0	0	0	0
PXUG_V1_022416					1													1	0	0	0	1	1	0	0	0	FALSE	FALSE	FALSE	FALSE	FALSE	FALSE	FALSE	FALSE	FALSE	FALSE	TRUE	FALSE	FALSE	FALSE	0	0	0	0	0	0	0	0	0
PXUG_V1_044049					1													1	0	0	0	1	1	0	0	0	FALSE	FALSE	FALSE	FALSE	FALSE	FALSE	FALSE	FALSE	FALSE	FALSE	TRUE	FALSE	FALSE	FALSE	0	0	0	0	0	0	0	0	0
PXUG_V1_013912					1													1	0	0	0	1	1	0	0	0	FALSE	FALSE	FALSE	FALSE	FALSE	FALSE	FALSE	FALSE	FALSE	FALSE	TRUE	FALSE	FALSE	FALSE	0	0	0	0	0	0	0	0	0
PXUG_V1_016555					1													1	0	0	0	1	1	0	0	0	FALSE	FALSE	FALSE	FALSE	FALSE	FALSE	FALSE	FALSE	FALSE	FALSE	TRUE	FALSE	FALSE	FALSE	0	0	0	0	0	0	0	0	0
PXUG_V1_020115					1													1	0	0	0	1	1	0	0	0	FALSE	FALSE	FALSE	FALSE	FALSE	FALSE	FALSE	FALSE	FALSE	FALSE	TRUE	FALSE	FALSE	FALSE	0	0	0	0	0	0	0	0	0
PXUG_V1_021516					1													1	0	0	0	1	1	0	0	0	FALSE	FALSE	FALSE	FALSE	FALSE	FALSE	FALSE	FALSE	FALSE	FALSE	TRUE	FALSE	FALSE	FALSE	0	0	0	0	0	0	0	0	0
PXUG_V1_027497					1													1	0	0	0	1	1	0	0	0	FALSE	FALSE	FALSE	FALSE	FALSE	FALSE	FALSE	FALSE	FALSE	FALSE	TRUE	FALSE	FALSE	FALSE	0	0	0	0	0	0	0	0	0
PXUG_V1_015059					1													1	0	0	0	1	1	0	0	0	FALSE	FALSE	FALSE	FALSE	FALSE	FALSE	FALSE	FALSE	FALSE	FALSE	TRUE	FALSE	FALSE	FALSE	0	0	0	0	0	0	0	0	0
PXUG_V1_007080					1													1	0	0	0	1	1	0	0	0	FALSE	FALSE	FALSE	FALSE	FALSE	FALSE	FALSE	FALSE	FALSE	FALSE	TRUE	FALSE	FALSE	FALSE	0	0	0	0	0	0	0	0	0
PXUG_V1_007081					1													1	0	0	0	1	1	0	0	0	FALSE	FALSE	FALSE	FALSE	FALSE	FALSE	FALSE	FALSE	FALSE	FALSE	TRUE	FALSE	FALSE	FALSE	0	0	0	0	0	0	0	0	0
PXUG_V1_030688					1													1	0	0	0	1	1	0	0	0	FALSE	FALSE	FALSE	FALSE	FALSE	FALSE	FALSE	FALSE	FALSE	FALSE	TRUE	FALSE	FALSE	FALSE	0	0	0	0	0	0	0	0	0
PXUG_V1_013164					1													1	0	0	0	1	1	0	0	0	FALSE	FALSE	FALSE	FALSE	FALSE	FALSE	FALSE	FALSE	FALSE	FALSE	TRUE	FALSE	FALSE	FALSE	0	0	0	0	0	0	0	0	0
PXUG_V1_011727					1													1	0	0	0	1	1	0	0	0	FALSE	FALSE	FALSE	FALSE	FALSE	FALSE	FALSE	FALSE	FALSE	FALSE	TRUE	FALSE	FALSE	FALSE	0	0	0	0	0	0	0	0	0
PXUG_V1_073248					1													1	0	0	0	1	1	0	0	0	FALSE	FALSE	FALSE	FALSE	FALSE	FALSE	FALSE	FALSE	FALSE	FALSE	TRUE	FALSE	FALSE	FALSE	0	0	0	0	0	0	0	0	0
PXUG_V1_006496					1													1	0	0	0	1	1	0	0	0	FALSE	FALSE	FALSE	FALSE	FALSE	FALSE	FALSE	FALSE	FALSE	FALSE	TRUE	FALSE	FALSE	FALSE	0	0	0	0	0	0	0	0	0
PXUG_V1_018971					1													1	0	0	0	1	1	0	0	0	FALSE	FALSE	FALSE	FALSE	FALSE	FALSE	FALSE	FALSE	FALSE	FALSE	TRUE	FALSE	FALSE	FALSE	0	0	0	0	0	0	0	0	0
PXUG_V1_029193					1													1	0	0	0	1	1	0	0	0	FALSE	FALSE	FALSE	FALSE	FALSE	FALSE	FALSE	FALSE	FALSE	FALSE	TRUE	FALSE	FALSE	FALSE	0	0	0	0	0	0	0	0	0
PXUG_V1_078267					1													1	0	0	0	1	1	0	0	0	FALSE	FALSE	FALSE	FALSE	FALSE	FALSE	FALSE	FALSE	FALSE	FALSE	TRUE	FALSE	FALSE	FALSE	0	0	0	0	0	0	0	0	0
PXUG_V1_011683					1													1	0	0	0	1	1	0	0	0	FALSE	FALSE	FALSE	FALSE	FALSE	FALSE	FALSE	FALSE	FALSE	FALSE	TRUE	FALSE	FALSE	FALSE	0	0	0	0	0	0	0	0	0
PXUG_V1_016563					1													1	0	0	0	1	1	0	0	0	FALSE	FALSE	FALSE	FALSE	FALSE	FALSE	FALSE	FALSE	FALSE	FALSE	TRUE	FALSE	FALSE	FALSE	0	0	0	0	0	0	0	0	0
PXUG_V1_003156					1													1	0	0	0	1	1	0	0	0	FALSE	FALSE	FALSE	FALSE	FALSE	FALSE	FALSE	FALSE	FALSE	FALSE	TRUE	FALSE	FALSE	FALSE	0	0	0	0	0	0	0	0	0
PXUG_V1_076601					1													1	0	0	0	1	1	0	0	0	FALSE	FALSE	FALSE	FALSE	FALSE	FALSE	FALSE	FALSE	FALSE	FALSE	TRUE	FALSE	FALSE	FALSE	0	0	0	0	0	0	0	0	0
PXUG_V1_019420					1													1	0	0	0	1	1	0	0	0	FALSE	FALSE	FALSE	FALSE	FALSE	FALSE	FALSE	FALSE	FALSE	FALSE	TRUE	FALSE	FALSE	FALSE	0	0	0	0	0	0	0	0	0
PXUG_V1_032106					1													1	0	0	0	1	1	0	0	0	FALSE	FALSE	FALSE	FALSE	FALSE	FALSE	FALSE	FALSE	FALSE	FALSE	TRUE	FALSE	FALSE	FALSE	0	0	0	0	0	0	0	0	0
PXUG_V1_014118					1													1	0	0	0	1	1	0	0	0	FALSE	FALSE	FALSE	FALSE	FALSE	FALSE	FALSE	FALSE	FALSE	FALSE	TRUE	FALSE	FALSE	FALSE	0	0	0	0	0	0	0	0	0
PXUG_V1_008464					1													1	0	0	0	1	1	0	0	0	FALSE	FALSE	FALSE	FALSE	FALSE	FALSE	FALSE	FALSE	FALSE	FALSE	TRUE	FALSE	FALSE	FALSE	0	0	0	0	0	0	0	0	0
PXUG_V1_077299					1													1	0	0	0	1	1	0	0	0	FALSE	FALSE	FALSE	FALSE	FALSE	FALSE	FALSE	FALSE	FALSE	FALSE	TRUE	FALSE	FALSE	FALSE	0	0	0	0	0	0	0	0	0
PXUG_V1_034747					1													1	0	0	0	1	1	0	0	0	FALSE	FALSE	FALSE	FALSE	FALSE	FALSE	FALSE	FALSE	FALSE	FALSE	TRUE	FALSE	FALSE	FALSE	0	0	0	0	0	0	0	0	0
PXUG_V1_004229					1													1	0	0	0	1	1	0	0	0	FALSE	FALSE	FALSE	FALSE	FALSE	FALSE	FALSE	FALSE	FALSE	FALSE	TRUE	FALSE	FALSE	FALSE	0	0	0	0	0	0	0	0	0
PXUG_V1_071888					1													1	0	0	0	1	1	0	0	0	FALSE	FALSE	FALSE	FALSE	FALSE	FALSE	FALSE	FALSE	FALSE	FALSE	TRUE	FALSE	FALSE	FALSE	0	0	0	0	0	0	0	0	0
PXUG_V1_002160					1													1	0	0	0	1	1	0	0	0	FALSE	FALSE	FALSE	FALSE	FALSE	FALSE	FALSE	FALSE	FALSE	FALSE	TRUE	FALSE	FALSE	FALSE	0	0	0	0	0	0	0	0	0
PXUG_V1_079500					1													1	0	0	0	1	1	0	0	0	FALSE	FALSE	FALSE	FALSE	FALSE	FALSE	FALSE	FALSE	FALSE	FALSE	TRUE	FALSE	FALSE	FALSE	0	0	0	0	0	0	0	0	0
PXUG_V1_047988					1													1	0	0	0	1	1	0	0	0	FALSE	FALSE	FALSE	FALSE	FALSE	FALSE	FALSE	FALSE	FALSE	FALSE	TRUE	FALSE	FALSE	FALSE	0	0	0	0	0	0	0	0	0
PXUG_V1_072271					1													1	0	0	0	1	1	0	0	0	FALSE	FALSE	FALSE	FALSE	FALSE	FALSE	FALSE	FALSE	FALSE	FALSE	TRUE	FALSE	FALSE	FALSE	0	0	0	0	0	0	0	0	0
PXUG_V1_044836					1													1	0	0	0	1	1	0	0	0	FALSE	FALSE	FALSE	FALSE	FALSE	FALSE	FALSE	FALSE	FALSE	FALSE	TRUE	FALSE	FALSE	FALSE	0	0	0	0	0	0	0	0	0
PXUG_V1_004681					1													1	0	0	0	1	1	0	0	0	FALSE	FALSE	FALSE	FALSE	FALSE	FALSE	FALSE	FALSE	FALSE	FALSE	TRUE	FALSE	FALSE	FALSE	0	0	0	0	0	0	0	0	0
PXUG_V1_006200					1													1	0	0	0	1	1	0	0	0	FALSE	FALSE	FALSE	FALSE	FALSE	FALSE	FALSE	FALSE	FALSE	FALSE	TRUE	FALSE	FALSE	FALSE	0	0	0	0	0	0	0	0	0
PXUG_V1_021182					1													1	0	0	0	1	1	0	0	0	FALSE	FALSE	FALSE	FALSE	FALSE	FALSE	FALSE	FALSE	FALSE	FALSE	TRUE	FALSE	FALSE	FALSE	0	0	0	0	0	0	0	0	0
PXUG_V1_035406					1													1	0	0	0	1	1	0	0	0	FALSE	FALSE	FALSE	FALSE	FALSE	FALSE	FALSE	FALSE	FALSE	FALSE	TRUE	FALSE	FALSE	FALSE	0	0	0	0	0	0	0	0	0
PXUG_V1_035405					1													1	0	0	0	1	1	0	0	0	FALSE	FALSE	FALSE	FALSE	FALSE	FALSE	FALSE	FALSE	FALSE	FALSE	TRUE	FALSE	FALSE	FALSE	0	0	0	0	0	0	0	0	0
PXUG_V1_080048					1													1	0	0	0	1	1	0	0	0	FALSE	FALSE	FALSE	FALSE	FALSE	FALSE	FALSE	FALSE	FALSE	FALSE	TRUE	FALSE	FALSE	FALSE	0	0	0	0	0	0	0	0	0
PXUG_V1_003946					1													1	0	0	0	1	1	0	0	0	FALSE	FALSE	FALSE	FALSE	FALSE	FALSE	FALSE	FALSE	FALSE	FALSE	TRUE	FALSE	FALSE	FALSE	0	0	0	0	0	0	0	0	0
PXUG_V1_025665					1													1	0	0	0	1	1	0	0	0	FALSE	FALSE	FALSE	FALSE	FALSE	FALSE	FALSE	FALSE	FALSE	FALSE	TRUE	FALSE	FALSE	FALSE	0	0	0	0	0	0	0	0	0
PXUG_V1_047949					1													1	0	0	0	1	1	0	0	0	FALSE	FALSE	FALSE	FALSE	FALSE	FALSE	FALSE	FALSE	FALSE	FALSE	TRUE	FALSE	FALSE	FALSE	0	0	0	0	0	0	0	0	0
PXUG_V1_015978					1													1	0	0	0	1	1	0	0	0	FALSE	FALSE	FALSE	FALSE	FALSE	FALSE	FALSE	FALSE	FALSE	FALSE	TRUE	FALSE	FALSE	FALSE	0	0	0	0	0	0	0	0	0
PXUG_V1_014303					1													1	0	0	0	1	1	0	0	0	FALSE	FALSE	FALSE	FALSE	FALSE	FALSE	FALSE	FALSE	FALSE	FALSE	TRUE	FALSE	FALSE	FALSE	0	0	0	0	0	0	0	0	0
PXUG_V1_025629					1													1	0	0	0	1	1	0	0	0	FALSE	FALSE	FALSE	FALSE	FALSE	FALSE	FALSE	FALSE	FALSE	FALSE	TRUE	FALSE	FALSE	FALSE	0	0	0	0	0	0	0	0	0
PXUG_V1_020263					1													1	0	0	0	1	1	0	0	0	FALSE	FALSE	FALSE	FALSE	FALSE	FALSE	FALSE	FALSE	FALSE	FALSE	TRUE	FALSE	FALSE	FALSE	0	0	0	0	0	0	0	0	0
PXUG_V1_005049					1													1	0	0	0	1	1	0	0	0	FALSE	FALSE	FALSE	FALSE	FALSE	FALSE	FALSE	FALSE	FALSE	FALSE	TRUE	FALSE	FALSE	FALSE	0	0	0	0	0	0	0	0	0
PXUG_V1_023887					1													1	0	0	0	1	1	0	0	0	FALSE	FALSE	FALSE	FALSE	FALSE	FALSE	FALSE	FALSE	FALSE	FALSE	TRUE	FALSE	FALSE	FALSE	0	0	0	0	0	0	0	0	0
PXUG_V1_006618					1													1	0	0	0	1	1	0	0	0	FALSE	FALSE	FALSE	FALSE	FALSE	FALSE	FALSE	FALSE	FALSE	FALSE	TRUE	FALSE	FALSE	FALSE	0	0	0	0	0	0	0	0	0
PXUG_V1_007779					1													1	0	0	0	1	1	0	0	0	FALSE	FALSE	FALSE	FALSE	FALSE	FALSE	FALSE	FALSE	FALSE	FALSE	TRUE	FALSE	FALSE	FALSE	0	0	0	0	0	0	0	0	0
PXUG_V1_019711					1													1	0	0	0	1	1	0	0	0	FALSE	FALSE	FALSE	FALSE	FALSE	FALSE	FALSE	FALSE	FALSE	FALSE	TRUE	FALSE	FALSE	FALSE	0	0	0	0	0	0	0	0	0
PXUG_V1_021058					1													1	0	0	0	1	1	0	0	0	FALSE	FALSE	FALSE	FALSE	FALSE	FALSE	FALSE	FALSE	FALSE	FALSE	TRUE	FALSE	FALSE	FALSE	0	0	0	0	0	0	0	0	0
PXUG_V1_025567					1													1	0	0	0	1	1	0	0	0	FALSE	FALSE	FALSE	FALSE	FALSE	FALSE	FALSE	FALSE	FALSE	FALSE	TRUE	FALSE	FALSE	FALSE	0	0	0	0	0	0	0	0	0
PXUG_V1_048824					1													1	0	0	0	1	1	0	0	0	FALSE	FALSE	FALSE	FALSE	FALSE	FALSE	FALSE	FALSE	FALSE	FALSE	TRUE	FALSE	FALSE	FALSE	0	0	0	0	0	0	0	0	0
PXUG_V1_050485					1													1	0	0	0	1	1	0	0	0	FALSE	FALSE	FALSE	FALSE	FALSE	FALSE	FALSE	FALSE	FALSE	FALSE	TRUE	FALSE	FALSE	FALSE	0	0	0	0	0	0	0	0	0
PXUG_V1_010728					1													1	0	0	0	1	1	0	0	0	FALSE	FALSE	FALSE	FALSE	FALSE	FALSE	FALSE	FALSE	FALSE	FALSE	TRUE	FALSE	FALSE	FALSE	0	0	0	0	0	0	0	0	0
PXUG_V1_026188					1													1	0	0	0	1	1	0	0	0	FALSE	FALSE	FALSE	FALSE	FALSE	FALSE	FALSE	FALSE	FALSE	FALSE	TRUE	FALSE	FALSE	FALSE	0	0	0	0	0	0	0	0	0
PXUG_V1_021397					1													1	0	0	0	1	1	0	0	0	FALSE	FALSE	FALSE	FALSE	FALSE	FALSE	FALSE	FALSE	FALSE	FALSE	TRUE	FALSE	FALSE	FALSE	0	0	0	0	0	0	0	0	0
PXUG_V1_004658					1													1	0	0	0	1	1	0	0	0	FALSE	FALSE	FALSE	FALSE	FALSE	FALSE	FALSE	FALSE	FALSE	FALSE	TRUE	FALSE	FALSE	FALSE	0	0	0	0	0	0	0	0	0
PXUG_V1_034541					1													1	0	0	0	1	1	0	0	0	FALSE	FALSE	FALSE	FALSE	FALSE	FALSE	FALSE	FALSE	FALSE	FALSE	TRUE	FALSE	FALSE	FALSE	0	0	0	0	0	0	0	0	0
PXUG_V1_030312					1													1	0	0	0	1	1	0	0	0	FALSE	FALSE	FALSE	FALSE	FALSE	FALSE	FALSE	FALSE	FALSE	FALSE	TRUE	FALSE	FALSE	FALSE	0	0	0	0	0	0	0	0	0
PXUG_V1_024137					1													1	0	0	0	1	1	0	0	0	FALSE	FALSE	FALSE	FALSE	FALSE	FALSE	FALSE	FALSE	FALSE	FALSE	TRUE	FALSE	FALSE	FALSE	0	0	0	0	0	0	0	0	0
PXUG_V1_025048					1													1	0	0	0	1	1	0	0	0	FALSE	FALSE	FALSE	FALSE	FALSE	FALSE	FALSE	FALSE	FALSE	FALSE	TRUE	FALSE	FALSE	FALSE	0	0	0	0	0	0	0	0	0
PXUG_V1_009587					1													1	0	0	0	1	1	0	0	0	FALSE	FALSE	FALSE	FALSE	FALSE	FALSE	FALSE	FALSE	FALSE	FALSE	TRUE	FALSE	FALSE	FALSE	0	0	0	0	0	0	0	0	0
PXUG_V1_010451					1													1	0	0	0	1	1	0	0	0	FALSE	FALSE	FALSE	FALSE	FALSE	FALSE	FALSE	FALSE	FALSE	FALSE	TRUE	FALSE	FALSE	FALSE	0	0	0	0	0	0	0	0	0
PXUG_V1_003730					1													1	0	0	0	1	1	0	0	0	FALSE	FALSE	FALSE	FALSE	FALSE	FALSE	FALSE	FALSE	FALSE	FALSE	TRUE	FALSE	FALSE	FALSE	0	0	0	0	0	0	0	0	0
PXUG_V1_054701					1													1	0	0	0	1	1	0	0	0	FALSE	FALSE	FALSE	FALSE	FALSE	FALSE	FALSE	FALSE	FALSE	FALSE	TRUE	FALSE	FALSE	FALSE	0	0	0	0	0	0	0	0	0
PXUG_V1_001846					1													1	0	0	0	1	1	0	0	0	FALSE	FALSE	FALSE	FALSE	FALSE	FALSE	FALSE	FALSE	FALSE	FALSE	TRUE	FALSE	FALSE	FALSE	0	0	0	0	0	0	0	0	0
PXUG_V1_001009					1													1	0	0	0	1	1	0	0	0	FALSE	FALSE	FALSE	FALSE	FALSE	FALSE	FALSE	FALSE	FALSE	FALSE	TRUE	FALSE	FALSE	FALSE	0	0	0	0	0	0	0	0	0
PXUG_V1_000482					1													1	0	0	0	1	1	0	0	0	FALSE	FALSE	FALSE	FALSE	FALSE	FALSE	FALSE	FALSE	FALSE	FALSE	TRUE	FALSE	FALSE	FALSE	0	0	0	0	0	0	0	0	0
PXUG_V1_005889					1													1	0	0	0	1	1	0	0	0	FALSE	FALSE	FALSE	FALSE	FALSE	FALSE	FALSE	FALSE	FALSE	FALSE	TRUE	FALSE	FALSE	FALSE	0	0	0	0	0	0	0	0	0
PXUG_V1_004239					1													1	0	0	0	1	1	0	0	0	FALSE	FALSE	FALSE	FALSE	FALSE	FALSE	FALSE	FALSE	FALSE	FALSE	TRUE	FALSE	FALSE	FALSE	0	0	0	0	0	0	0	0	0
PXUG_V1_051734					1													1	0	0	0	1	1	0	0	0	FALSE	FALSE	FALSE	FALSE	FALSE	FALSE	FALSE	FALSE	FALSE	FALSE	TRUE	FALSE	FALSE	FALSE	0	0	0	0	0	0	0	0	0
PXUG_V1_002055					1													1	0	0	0	1	1	0	0	0	FALSE	FALSE	FALSE	FALSE	FALSE	FALSE	FALSE	FALSE	FALSE	FALSE	TRUE	FALSE	FALSE	FALSE	0	0	0	0	0	0	0	0	0
PXUG_V1_055536					1													1	0	0	0	1	1	0	0	0	FALSE	FALSE	FALSE	FALSE	FALSE	FALSE	FALSE	FALSE	FALSE	FALSE	TRUE	FALSE	FALSE	FALSE	0	0	0	0	0	0	0	0	0
PXUG_V1_001727					1													1	0	0	0	1	1	0	0	0	FALSE	FALSE	FALSE	FALSE	FALSE	FALSE	FALSE	FALSE	FALSE	FALSE	TRUE	FALSE	FALSE	FALSE	0	0	0	0	0	0	0	0	0
PXUG_V1_001088					1													1	0	0	0	1	1	0	0	0	FALSE	FALSE	FALSE	FALSE	FALSE	FALSE	FALSE	FALSE	FALSE	FALSE	TRUE	FALSE	FALSE	FALSE	0	0	0	0	0	0	0	0	0
PXUG_V1_018220						1												1	0	0	0	1	1	0	0	0	FALSE	FALSE	FALSE	FALSE	FALSE	FALSE	FALSE	FALSE	FALSE	FALSE	TRUE	FALSE	FALSE	FALSE	0	0	0	0	0	0	0	0	0
PXUG_V1_034905						1												1	0	0	0	1	1	0	0	0	FALSE	FALSE	FALSE	FALSE	FALSE	FALSE	FALSE	FALSE	FALSE	FALSE	TRUE	FALSE	FALSE	FALSE	0	0	0	0	0	0	0	0	0
PXUG_V1_021187						1												1	0	0	0	1	1	0	0	0	FALSE	FALSE	FALSE	FALSE	FALSE	FALSE	FALSE	FALSE	FALSE	FALSE	TRUE	FALSE	FALSE	FALSE	0	0	0	0	0	0	0	0	0
PXUG_V1_031813						1												1	0	0	0	1	1	0	0	0	FALSE	FALSE	FALSE	FALSE	FALSE	FALSE	FALSE	FALSE	FALSE	FALSE	TRUE	FALSE	FALSE	FALSE	0	0	0	0	0	0	0	0	0
PXUG_V1_017049						1												1	0	0	0	1	1	0	0	0	FALSE	FALSE	FALSE	FALSE	FALSE	FALSE	FALSE	FALSE	FALSE	FALSE	TRUE	FALSE	FALSE	FALSE	0	0	0	0	0	0	0	0	0
PXUG_V1_044535						1												1	0	0	0	1	1	0	0	0	FALSE	FALSE	FALSE	FALSE	FALSE	FALSE	FALSE	FALSE	FALSE	FALSE	TRUE	FALSE	FALSE	FALSE	0	0	0	0	0	0	0	0	0
PXUG_V1_044536						1												1	0	0	0	1	1	0	0	0	FALSE	FALSE	FALSE	FALSE	FALSE	FALSE	FALSE	FALSE	FALSE	FALSE	TRUE	FALSE	FALSE	FALSE	0	0	0	0	0	0	0	0	0
PXUG_V1_021104						1												1	0	0	0	1	1	0	0	0	FALSE	FALSE	FALSE	FALSE	FALSE	FALSE	FALSE	FALSE	FALSE	FALSE	TRUE	FALSE	FALSE	FALSE	0	0	0	0	0	0	0	0	0
PXUG_V1_010580						1												1	0	0	0	1	1	0	0	0	FALSE	FALSE	FALSE	FALSE	FALSE	FALSE	FALSE	FALSE	FALSE	FALSE	TRUE	FALSE	FALSE	FALSE	0	0	0	0	0	0	0	0	0
PXUG_V1_002583						1												1	0	0	0	1	1	0	0	0	FALSE	FALSE	FALSE	FALSE	FALSE	FALSE	FALSE	FALSE	FALSE	FALSE	TRUE	FALSE	FALSE	FALSE	0	0	0	0	0	0	0	0	0
PXUG_V1_013978						1												1	0	0	0	1	1	0	0	0	FALSE	FALSE	FALSE	FALSE	FALSE	FALSE	FALSE	FALSE	FALSE	FALSE	TRUE	FALSE	FALSE	FALSE	0	0	0	0	0	0	0	0	0
PXUG_V1_006703						1												1	0	0	0	1	1	0	0	0	FALSE	FALSE	FALSE	FALSE	FALSE	FALSE	FALSE	FALSE	FALSE	FALSE	TRUE	FALSE	FALSE	FALSE	0	0	0	0	0	0	0	0	0
PXUG_V1_020616						1												1	0	0	0	1	1	0	0	0	FALSE	FALSE	FALSE	FALSE	FALSE	FALSE	FALSE	FALSE	FALSE	FALSE	TRUE	FALSE	FALSE	FALSE	0	0	0	0	0	0	0	0	0
PXUG_V1_014984						1												1	0	0	0	1	1	0	0	0	FALSE	FALSE	FALSE	FALSE	FALSE	FALSE	FALSE	FALSE	FALSE	FALSE	TRUE	FALSE	FALSE	FALSE	0	0	0	0	0	0	0	0	0
PXUG_V1_007811						1												1	0	0	0	1	1	0	0	0	FALSE	FALSE	FALSE	FALSE	FALSE	FALSE	FALSE	FALSE	FALSE	FALSE	TRUE	FALSE	FALSE	FALSE	0	0	0	0	0	0	0	0	0
PXUG_V1_003907						1												1	0	0	0	1	1	0	0	0	FALSE	FALSE	FALSE	FALSE	FALSE	FALSE	FALSE	FALSE	FALSE	FALSE	TRUE	FALSE	FALSE	FALSE	0	0	0	0	0	0	0	0	0
PXUG_V1_006803						1												1	0	0	0	1	1	0	0	0	FALSE	FALSE	FALSE	FALSE	FALSE	FALSE	FALSE	FALSE	FALSE	FALSE	TRUE	FALSE	FALSE	FALSE	0	0	0	0	0	0	0	0	0
PXUG_V1_007325						1												1	0	0	0	1	1	0	0	0	FALSE	FALSE	FALSE	FALSE	FALSE	FALSE	FALSE	FALSE	FALSE	FALSE	TRUE	FALSE	FALSE	FALSE	0	0	0	0	0	0	0	0	0
PXUG_V1_051513						1												1	0	0	0	1	1	0	0	0	FALSE	FALSE	FALSE	FALSE	FALSE	FALSE	FALSE	FALSE	FALSE	FALSE	TRUE	FALSE	FALSE	FALSE	0	0	0	0	0	0	0	0	0
PXUG_V1_000760						1												1	0	0	0	1	1	0	0	0	FALSE	FALSE	FALSE	FALSE	FALSE	FALSE	FALSE	FALSE	FALSE	FALSE	TRUE	FALSE	FALSE	FALSE	0	0	0	0	0	0	0	0	0
PXUG_V1_064308						1												1	0	0	0	1	1	0	0	0	FALSE	FALSE	FALSE	FALSE	FALSE	FALSE	FALSE	FALSE	FALSE	FALSE	TRUE	FALSE	FALSE	FALSE	0	0	0	0	0	0	0	0	0
PXUG_V1_004122													1					0	1	0	0	1	0	1	0	0	FALSE	FALSE	FALSE	FALSE	FALSE	FALSE	FALSE	FALSE	FALSE	FALSE	FALSE	TRUE	FALSE	FALSE	0	0	0	0	0	0	0	0	0
PXUG_V1_078227													1					0	1	0	0	1	0	1	0	0	FALSE	FALSE	FALSE	FALSE	FALSE	FALSE	FALSE	FALSE	FALSE	FALSE	FALSE	TRUE	FALSE	FALSE	0	0	0	0	0	0	0	0	0
PXUG_V1_008768													1					0	1	0	0	1	0	1	0	0	FALSE	FALSE	FALSE	FALSE	FALSE	FALSE	FALSE	FALSE	FALSE	FALSE	FALSE	TRUE	FALSE	FALSE	0	0	0	0	0	0	0	0	0
PXUG_V1_002814													1					0	1	0	0	1	0	1	0	0	FALSE	FALSE	FALSE	FALSE	FALSE	FALSE	FALSE	FALSE	FALSE	FALSE	FALSE	TRUE	FALSE	FALSE	0	0	0	0	0	0	0	0	0
PXUG_V1_002815													1					0	1	0	0	1	0	1	0	0	FALSE	FALSE	FALSE	FALSE	FALSE	FALSE	FALSE	FALSE	FALSE	FALSE	FALSE	TRUE	FALSE	FALSE	0	0	0	0	0	0	0	0	0
PXUG_V1_049145													1					0	1	0	0	1	0	1	0	0	FALSE	FALSE	FALSE	FALSE	FALSE	FALSE	FALSE	FALSE	FALSE	FALSE	FALSE	TRUE	FALSE	FALSE	0	0	0	0	0	0	0	0	0
PXUG_V1_035104													1					0	1	0	0	1	0	1	0	0	FALSE	FALSE	FALSE	FALSE	FALSE	FALSE	FALSE	FALSE	FALSE	FALSE	FALSE	TRUE	FALSE	FALSE	0	0	0	0	0	0	0	0	0
PXUG_V1_081783													1					0	1	0	0	1	0	1	0	0	FALSE	FALSE	FALSE	FALSE	FALSE	FALSE	FALSE	FALSE	FALSE	FALSE	FALSE	TRUE	FALSE	FALSE	0	0	0	0	0	0	0	0	0
PXUG_V1_025834													1					0	1	0	0	1	0	1	0	0	FALSE	FALSE	FALSE	FALSE	FALSE	FALSE	FALSE	FALSE	FALSE	FALSE	FALSE	TRUE	FALSE	FALSE	0	0	0	0	0	0	0	0	0
PXUG_V1_002994													1					0	1	0	0	1	0	1	0	0	FALSE	FALSE	FALSE	FALSE	FALSE	FALSE	FALSE	FALSE	FALSE	FALSE	FALSE	TRUE	FALSE	FALSE	0	0	0	0	0	0	0	0	0
PXUG_V1_002288													1					0	1	0	0	1	0	1	0	0	FALSE	FALSE	FALSE	FALSE	FALSE	FALSE	FALSE	FALSE	FALSE	FALSE	FALSE	TRUE	FALSE	FALSE	0	0	0	0	0	0	0	0	0
PXUG_V1_002833													1					0	1	0	0	1	0	1	0	0	FALSE	FALSE	FALSE	FALSE	FALSE	FALSE	FALSE	FALSE	FALSE	FALSE	FALSE	TRUE	FALSE	FALSE	0	0	0	0	0	0	0	0	0
PXUG_V1_021542													1					0	1	0	0	1	0	1	0	0	FALSE	FALSE	FALSE	FALSE	FALSE	FALSE	FALSE	FALSE	FALSE	FALSE	FALSE	TRUE	FALSE	FALSE	0	0	0	0	0	0	0	0	0
PXUG_V1_018065													1					0	1	0	0	1	0	1	0	0	FALSE	FALSE	FALSE	FALSE	FALSE	FALSE	FALSE	FALSE	FALSE	FALSE	FALSE	TRUE	FALSE	FALSE	0	0	0	0	0	0	0	0	0
PXUG_V1_018002													1					0	1	0	0	1	0	1	0	0	FALSE	FALSE	FALSE	FALSE	FALSE	FALSE	FALSE	FALSE	FALSE	FALSE	FALSE	TRUE	FALSE	FALSE	0	0	0	0	0	0	0	0	0
PXUG_V1_004494													1					0	1	0	0	1	0	1	0	0	FALSE	FALSE	FALSE	FALSE	FALSE	FALSE	FALSE	FALSE	FALSE	FALSE	FALSE	TRUE	FALSE	FALSE	0	0	0	0	0	0	0	0	0
PXUG_V1_010796													1					0	1	0	0	1	0	1	0	0	FALSE	FALSE	FALSE	FALSE	FALSE	FALSE	FALSE	FALSE	FALSE	FALSE	FALSE	TRUE	FALSE	FALSE	0	0	0	0	0	0	0	0	0
PXUG_V1_015624													1					0	1	0	0	1	0	1	0	0	FALSE	FALSE	FALSE	FALSE	FALSE	FALSE	FALSE	FALSE	FALSE	FALSE	FALSE	TRUE	FALSE	FALSE	0	0	0	0	0	0	0	0	0
PXUG_V1_006866													1					0	1	0	0	1	0	1	0	0	FALSE	FALSE	FALSE	FALSE	FALSE	FALSE	FALSE	FALSE	FALSE	FALSE	FALSE	TRUE	FALSE	FALSE	0	0	0	0	0	0	0	0	0
PXUG_V1_003829													1					0	1	0	0	1	0	1	0	0	FALSE	FALSE	FALSE	FALSE	FALSE	FALSE	FALSE	FALSE	FALSE	FALSE	FALSE	TRUE	FALSE	FALSE	0	0	0	0	0	0	0	0	0
PXUG_V1_007215													1					0	1	0	0	1	0	1	0	0	FALSE	FALSE	FALSE	FALSE	FALSE	FALSE	FALSE	FALSE	FALSE	FALSE	FALSE	TRUE	FALSE	FALSE	0	0	0	0	0	0	0	0	0
PXUG_V1_016508													1					0	1	0	0	1	0	1	0	0	FALSE	FALSE	FALSE	FALSE	FALSE	FALSE	FALSE	FALSE	FALSE	FALSE	FALSE	TRUE	FALSE	FALSE	0	0	0	0	0	0	0	0	0
PXUG_V1_025270													1					0	1	0	0	1	0	1	0	0	FALSE	FALSE	FALSE	FALSE	FALSE	FALSE	FALSE	FALSE	FALSE	FALSE	FALSE	TRUE	FALSE	FALSE	0	0	0	0	0	0	0	0	0
PXUG_V1_010201													1					0	1	0	0	1	0	1	0	0	FALSE	FALSE	FALSE	FALSE	FALSE	FALSE	FALSE	FALSE	FALSE	FALSE	FALSE	TRUE	FALSE	FALSE	0	0	0	0	0	0	0	0	0
PXUG_V1_007352													1					0	1	0	0	1	0	1	0	0	FALSE	FALSE	FALSE	FALSE	FALSE	FALSE	FALSE	FALSE	FALSE	FALSE	FALSE	TRUE	FALSE	FALSE	0	0	0	0	0	0	0	0	0
PXUG_V1_025792													1					0	1	0	0	1	0	1	0	0	FALSE	FALSE	FALSE	FALSE	FALSE	FALSE	FALSE	FALSE	FALSE	FALSE	FALSE	TRUE	FALSE	FALSE	0	0	0	0	0	0	0	0	0
PXUG_V1_006889													1					0	1	0	0	1	0	1	0	0	FALSE	FALSE	FALSE	FALSE	FALSE	FALSE	FALSE	FALSE	FALSE	FALSE	FALSE	TRUE	FALSE	FALSE	0	0	0	0	0	0	0	0	0
PXUG_V1_001675													1					0	1	0	0	1	0	1	0	0	FALSE	FALSE	FALSE	FALSE	FALSE	FALSE	FALSE	FALSE	FALSE	FALSE	FALSE	TRUE	FALSE	FALSE	0	0	0	0	0	0	0	0	0
PXUG_V1_006944													1					0	1	0	0	1	0	1	0	0	FALSE	FALSE	FALSE	FALSE	FALSE	FALSE	FALSE	FALSE	FALSE	FALSE	FALSE	TRUE	FALSE	FALSE	0	0	0	0	0	0	0	0	0
PXUG_V1_009775													1					0	1	0	0	1	0	1	0	0	FALSE	FALSE	FALSE	FALSE	FALSE	FALSE	FALSE	FALSE	FALSE	FALSE	FALSE	TRUE	FALSE	FALSE	0	0	0	0	0	0	0	0	0
PXUG_V1_043751													1					0	1	0	0	1	0	1	0	0	FALSE	FALSE	FALSE	FALSE	FALSE	FALSE	FALSE	FALSE	FALSE	FALSE	FALSE	TRUE	FALSE	FALSE	0	0	0	0	0	0	0	0	0
PXUG_V1_014626													1					0	1	0	0	1	0	1	0	0	FALSE	FALSE	FALSE	FALSE	FALSE	FALSE	FALSE	FALSE	FALSE	FALSE	FALSE	TRUE	FALSE	FALSE	0	0	0	0	0	0	0	0	0
PXUG_V1_047713													1					0	1	0	0	1	0	1	0	0	FALSE	FALSE	FALSE	FALSE	FALSE	FALSE	FALSE	FALSE	FALSE	FALSE	FALSE	TRUE	FALSE	FALSE	0	0	0	0	0	0	0	0	0
PXUG_V1_049312													1					0	1	0	0	1	0	1	0	0	FALSE	FALSE	FALSE	FALSE	FALSE	FALSE	FALSE	FALSE	FALSE	FALSE	FALSE	TRUE	FALSE	FALSE	0	0	0	0	0	0	0	0	0
PXUG_V1_023449													1					0	1	0	0	1	0	1	0	0	FALSE	FALSE	FALSE	FALSE	FALSE	FALSE	FALSE	FALSE	FALSE	FALSE	FALSE	TRUE	FALSE	FALSE	0	0	0	0	0	0	0	0	0
PXUG_V1_053941													1					0	1	0	0	1	0	1	0	0	FALSE	FALSE	FALSE	FALSE	FALSE	FALSE	FALSE	FALSE	FALSE	FALSE	FALSE	TRUE	FALSE	FALSE	0	0	0	0	0	0	0	0	0
PXUG_V1_005623													1					0	1	0	0	1	0	1	0	0	FALSE	FALSE	FALSE	FALSE	FALSE	FALSE	FALSE	FALSE	FALSE	FALSE	FALSE	TRUE	FALSE	FALSE	0	0	0	0	0	0	0	0	0
PXUG_V1_002049													1					0	1	0	0	1	0	1	0	0	FALSE	FALSE	FALSE	FALSE	FALSE	FALSE	FALSE	FALSE	FALSE	FALSE	FALSE	TRUE	FALSE	FALSE	0	0	0	0	0	0	0	0	0
PXUG_V1_025068													1					0	1	0	0	1	0	1	0	0	FALSE	FALSE	FALSE	FALSE	FALSE	FALSE	FALSE	FALSE	FALSE	FALSE	FALSE	TRUE	FALSE	FALSE	0	0	0	0	0	0	0	0	0
PXUG_V1_001058													1					0	1	0	0	1	0	1	0	0	FALSE	FALSE	FALSE	FALSE	FALSE	FALSE	FALSE	FALSE	FALSE	FALSE	FALSE	TRUE	FALSE	FALSE	0	0	0	0	0	0	0	0	0
PXUG_V1_077371													1					0	1	0	0	1	0	1	0	0	FALSE	FALSE	FALSE	FALSE	FALSE	FALSE	FALSE	FALSE	FALSE	FALSE	FALSE	TRUE	FALSE	FALSE	0	0	0	0	0	0	0	0	0
PXUG_V1_030140													1					0	1	0	0	1	0	1	0	0	FALSE	FALSE	FALSE	FALSE	FALSE	FALSE	FALSE	FALSE	FALSE	FALSE	FALSE	TRUE	FALSE	FALSE	0	0	0	0	0	0	0	0	0
PXUG_V1_025147													1					0	1	0	0	1	0	1	0	0	FALSE	FALSE	FALSE	FALSE	FALSE	FALSE	FALSE	FALSE	FALSE	FALSE	FALSE	TRUE	FALSE	FALSE	0	0	0	0	0	0	0	0	0
PXUG_V1_002838													1					0	1	0	0	1	0	1	0	0	FALSE	FALSE	FALSE	FALSE	FALSE	FALSE	FALSE	FALSE	FALSE	FALSE	FALSE	TRUE	FALSE	FALSE	0	0	0	0	0	0	0	0	0
PXUG_V1_054180													1					0	1	0	0	1	0	1	0	0	FALSE	FALSE	FALSE	FALSE	FALSE	FALSE	FALSE	FALSE	FALSE	FALSE	FALSE	TRUE	FALSE	FALSE	0	0	0	0	0	0	0	0	0
PXUG_V1_009279													1					0	1	0	0	1	0	1	0	0	FALSE	FALSE	FALSE	FALSE	FALSE	FALSE	FALSE	FALSE	FALSE	FALSE	FALSE	TRUE	FALSE	FALSE	0	0	0	0	0	0	0	0	0
PXUG_V1_000966													1					0	1	0	0	1	0	1	0	0	FALSE	FALSE	FALSE	FALSE	FALSE	FALSE	FALSE	FALSE	FALSE	FALSE	FALSE	TRUE	FALSE	FALSE	0	0	0	0	0	0	0	0	0
PXUG_V1_003710													1					0	1	0	0	1	0	1	0	0	FALSE	FALSE	FALSE	FALSE	FALSE	FALSE	FALSE	FALSE	FALSE	FALSE	FALSE	TRUE	FALSE	FALSE	0	0	0	0	0	0	0	0	0
PXUG_V1_006400													1					0	1	0	0	1	0	1	0	0	FALSE	FALSE	FALSE	FALSE	FALSE	FALSE	FALSE	FALSE	FALSE	FALSE	FALSE	TRUE	FALSE	FALSE	0	0	0	0	0	0	0	0	0
PXUG_V1_003266													1					0	1	0	0	1	0	1	0	0	FALSE	FALSE	FALSE	FALSE	FALSE	FALSE	FALSE	FALSE	FALSE	FALSE	FALSE	TRUE	FALSE	FALSE	0	0	0	0	0	0	0	0	0
PXUG_V1_053512													1					0	1	0	0	1	0	1	0	0	FALSE	FALSE	FALSE	FALSE	FALSE	FALSE	FALSE	FALSE	FALSE	FALSE	FALSE	TRUE	FALSE	FALSE	0	0	0	0	0	0	0	0	0
PXUG_V1_018789													1					0	1	0	0	1	0	1	0	0	FALSE	FALSE	FALSE	FALSE	FALSE	FALSE	FALSE	FALSE	FALSE	FALSE	FALSE	TRUE	FALSE	FALSE	0	0	0	0	0	0	0	0	0
PXUG_V1_010598													1					0	1	0	0	1	0	1	0	0	FALSE	FALSE	FALSE	FALSE	FALSE	FALSE	FALSE	FALSE	FALSE	FALSE	FALSE	TRUE	FALSE	FALSE	0	0	0	0	0	0	0	0	0
PXUG_V1_046617													1					0	1	0	0	1	0	1	0	0	FALSE	FALSE	FALSE	FALSE	FALSE	FALSE	FALSE	FALSE	FALSE	FALSE	FALSE	TRUE	FALSE	FALSE	0	0	0	0	0	0	0	0	0
PXUG_V1_001851													1					0	1	0	0	1	0	1	0	0	FALSE	FALSE	FALSE	FALSE	FALSE	FALSE	FALSE	FALSE	FALSE	FALSE	FALSE	TRUE	FALSE	FALSE	0	0	0	0	0	0	0	0	0
PXUG_V1_005437													1					0	1	0	0	1	0	1	0	0	FALSE	FALSE	FALSE	FALSE	FALSE	FALSE	FALSE	FALSE	FALSE	FALSE	FALSE	TRUE	FALSE	FALSE	0	0	0	0	0	0	0	0	0
PXUG_V1_003079													1					0	1	0	0	1	0	1	0	0	FALSE	FALSE	FALSE	FALSE	FALSE	FALSE	FALSE	FALSE	FALSE	FALSE	FALSE	TRUE	FALSE	FALSE	0	0	0	0	0	0	0	0	0
PXUG_V1_044327													1					0	1	0	0	1	0	1	0	0	FALSE	FALSE	FALSE	FALSE	FALSE	FALSE	FALSE	FALSE	FALSE	FALSE	FALSE	TRUE	FALSE	FALSE	0	0	0	0	0	0	0	0	0
PXUG_V1_014350													1					0	1	0	0	1	0	1	0	0	FALSE	FALSE	FALSE	FALSE	FALSE	FALSE	FALSE	FALSE	FALSE	FALSE	FALSE	TRUE	FALSE	FALSE	0	0	0	0	0	0	0	0	0
PXUG_V1_040278													1					0	1	0	0	1	0	1	0	0	FALSE	FALSE	FALSE	FALSE	FALSE	FALSE	FALSE	FALSE	FALSE	FALSE	FALSE	TRUE	FALSE	FALSE	0	0	0	0	0	0	0	0	0
PXUG_V1_002882													1					0	1	0	0	1	0	1	0	0	FALSE	FALSE	FALSE	FALSE	FALSE	FALSE	FALSE	FALSE	FALSE	FALSE	FALSE	TRUE	FALSE	FALSE	0	0	0	0	0	0	0	0	0
PXUG_V1_004052													1					0	1	0	0	1	0	1	0	0	FALSE	FALSE	FALSE	FALSE	FALSE	FALSE	FALSE	FALSE	FALSE	FALSE	FALSE	TRUE	FALSE	FALSE	0	0	0	0	0	0	0	0	0
PXUG_V1_043907													1					0	1	0	0	1	0	1	0	0	FALSE	FALSE	FALSE	FALSE	FALSE	FALSE	FALSE	FALSE	FALSE	FALSE	FALSE	TRUE	FALSE	FALSE	0	0	0	0	0	0	0	0	0
PXUG_V1_027603													1					0	1	0	0	1	0	1	0	0	FALSE	FALSE	FALSE	FALSE	FALSE	FALSE	FALSE	FALSE	FALSE	FALSE	FALSE	TRUE	FALSE	FALSE	0	0	0	0	0	0	0	0	0
PXUG_V1_006413													1					0	1	0	0	1	0	1	0	0	FALSE	FALSE	FALSE	FALSE	FALSE	FALSE	FALSE	FALSE	FALSE	FALSE	FALSE	TRUE	FALSE	FALSE	0	0	0	0	0	0	0	0	0
PXUG_V1_003889													1					0	1	0	0	1	0	1	0	0	FALSE	FALSE	FALSE	FALSE	FALSE	FALSE	FALSE	FALSE	FALSE	FALSE	FALSE	TRUE	FALSE	FALSE	0	0	0	0	0	0	0	0	0
PXUG_V1_037960													1					0	1	0	0	1	0	1	0	0	FALSE	FALSE	FALSE	FALSE	FALSE	FALSE	FALSE	FALSE	FALSE	FALSE	FALSE	TRUE	FALSE	FALSE	0	0	0	0	0	0	0	0	0
PXUG_V1_004457													1					0	1	0	0	1	0	1	0	0	FALSE	FALSE	FALSE	FALSE	FALSE	FALSE	FALSE	FALSE	FALSE	FALSE	FALSE	TRUE	FALSE	FALSE	0	0	0	0	0	0	0	0	0
PXUG_V1_024447													1					0	1	0	0	1	0	1	0	0	FALSE	FALSE	FALSE	FALSE	FALSE	FALSE	FALSE	FALSE	FALSE	FALSE	FALSE	TRUE	FALSE	FALSE	0	0	0	0	0	0	0	0	0
PXUG_V1_044761													1					0	1	0	0	1	0	1	0	0	FALSE	FALSE	FALSE	FALSE	FALSE	FALSE	FALSE	FALSE	FALSE	FALSE	FALSE	TRUE	FALSE	FALSE	0	0	0	0	0	0	0	0	0
PXUG_V1_034673													1					0	1	0	0	1	0	1	0	0	FALSE	FALSE	FALSE	FALSE	FALSE	FALSE	FALSE	FALSE	FALSE	FALSE	FALSE	TRUE	FALSE	FALSE	0	0	0	0	0	0	0	0	0
PXUG_V1_072920													1					0	1	0	0	1	0	1	0	0	FALSE	FALSE	FALSE	FALSE	FALSE	FALSE	FALSE	FALSE	FALSE	FALSE	FALSE	TRUE	FALSE	FALSE	0	0	0	0	0	0	0	0	0
PXUG_V1_026032													1					0	1	0	0	1	0	1	0	0	FALSE	FALSE	FALSE	FALSE	FALSE	FALSE	FALSE	FALSE	FALSE	FALSE	FALSE	TRUE	FALSE	FALSE	0	0	0	0	0	0	0	0	0
PXUG_V1_002183													1					0	1	0	0	1	0	1	0	0	FALSE	FALSE	FALSE	FALSE	FALSE	FALSE	FALSE	FALSE	FALSE	FALSE	FALSE	TRUE	FALSE	FALSE	0	0	0	0	0	0	0	0	0
PXUG_V1_018446													1					0	1	0	0	1	0	1	0	0	FALSE	FALSE	FALSE	FALSE	FALSE	FALSE	FALSE	FALSE	FALSE	FALSE	FALSE	TRUE	FALSE	FALSE	0	0	0	0	0	0	0	0	0
PXUG_V1_047893													1					0	1	0	0	1	0	1	0	0	FALSE	FALSE	FALSE	FALSE	FALSE	FALSE	FALSE	FALSE	FALSE	FALSE	FALSE	TRUE	FALSE	FALSE	0	0	0	0	0	0	0	0	0
PXUG_V1_002457													1					0	1	0	0	1	0	1	0	0	FALSE	FALSE	FALSE	FALSE	FALSE	FALSE	FALSE	FALSE	FALSE	FALSE	FALSE	TRUE	FALSE	FALSE	0	0	0	0	0	0	0	0	0
PXUG_V1_005423													1					0	1	0	0	1	0	1	0	0	FALSE	FALSE	FALSE	FALSE	FALSE	FALSE	FALSE	FALSE	FALSE	FALSE	FALSE	TRUE	FALSE	FALSE	0	0	0	0	0	0	0	0	0
PXUG_V1_003796													1					0	1	0	0	1	0	1	0	0	FALSE	FALSE	FALSE	FALSE	FALSE	FALSE	FALSE	FALSE	FALSE	FALSE	FALSE	TRUE	FALSE	FALSE	0	0	0	0	0	0	0	0	0
PXUG_V1_023153													1					0	1	0	0	1	0	1	0	0	FALSE	FALSE	FALSE	FALSE	FALSE	FALSE	FALSE	FALSE	FALSE	FALSE	FALSE	TRUE	FALSE	FALSE	0	0	0	0	0	0	0	0	0
PXUG_V1_014728													1					0	1	0	0	1	0	1	0	0	FALSE	FALSE	FALSE	FALSE	FALSE	FALSE	FALSE	FALSE	FALSE	FALSE	FALSE	TRUE	FALSE	FALSE	0	0	0	0	0	0	0	0	0
PXUG_V1_054201													1					0	1	0	0	1	0	1	0	0	FALSE	FALSE	FALSE	FALSE	FALSE	FALSE	FALSE	FALSE	FALSE	FALSE	FALSE	TRUE	FALSE	FALSE	0	0	0	0	0	0	0	0	0
PXUG_V1_021791													1					0	1	0	0	1	0	1	0	0	FALSE	FALSE	FALSE	FALSE	FALSE	FALSE	FALSE	FALSE	FALSE	FALSE	FALSE	TRUE	FALSE	FALSE	0	0	0	0	0	0	0	0	0
PXUG_V1_002974													1					0	1	0	0	1	0	1	0	0	FALSE	FALSE	FALSE	FALSE	FALSE	FALSE	FALSE	FALSE	FALSE	FALSE	FALSE	TRUE	FALSE	FALSE	0	0	0	0	0	0	0	0	0
PXUG_V1_014138													1					0	1	0	0	1	0	1	0	0	FALSE	FALSE	FALSE	FALSE	FALSE	FALSE	FALSE	FALSE	FALSE	FALSE	FALSE	TRUE	FALSE	FALSE	0	0	0	0	0	0	0	0	0
PXUG_V1_008076													1					0	1	0	0	1	0	1	0	0	FALSE	FALSE	FALSE	FALSE	FALSE	FALSE	FALSE	FALSE	FALSE	FALSE	FALSE	TRUE	FALSE	FALSE	0	0	0	0	0	0	0	0	0
PXUG_V1_003494													1					0	1	0	0	1	0	1	0	0	FALSE	FALSE	FALSE	FALSE	FALSE	FALSE	FALSE	FALSE	FALSE	FALSE	FALSE	TRUE	FALSE	FALSE	0	0	0	0	0	0	0	0	0
PXUG_V1_002699													1					0	1	0	0	1	0	1	0	0	FALSE	FALSE	FALSE	FALSE	FALSE	FALSE	FALSE	FALSE	FALSE	FALSE	FALSE	TRUE	FALSE	FALSE	0	0	0	0	0	0	0	0	0
PXUG_V1_002700													1					0	1	0	0	1	0	1	0	0	FALSE	FALSE	FALSE	FALSE	FALSE	FALSE	FALSE	FALSE	FALSE	FALSE	FALSE	TRUE	FALSE	FALSE	0	0	0	0	0	0	0	0	0
PXUG_V1_015056													1					0	1	0	0	1	0	1	0	0	FALSE	FALSE	FALSE	FALSE	FALSE	FALSE	FALSE	FALSE	FALSE	FALSE	FALSE	TRUE	FALSE	FALSE	0	0	0	0	0	0	0	0	0
PXUG_V1_065103													1					0	1	0	0	1	0	1	0	0	FALSE	FALSE	FALSE	FALSE	FALSE	FALSE	FALSE	FALSE	FALSE	FALSE	FALSE	TRUE	FALSE	FALSE	0	0	0	0	0	0	0	0	0
PXUG_V1_007362													1					0	1	0	0	1	0	1	0	0	FALSE	FALSE	FALSE	FALSE	FALSE	FALSE	FALSE	FALSE	FALSE	FALSE	FALSE	TRUE	FALSE	FALSE	0	0	0	0	0	0	0	0	0
PXUG_V1_046213													1					0	1	0	0	1	0	1	0	0	FALSE	FALSE	FALSE	FALSE	FALSE	FALSE	FALSE	FALSE	FALSE	FALSE	FALSE	TRUE	FALSE	FALSE	0	0	0	0	0	0	0	0	0
PXUG_V1_003163													1					0	1	0	0	1	0	1	0	0	FALSE	FALSE	FALSE	FALSE	FALSE	FALSE	FALSE	FALSE	FALSE	FALSE	FALSE	TRUE	FALSE	FALSE	0	0	0	0	0	0	0	0	0
PXUG_V1_003201													1					0	1	0	0	1	0	1	0	0	FALSE	FALSE	FALSE	FALSE	FALSE	FALSE	FALSE	FALSE	FALSE	FALSE	FALSE	TRUE	FALSE	FALSE	0	0	0	0	0	0	0	0	0
PXUG_V1_001274													1					0	1	0	0	1	0	1	0	0	FALSE	FALSE	FALSE	FALSE	FALSE	FALSE	FALSE	FALSE	FALSE	FALSE	FALSE	TRUE	FALSE	FALSE	0	0	0	0	0	0	0	0	0
PXUG_V1_005538													1					0	1	0	0	1	0	1	0	0	FALSE	FALSE	FALSE	FALSE	FALSE	FALSE	FALSE	FALSE	FALSE	FALSE	FALSE	TRUE	FALSE	FALSE	0	0	0	0	0	0	0	0	0
PXUG_V1_025716													1					0	1	0	0	1	0	1	0	0	FALSE	FALSE	FALSE	FALSE	FALSE	FALSE	FALSE	FALSE	FALSE	FALSE	FALSE	TRUE	FALSE	FALSE	0	0	0	0	0	0	0	0	0
PXUG_V1_029818													1					0	1	0	0	1	0	1	0	0	FALSE	FALSE	FALSE	FALSE	FALSE	FALSE	FALSE	FALSE	FALSE	FALSE	FALSE	TRUE	FALSE	FALSE	0	0	0	0	0	0	0	0	0
PXUG_V1_052551													1					0	1	0	0	1	0	1	0	0	FALSE	FALSE	FALSE	FALSE	FALSE	FALSE	FALSE	FALSE	FALSE	FALSE	FALSE	TRUE	FALSE	FALSE	0	0	0	0	0	0	0	0	0
PXUG_V1_001092													1					0	1	0	0	1	0	1	0	0	FALSE	FALSE	FALSE	FALSE	FALSE	FALSE	FALSE	FALSE	FALSE	FALSE	FALSE	TRUE	FALSE	FALSE	0	0	0	0	0	0	0	0	0
PXUG_V1_012861													1					0	1	0	0	1	0	1	0	0	FALSE	FALSE	FALSE	FALSE	FALSE	FALSE	FALSE	FALSE	FALSE	FALSE	FALSE	TRUE	FALSE	FALSE	0	0	0	0	0	0	0	0	0
PXUG_V1_020267													1					0	1	0	0	1	0	1	0	0	FALSE	FALSE	FALSE	FALSE	FALSE	FALSE	FALSE	FALSE	FALSE	FALSE	FALSE	TRUE	FALSE	FALSE	0	0	0	0	0	0	0	0	0
PXUG_V1_017007													1					0	1	0	0	1	0	1	0	0	FALSE	FALSE	FALSE	FALSE	FALSE	FALSE	FALSE	FALSE	FALSE	FALSE	FALSE	TRUE	FALSE	FALSE	0	0	0	0	0	0	0	0	0
PXUG_V1_002127													1					0	1	0	0	1	0	1	0	0	FALSE	FALSE	FALSE	FALSE	FALSE	FALSE	FALSE	FALSE	FALSE	FALSE	FALSE	TRUE	FALSE	FALSE	0	0	0	0	0	0	0	0	0
PXUG_V1_002324													1					0	1	0	0	1	0	1	0	0	FALSE	FALSE	FALSE	FALSE	FALSE	FALSE	FALSE	FALSE	FALSE	FALSE	FALSE	TRUE	FALSE	FALSE	0	0	0	0	0	0	0	0	0
PXUG_V1_027163													1					0	1	0	0	1	0	1	0	0	FALSE	FALSE	FALSE	FALSE	FALSE	FALSE	FALSE	FALSE	FALSE	FALSE	FALSE	TRUE	FALSE	FALSE	0	0	0	0	0	0	0	0	0
PXUG_V1_030586													1					0	1	0	0	1	0	1	0	0	FALSE	FALSE	FALSE	FALSE	FALSE	FALSE	FALSE	FALSE	FALSE	FALSE	FALSE	TRUE	FALSE	FALSE	0	0	0	0	0	0	0	0	0
PXUG_V1_008667													1					0	1	0	0	1	0	1	0	0	FALSE	FALSE	FALSE	FALSE	FALSE	FALSE	FALSE	FALSE	FALSE	FALSE	FALSE	TRUE	FALSE	FALSE	0	0	0	0	0	0	0	0	0
PXUG_V1_026002													1					0	1	0	0	1	0	1	0	0	FALSE	FALSE	FALSE	FALSE	FALSE	FALSE	FALSE	FALSE	FALSE	FALSE	FALSE	TRUE	FALSE	FALSE	0	0	0	0	0	0	0	0	0
PXUG_V1_012211													1					0	1	0	0	1	0	1	0	0	FALSE	FALSE	FALSE	FALSE	FALSE	FALSE	FALSE	FALSE	FALSE	FALSE	FALSE	TRUE	FALSE	FALSE	0	0	0	0	0	0	0	0	0
PXUG_V1_002384													1					0	1	0	0	1	0	1	0	0	FALSE	FALSE	FALSE	FALSE	FALSE	FALSE	FALSE	FALSE	FALSE	FALSE	FALSE	TRUE	FALSE	FALSE	0	0	0	0	0	0	0	0	0
PXUG_V1_029572													1					0	1	0	0	1	0	1	0	0	FALSE	FALSE	FALSE	FALSE	FALSE	FALSE	FALSE	FALSE	FALSE	FALSE	FALSE	TRUE	FALSE	FALSE	0	0	0	0	0	0	0	0	0
PXUG_V1_018930													1					0	1	0	0	1	0	1	0	0	FALSE	FALSE	FALSE	FALSE	FALSE	FALSE	FALSE	FALSE	FALSE	FALSE	FALSE	TRUE	FALSE	FALSE	0	0	0	0	0	0	0	0	0
PXUG_V1_005959													1					0	1	0	0	1	0	1	0	0	FALSE	FALSE	FALSE	FALSE	FALSE	FALSE	FALSE	FALSE	FALSE	FALSE	FALSE	TRUE	FALSE	FALSE	0	0	0	0	0	0	0	0	0
PXUG_V1_010008													1					0	1	0	0	1	0	1	0	0	FALSE	FALSE	FALSE	FALSE	FALSE	FALSE	FALSE	FALSE	FALSE	FALSE	FALSE	TRUE	FALSE	FALSE	0	0	0	0	0	0	0	0	0
PXUG_V1_011261													1					0	1	0	0	1	0	1	0	0	FALSE	FALSE	FALSE	FALSE	FALSE	FALSE	FALSE	FALSE	FALSE	FALSE	FALSE	TRUE	FALSE	FALSE	0	0	0	0	0	0	0	0	0
PXUG_V1_003767													1					0	1	0	0	1	0	1	0	0	FALSE	FALSE	FALSE	FALSE	FALSE	FALSE	FALSE	FALSE	FALSE	FALSE	FALSE	TRUE	FALSE	FALSE	0	0	0	0	0	0	0	0	0
PXUG_V1_002192													1					0	1	0	0	1	0	1	0	0	FALSE	FALSE	FALSE	FALSE	FALSE	FALSE	FALSE	FALSE	FALSE	FALSE	FALSE	TRUE	FALSE	FALSE	0	0	0	0	0	0	0	0	0
PXUG_V1_048171													1					0	1	0	0	1	0	1	0	0	FALSE	FALSE	FALSE	FALSE	FALSE	FALSE	FALSE	FALSE	FALSE	FALSE	FALSE	TRUE	FALSE	FALSE	0	0	0	0	0	0	0	0	0
PXUG_V1_024190													1					0	1	0	0	1	0	1	0	0	FALSE	FALSE	FALSE	FALSE	FALSE	FALSE	FALSE	FALSE	FALSE	FALSE	FALSE	TRUE	FALSE	FALSE	0	0	0	0	0	0	0	0	0
PXUG_V1_080831													1					0	1	0	0	1	0	1	0	0	FALSE	FALSE	FALSE	FALSE	FALSE	FALSE	FALSE	FALSE	FALSE	FALSE	FALSE	TRUE	FALSE	FALSE	0	0	0	0	0	0	0	0	0
PXUG_V1_025340													1					0	1	0	0	1	0	1	0	0	FALSE	FALSE	FALSE	FALSE	FALSE	FALSE	FALSE	FALSE	FALSE	FALSE	FALSE	TRUE	FALSE	FALSE	0	0	0	0	0	0	0	0	0
PXUG_V1_006797													1					0	1	0	0	1	0	1	0	0	FALSE	FALSE	FALSE	FALSE	FALSE	FALSE	FALSE	FALSE	FALSE	FALSE	FALSE	TRUE	FALSE	FALSE	0	0	0	0	0	0	0	0	0
PXUG_V1_004340													1					0	1	0	0	1	0	1	0	0	FALSE	FALSE	FALSE	FALSE	FALSE	FALSE	FALSE	FALSE	FALSE	FALSE	FALSE	TRUE	FALSE	FALSE	0	0	0	0	0	0	0	0	0
PXUG_V1_018085													1					0	1	0	0	1	0	1	0	0	FALSE	FALSE	FALSE	FALSE	FALSE	FALSE	FALSE	FALSE	FALSE	FALSE	FALSE	TRUE	FALSE	FALSE	0	0	0	0	0	0	0	0	0
PXUG_V1_029898													1					0	1	0	0	1	0	1	0	0	FALSE	FALSE	FALSE	FALSE	FALSE	FALSE	FALSE	FALSE	FALSE	FALSE	FALSE	TRUE	FALSE	FALSE	0	0	0	0	0	0	0	0	0
PXUG_V1_026135													1					0	1	0	0	1	0	1	0	0	FALSE	FALSE	FALSE	FALSE	FALSE	FALSE	FALSE	FALSE	FALSE	FALSE	FALSE	TRUE	FALSE	FALSE	0	0	0	0	0	0	0	0	0
PXUG_V1_004994													1					0	1	0	0	1	0	1	0	0	FALSE	FALSE	FALSE	FALSE	FALSE	FALSE	FALSE	FALSE	FALSE	FALSE	FALSE	TRUE	FALSE	FALSE	0	0	0	0	0	0	0	0	0
PXUG_V1_015870													1					0	1	0	0	1	0	1	0	0	FALSE	FALSE	FALSE	FALSE	FALSE	FALSE	FALSE	FALSE	FALSE	FALSE	FALSE	TRUE	FALSE	FALSE	0	0	0	0	0	0	0	0	0
PXUG_V1_014148													1					0	1	0	0	1	0	1	0	0	FALSE	FALSE	FALSE	FALSE	FALSE	FALSE	FALSE	FALSE	FALSE	FALSE	FALSE	TRUE	FALSE	FALSE	0	0	0	0	0	0	0	0	0
PXUG_V1_001991													1					0	1	0	0	1	0	1	0	0	FALSE	FALSE	FALSE	FALSE	FALSE	FALSE	FALSE	FALSE	FALSE	FALSE	FALSE	TRUE	FALSE	FALSE	0	0	0	0	0	0	0	0	0
PXUG_V1_015881													1					0	1	0	0	1	0	1	0	0	FALSE	FALSE	FALSE	FALSE	FALSE	FALSE	FALSE	FALSE	FALSE	FALSE	FALSE	TRUE	FALSE	FALSE	0	0	0	0	0	0	0	0	0
PXUG_V1_010976													1					0	1	0	0	1	0	1	0	0	FALSE	FALSE	FALSE	FALSE	FALSE	FALSE	FALSE	FALSE	FALSE	FALSE	FALSE	TRUE	FALSE	FALSE	0	0	0	0	0	0	0	0	0
PXUG_V1_082983													1					0	1	0	0	1	0	1	0	0	FALSE	FALSE	FALSE	FALSE	FALSE	FALSE	FALSE	FALSE	FALSE	FALSE	FALSE	TRUE	FALSE	FALSE	0	0	0	0	0	0	0	0	0
PXUG_V1_061794													1					0	1	0	0	1	0	1	0	0	FALSE	FALSE	FALSE	FALSE	FALSE	FALSE	FALSE	FALSE	FALSE	FALSE	FALSE	TRUE	FALSE	FALSE	0	0	0	0	0	0	0	0	0
PXUG_V1_007406													1					0	1	0	0	1	0	1	0	0	FALSE	FALSE	FALSE	FALSE	FALSE	FALSE	FALSE	FALSE	FALSE	FALSE	FALSE	TRUE	FALSE	FALSE	0	0	0	0	0	0	0	0	0
PXUG_V1_014087													1					0	1	0	0	1	0	1	0	0	FALSE	FALSE	FALSE	FALSE	FALSE	FALSE	FALSE	FALSE	FALSE	FALSE	FALSE	TRUE	FALSE	FALSE	0	0	0	0	0	0	0	0	0
PXUG_V1_049455													1					0	1	0	0	1	0	1	0	0	FALSE	FALSE	FALSE	FALSE	FALSE	FALSE	FALSE	FALSE	FALSE	FALSE	FALSE	TRUE	FALSE	FALSE	0	0	0	0	0	0	0	0	0
PXUG_V1_027172													1					0	1	0	0	1	0	1	0	0	FALSE	FALSE	FALSE	FALSE	FALSE	FALSE	FALSE	FALSE	FALSE	FALSE	FALSE	TRUE	FALSE	FALSE	0	0	0	0	0	0	0	0	0
PXUG_V1_004037													1					0	1	0	0	1	0	1	0	0	FALSE	FALSE	FALSE	FALSE	FALSE	FALSE	FALSE	FALSE	FALSE	FALSE	FALSE	TRUE	FALSE	FALSE	0	0	0	0	0	0	0	0	0
PXUG_V1_027435													1					0	1	0	0	1	0	1	0	0	FALSE	FALSE	FALSE	FALSE	FALSE	FALSE	FALSE	FALSE	FALSE	FALSE	FALSE	TRUE	FALSE	FALSE	0	0	0	0	0	0	0	0	0
PXUG_V1_016142													1					0	1	0	0	1	0	1	0	0	FALSE	FALSE	FALSE	FALSE	FALSE	FALSE	FALSE	FALSE	FALSE	FALSE	FALSE	TRUE	FALSE	FALSE	0	0	0	0	0	0	0	0	0
PXUG_V1_007276													1					0	1	0	0	1	0	1	0	0	FALSE	FALSE	FALSE	FALSE	FALSE	FALSE	FALSE	FALSE	FALSE	FALSE	FALSE	TRUE	FALSE	FALSE	0	0	0	0	0	0	0	0	0
PXUG_V1_023247													1					0	1	0	0	1	0	1	0	0	FALSE	FALSE	FALSE	FALSE	FALSE	FALSE	FALSE	FALSE	FALSE	FALSE	FALSE	TRUE	FALSE	FALSE	0	0	0	0	0	0	0	0	0
PXUG_V1_045293													1					0	1	0	0	1	0	1	0	0	FALSE	FALSE	FALSE	FALSE	FALSE	FALSE	FALSE	FALSE	FALSE	FALSE	FALSE	TRUE	FALSE	FALSE	0	0	0	0	0	0	0	0	0
PXUG_V1_008134													1					0	1	0	0	1	0	1	0	0	FALSE	FALSE	FALSE	FALSE	FALSE	FALSE	FALSE	FALSE	FALSE	FALSE	FALSE	TRUE	FALSE	FALSE	0	0	0	0	0	0	0	0	0
PXUG_V1_023590													1					0	1	0	0	1	0	1	0	0	FALSE	FALSE	FALSE	FALSE	FALSE	FALSE	FALSE	FALSE	FALSE	FALSE	FALSE	TRUE	FALSE	FALSE	0	0	0	0	0	0	0	0	0
PXUG_V1_083599													1					0	1	0	0	1	0	1	0	0	FALSE	FALSE	FALSE	FALSE	FALSE	FALSE	FALSE	FALSE	FALSE	FALSE	FALSE	TRUE	FALSE	FALSE	0	0	0	0	0	0	0	0	0
PXUG_V1_010808													1					0	1	0	0	1	0	1	0	0	FALSE	FALSE	FALSE	FALSE	FALSE	FALSE	FALSE	FALSE	FALSE	FALSE	FALSE	TRUE	FALSE	FALSE	0	0	0	0	0	0	0	0	0
PXUG_V1_054682													1					0	1	0	0	1	0	1	0	0	FALSE	FALSE	FALSE	FALSE	FALSE	FALSE	FALSE	FALSE	FALSE	FALSE	FALSE	TRUE	FALSE	FALSE	0	0	0	0	0	0	0	0	0
PXUG_V1_014577													1					0	1	0	0	1	0	1	0	0	FALSE	FALSE	FALSE	FALSE	FALSE	FALSE	FALSE	FALSE	FALSE	FALSE	FALSE	TRUE	FALSE	FALSE	0	0	0	0	0	0	0	0	0
PXUG_V1_026395													1					0	1	0	0	1	0	1	0	0	FALSE	FALSE	FALSE	FALSE	FALSE	FALSE	FALSE	FALSE	FALSE	FALSE	FALSE	TRUE	FALSE	FALSE	0	0	0	0	0	0	0	0	0
PXUG_V1_014226													1					0	1	0	0	1	0	1	0	0	FALSE	FALSE	FALSE	FALSE	FALSE	FALSE	FALSE	FALSE	FALSE	FALSE	FALSE	TRUE	FALSE	FALSE	0	0	0	0	0	0	0	0	0
PXUG_V1_027964													1					0	1	0	0	1	0	1	0	0	FALSE	FALSE	FALSE	FALSE	FALSE	FALSE	FALSE	FALSE	FALSE	FALSE	FALSE	TRUE	FALSE	FALSE	0	0	0	0	0	0	0	0	0
PXUG_V1_006741													1					0	1	0	0	1	0	1	0	0	FALSE	FALSE	FALSE	FALSE	FALSE	FALSE	FALSE	FALSE	FALSE	FALSE	FALSE	TRUE	FALSE	FALSE	0	0	0	0	0	0	0	0	0
PXUG_V1_004997													1					0	1	0	0	1	0	1	0	0	FALSE	FALSE	FALSE	FALSE	FALSE	FALSE	FALSE	FALSE	FALSE	FALSE	FALSE	TRUE	FALSE	FALSE	0	0	0	0	0	0	0	0	0
PXUG_V1_005753													1					0	1	0	0	1	0	1	0	0	FALSE	FALSE	FALSE	FALSE	FALSE	FALSE	FALSE	FALSE	FALSE	FALSE	FALSE	TRUE	FALSE	FALSE	0	0	0	0	0	0	0	0	0
PXUG_V1_012690													1					0	1	0	0	1	0	1	0	0	FALSE	FALSE	FALSE	FALSE	FALSE	FALSE	FALSE	FALSE	FALSE	FALSE	FALSE	TRUE	FALSE	FALSE	0	0	0	0	0	0	0	0	0
PXUG_V1_053965													1					0	1	0	0	1	0	1	0	0	FALSE	FALSE	FALSE	FALSE	FALSE	FALSE	FALSE	FALSE	FALSE	FALSE	FALSE	TRUE	FALSE	FALSE	0	0	0	0	0	0	0	0	0
PXUG_V1_072799													1					0	1	0	0	1	0	1	0	0	FALSE	FALSE	FALSE	FALSE	FALSE	FALSE	FALSE	FALSE	FALSE	FALSE	FALSE	TRUE	FALSE	FALSE	0	0	0	0	0	0	0	0	0
PXUG_V1_026334													1					0	1	0	0	1	0	1	0	0	FALSE	FALSE	FALSE	FALSE	FALSE	FALSE	FALSE	FALSE	FALSE	FALSE	FALSE	TRUE	FALSE	FALSE	0	0	0	0	0	0	0	0	0
PXUG_V1_008984													1					0	1	0	0	1	0	1	0	0	FALSE	FALSE	FALSE	FALSE	FALSE	FALSE	FALSE	FALSE	FALSE	FALSE	FALSE	TRUE	FALSE	FALSE	0	0	0	0	0	0	0	0	0
PXUG_V1_006921													1					0	1	0	0	1	0	1	0	0	FALSE	FALSE	FALSE	FALSE	FALSE	FALSE	FALSE	FALSE	FALSE	FALSE	FALSE	TRUE	FALSE	FALSE	0	0	0	0	0	0	0	0	0
PXUG_V1_042286													1					0	1	0	0	1	0	1	0	0	FALSE	FALSE	FALSE	FALSE	FALSE	FALSE	FALSE	FALSE	FALSE	FALSE	FALSE	TRUE	FALSE	FALSE	0	0	0	0	0	0	0	0	0
PXUG_V1_029708													1					0	1	0	0	1	0	1	0	0	FALSE	FALSE	FALSE	FALSE	FALSE	FALSE	FALSE	FALSE	FALSE	FALSE	FALSE	TRUE	FALSE	FALSE	0	0	0	0	0	0	0	0	0
PXUG_V1_010404													1					0	1	0	0	1	0	1	0	0	FALSE	FALSE	FALSE	FALSE	FALSE	FALSE	FALSE	FALSE	FALSE	FALSE	FALSE	TRUE	FALSE	FALSE	0	0	0	0	0	0	0	0	0
PXUG_V1_002843													1					0	1	0	0	1	0	1	0	0	FALSE	FALSE	FALSE	FALSE	FALSE	FALSE	FALSE	FALSE	FALSE	FALSE	FALSE	TRUE	FALSE	FALSE	0	0	0	0	0	0	0	0	0
PXUG_V1_008239													1					0	1	0	0	1	0	1	0	0	FALSE	FALSE	FALSE	FALSE	FALSE	FALSE	FALSE	FALSE	FALSE	FALSE	FALSE	TRUE	FALSE	FALSE	0	0	0	0	0	0	0	0	0
PXUG_V1_057319													1					0	1	0	0	1	0	1	0	0	FALSE	FALSE	FALSE	FALSE	FALSE	FALSE	FALSE	FALSE	FALSE	FALSE	FALSE	TRUE	FALSE	FALSE	0	0	0	0	0	0	0	0	0
PXUG_V1_047011													1					0	1	0	0	1	0	1	0	0	FALSE	FALSE	FALSE	FALSE	FALSE	FALSE	FALSE	FALSE	FALSE	FALSE	FALSE	TRUE	FALSE	FALSE	0	0	0	0	0	0	0	0	0
PXUG_V1_047016													1					0	1	0	0	1	0	1	0	0	FALSE	FALSE	FALSE	FALSE	FALSE	FALSE	FALSE	FALSE	FALSE	FALSE	FALSE	TRUE	FALSE	FALSE	0	0	0	0	0	0	0	0	0
PXUG_V1_047014													1					0	1	0	0	1	0	1	0	0	FALSE	FALSE	FALSE	FALSE	FALSE	FALSE	FALSE	FALSE	FALSE	FALSE	FALSE	TRUE	FALSE	FALSE	0	0	0	0	0	0	0	0	0
PXUG_V1_033890													1					0	1	0	0	1	0	1	0	0	FALSE	FALSE	FALSE	FALSE	FALSE	FALSE	FALSE	FALSE	FALSE	FALSE	FALSE	TRUE	FALSE	FALSE	0	0	0	0	0	0	0	0	0
PXUG_V1_000683													1					0	1	0	0	1	0	1	0	0	FALSE	FALSE	FALSE	FALSE	FALSE	FALSE	FALSE	FALSE	FALSE	FALSE	FALSE	TRUE	FALSE	FALSE	0	0	0	0	0	0	0	0	0
PXUG_V1_000682													1					0	1	0	0	1	0	1	0	0	FALSE	FALSE	FALSE	FALSE	FALSE	FALSE	FALSE	FALSE	FALSE	FALSE	FALSE	TRUE	FALSE	FALSE	0	0	0	0	0	0	0	0	0
PXUG_V1_028378													1					0	1	0	0	1	0	1	0	0	FALSE	FALSE	FALSE	FALSE	FALSE	FALSE	FALSE	FALSE	FALSE	FALSE	FALSE	TRUE	FALSE	FALSE	0	0	0	0	0	0	0	0	0
PXUG_V1_012938													1					0	1	0	0	1	0	1	0	0	FALSE	FALSE	FALSE	FALSE	FALSE	FALSE	FALSE	FALSE	FALSE	FALSE	FALSE	TRUE	FALSE	FALSE	0	0	0	0	0	0	0	0	0
PXUG_V1_012138													1					0	1	0	0	1	0	1	0	0	FALSE	FALSE	FALSE	FALSE	FALSE	FALSE	FALSE	FALSE	FALSE	FALSE	FALSE	TRUE	FALSE	FALSE	0	0	0	0	0	0	0	0	0
PXUG_V1_014957													1					0	1	0	0	1	0	1	0	0	FALSE	FALSE	FALSE	FALSE	FALSE	FALSE	FALSE	FALSE	FALSE	FALSE	FALSE	TRUE	FALSE	FALSE	0	0	0	0	0	0	0	0	0
PXUG_V1_020045													1					0	1	0	0	1	0	1	0	0	FALSE	FALSE	FALSE	FALSE	FALSE	FALSE	FALSE	FALSE	FALSE	FALSE	FALSE	TRUE	FALSE	FALSE	0	0	0	0	0	0	0	0	0
PXUG_V1_029386													1					0	1	0	0	1	0	1	0	0	FALSE	FALSE	FALSE	FALSE	FALSE	FALSE	FALSE	FALSE	FALSE	FALSE	FALSE	TRUE	FALSE	FALSE	0	0	0	0	0	0	0	0	0
PXUG_V1_071948													1					0	1	0	0	1	0	1	0	0	FALSE	FALSE	FALSE	FALSE	FALSE	FALSE	FALSE	FALSE	FALSE	FALSE	FALSE	TRUE	FALSE	FALSE	0	0	0	0	0	0	0	0	0
PXUG_V1_005493													1					0	1	0	0	1	0	1	0	0	FALSE	FALSE	FALSE	FALSE	FALSE	FALSE	FALSE	FALSE	FALSE	FALSE	FALSE	TRUE	FALSE	FALSE	0	0	0	0	0	0	0	0	0
PXUG_V1_018740													1					0	1	0	0	1	0	1	0	0	FALSE	FALSE	FALSE	FALSE	FALSE	FALSE	FALSE	FALSE	FALSE	FALSE	FALSE	TRUE	FALSE	FALSE	0	0	0	0	0	0	0	0	0
PXUG_V1_011510													1					0	1	0	0	1	0	1	0	0	FALSE	FALSE	FALSE	FALSE	FALSE	FALSE	FALSE	FALSE	FALSE	FALSE	FALSE	TRUE	FALSE	FALSE	0	0	0	0	0	0	0	0	0
PXUG_V1_009336													1					0	1	0	0	1	0	1	0	0	FALSE	FALSE	FALSE	FALSE	FALSE	FALSE	FALSE	FALSE	FALSE	FALSE	FALSE	TRUE	FALSE	FALSE	0	0	0	0	0	0	0	0	0
PXUG_V1_023828													1					0	1	0	0	1	0	1	0	0	FALSE	FALSE	FALSE	FALSE	FALSE	FALSE	FALSE	FALSE	FALSE	FALSE	FALSE	TRUE	FALSE	FALSE	0	0	0	0	0	0	0	0	0
PXUG_V1_021031													1					0	1	0	0	1	0	1	0	0	FALSE	FALSE	FALSE	FALSE	FALSE	FALSE	FALSE	FALSE	FALSE	FALSE	FALSE	TRUE	FALSE	FALSE	0	0	0	0	0	0	0	0	0
PXUG_V1_006942													1					0	1	0	0	1	0	1	0	0	FALSE	FALSE	FALSE	FALSE	FALSE	FALSE	FALSE	FALSE	FALSE	FALSE	FALSE	TRUE	FALSE	FALSE	0	0	0	0	0	0	0	0	0
PXUG_V1_034777													1					0	1	0	0	1	0	1	0	0	FALSE	FALSE	FALSE	FALSE	FALSE	FALSE	FALSE	FALSE	FALSE	FALSE	FALSE	TRUE	FALSE	FALSE	0	0	0	0	0	0	0	0	0
PXUG_V1_018937													1					0	1	0	0	1	0	1	0	0	FALSE	FALSE	FALSE	FALSE	FALSE	FALSE	FALSE	FALSE	FALSE	FALSE	FALSE	TRUE	FALSE	FALSE	0	0	0	0	0	0	0	0	0
PXUG_V1_010011													1					0	1	0	0	1	0	1	0	0	FALSE	FALSE	FALSE	FALSE	FALSE	FALSE	FALSE	FALSE	FALSE	FALSE	FALSE	TRUE	FALSE	FALSE	0	0	0	0	0	0	0	0	0
PXUG_V1_001527													1					0	1	0	0	1	0	1	0	0	FALSE	FALSE	FALSE	FALSE	FALSE	FALSE	FALSE	FALSE	FALSE	FALSE	FALSE	TRUE	FALSE	FALSE	0	0	0	0	0	0	0	0	0
PXUG_V1_046442													1					0	1	0	0	1	0	1	0	0	FALSE	FALSE	FALSE	FALSE	FALSE	FALSE	FALSE	FALSE	FALSE	FALSE	FALSE	TRUE	FALSE	FALSE	0	0	0	0	0	0	0	0	0
PXUG_V1_009468													1					0	1	0	0	1	0	1	0	0	FALSE	FALSE	FALSE	FALSE	FALSE	FALSE	FALSE	FALSE	FALSE	FALSE	FALSE	TRUE	FALSE	FALSE	0	0	0	0	0	0	0	0	0
PXUG_V1_014372													1					0	1	0	0	1	0	1	0	0	FALSE	FALSE	FALSE	FALSE	FALSE	FALSE	FALSE	FALSE	FALSE	FALSE	FALSE	TRUE	FALSE	FALSE	0	0	0	0	0	0	0	0	0
PXUG_V1_004538													1					0	1	0	0	1	0	1	0	0	FALSE	FALSE	FALSE	FALSE	FALSE	FALSE	FALSE	FALSE	FALSE	FALSE	FALSE	TRUE	FALSE	FALSE	0	0	0	0	0	0	0	0	0
PXUG_V1_015908													1					0	1	0	0	1	0	1	0	0	FALSE	FALSE	FALSE	FALSE	FALSE	FALSE	FALSE	FALSE	FALSE	FALSE	FALSE	TRUE	FALSE	FALSE	0	0	0	0	0	0	0	0	0
PXUG_V1_018942													1					0	1	0	0	1	0	1	0	0	FALSE	FALSE	FALSE	FALSE	FALSE	FALSE	FALSE	FALSE	FALSE	FALSE	FALSE	TRUE	FALSE	FALSE	0	0	0	0	0	0	0	0	0
PXUG_V1_022627													1					0	1	0	0	1	0	1	0	0	FALSE	FALSE	FALSE	FALSE	FALSE	FALSE	FALSE	FALSE	FALSE	FALSE	FALSE	TRUE	FALSE	FALSE	0	0	0	0	0	0	0	0	0
PXUG_V1_003355													1					0	1	0	0	1	0	1	0	0	FALSE	FALSE	FALSE	FALSE	FALSE	FALSE	FALSE	FALSE	FALSE	FALSE	FALSE	TRUE	FALSE	FALSE	0	0	0	0	0	0	0	0	0
PXUG_V1_002527													1					0	1	0	0	1	0	1	0	0	FALSE	FALSE	FALSE	FALSE	FALSE	FALSE	FALSE	FALSE	FALSE	FALSE	FALSE	TRUE	FALSE	FALSE	0	0	0	0	0	0	0	0	0
PXUG_V1_000209													1					0	1	0	0	1	0	1	0	0	FALSE	FALSE	FALSE	FALSE	FALSE	FALSE	FALSE	FALSE	FALSE	FALSE	FALSE	TRUE	FALSE	FALSE	0	0	0	0	0	0	0	0	0
PXUG_V1_007898													1					0	1	0	0	1	0	1	0	0	FALSE	FALSE	FALSE	FALSE	FALSE	FALSE	FALSE	FALSE	FALSE	FALSE	FALSE	TRUE	FALSE	FALSE	0	0	0	0	0	0	0	0	0
PXUG_V1_032245	1																	1	0	0	0	1	1	0	0	0	FALSE	FALSE	FALSE	FALSE	FALSE	FALSE	FALSE	FALSE	FALSE	FALSE	TRUE	FALSE	FALSE	FALSE	0	0	0	0	0	0	0	0	0
PXUG_V1_078012	1																	1	0	0	0	1	1	0	0	0	FALSE	FALSE	FALSE	FALSE	FALSE	FALSE	FALSE	FALSE	FALSE	FALSE	TRUE	FALSE	FALSE	FALSE	0	0	0	0	0	0	0	0	0
PXUG_V1_004657	1																	1	0	0	0	1	1	0	0	0	FALSE	FALSE	FALSE	FALSE	FALSE	FALSE	FALSE	FALSE	FALSE	FALSE	TRUE	FALSE	FALSE	FALSE	0	0	0	0	0	0	0	0	0
PXUG_V1_000370	1																	1	0	0	0	1	1	0	0	0	FALSE	FALSE	FALSE	FALSE	FALSE	FALSE	FALSE	FALSE	FALSE	FALSE	TRUE	FALSE	FALSE	FALSE	0	0	0	0	0	0	0	0	0
PXUG_V1_002897	1																	1	0	0	0	1	1	0	0	0	FALSE	FALSE	FALSE	FALSE	FALSE	FALSE	FALSE	FALSE	FALSE	FALSE	TRUE	FALSE	FALSE	FALSE	0	0	0	0	0	0	0	0	0
PXUG_V1_053927	1																	1	0	0	0	1	1	0	0	0	FALSE	FALSE	FALSE	FALSE	FALSE	FALSE	FALSE	FALSE	FALSE	FALSE	TRUE	FALSE	FALSE	FALSE	0	0	0	0	0	0	0	0	0
PXUG_V1_020750	1																	1	0	0	0	1	1	0	0	0	FALSE	FALSE	FALSE	FALSE	FALSE	FALSE	FALSE	FALSE	FALSE	FALSE	TRUE	FALSE	FALSE	FALSE	0	0	0	0	0	0	0	0	0
PXUG_V1_082548	1																	1	0	0	0	1	1	0	0	0	FALSE	FALSE	FALSE	FALSE	FALSE	FALSE	FALSE	FALSE	FALSE	FALSE	TRUE	FALSE	FALSE	FALSE	0	0	0	0	0	0	0	0	0
PXUG_V1_084475	1																	1	0	0	0	1	1	0	0	0	FALSE	FALSE	FALSE	FALSE	FALSE	FALSE	FALSE	FALSE	FALSE	FALSE	TRUE	FALSE	FALSE	FALSE	0	0	0	0	0	0	0	0	0
PXUG_V1_084474	1																	1	0	0	0	1	1	0	0	0	FALSE	FALSE	FALSE	FALSE	FALSE	FALSE	FALSE	FALSE	FALSE	FALSE	TRUE	FALSE	FALSE	FALSE	0	0	0	0	0	0	0	0	0
PXUG_V1_034240	1																	1	0	0	0	1	1	0	0	0	FALSE	FALSE	FALSE	FALSE	FALSE	FALSE	FALSE	FALSE	FALSE	FALSE	TRUE	FALSE	FALSE	FALSE	0	0	0	0	0	0	0	0	0
PXUG_V1_000065	1																	1	0	0	0	1	1	0	0	0	FALSE	FALSE	FALSE	FALSE	FALSE	FALSE	FALSE	FALSE	FALSE	FALSE	TRUE	FALSE	FALSE	FALSE	0	0	0	0	0	0	0	0	0
PXUG_V1_011931							1											1	0	0	0	1	1	0	0	0	FALSE	FALSE	FALSE	FALSE	FALSE	FALSE	FALSE	FALSE	FALSE	FALSE	TRUE	FALSE	FALSE	FALSE	0	0	0	0	0	0	0	0	0
PXUG_V1_015347							1											1	0	0	0	1	1	0	0	0	FALSE	FALSE	FALSE	FALSE	FALSE	FALSE	FALSE	FALSE	FALSE	FALSE	TRUE	FALSE	FALSE	FALSE	0	0	0	0	0	0	0	0	0
PXUG_V1_010514							1											1	0	0	0	1	1	0	0	0	FALSE	FALSE	FALSE	FALSE	FALSE	FALSE	FALSE	FALSE	FALSE	FALSE	TRUE	FALSE	FALSE	FALSE	0	0	0	0	0	0	0	0	0
PXUG_V1_053718							1											1	0	0	0	1	1	0	0	0	FALSE	FALSE	FALSE	FALSE	FALSE	FALSE	FALSE	FALSE	FALSE	FALSE	TRUE	FALSE	FALSE	FALSE	0	0	0	0	0	0	0	0	0
PXUG_V1_008955							1											1	0	0	0	1	1	0	0	0	FALSE	FALSE	FALSE	FALSE	FALSE	FALSE	FALSE	FALSE	FALSE	FALSE	TRUE	FALSE	FALSE	FALSE	0	0	0	0	0	0	0	0	0
PXUG_V1_012879							1											1	0	0	0	1	1	0	0	0	FALSE	FALSE	FALSE	FALSE	FALSE	FALSE	FALSE	FALSE	FALSE	FALSE	TRUE	FALSE	FALSE	FALSE	0	0	0	0	0	0	0	0	0
PXUG_V1_002810							1											1	0	0	0	1	1	0	0	0	FALSE	FALSE	FALSE	FALSE	FALSE	FALSE	FALSE	FALSE	FALSE	FALSE	TRUE	FALSE	FALSE	FALSE	0	0	0	0	0	0	0	0	0
PXUG_V1_023627							1											1	0	0	0	1	1	0	0	0	FALSE	FALSE	FALSE	FALSE	FALSE	FALSE	FALSE	FALSE	FALSE	FALSE	TRUE	FALSE	FALSE	FALSE	0	0	0	0	0	0	0	0	0
PXUG_V1_021675							1											1	0	0	0	1	1	0	0	0	FALSE	FALSE	FALSE	FALSE	FALSE	FALSE	FALSE	FALSE	FALSE	FALSE	TRUE	FALSE	FALSE	FALSE	0	0	0	0	0	0	0	0	0
PXUG_V1_019946							1											1	0	0	0	1	1	0	0	0	FALSE	FALSE	FALSE	FALSE	FALSE	FALSE	FALSE	FALSE	FALSE	FALSE	TRUE	FALSE	FALSE	FALSE	0	0	0	0	0	0	0	0	0
PXUG_V1_000331							1											1	0	0	0	1	1	0	0	0	FALSE	FALSE	FALSE	FALSE	FALSE	FALSE	FALSE	FALSE	FALSE	FALSE	TRUE	FALSE	FALSE	FALSE	0	0	0	0	0	0	0	0	0
PXUG_V1_059413							1											1	0	0	0	1	1	0	0	0	FALSE	FALSE	FALSE	FALSE	FALSE	FALSE	FALSE	FALSE	FALSE	FALSE	TRUE	FALSE	FALSE	FALSE	0	0	0	0	0	0	0	0	0
PXUG_V1_021348							1											1	0	0	0	1	1	0	0	0	FALSE	FALSE	FALSE	FALSE	FALSE	FALSE	FALSE	FALSE	FALSE	FALSE	TRUE	FALSE	FALSE	FALSE	0	0	0	0	0	0	0	0	0
PXUG_V1_006011							1											1	0	0	0	1	1	0	0	0	FALSE	FALSE	FALSE	FALSE	FALSE	FALSE	FALSE	FALSE	FALSE	FALSE	TRUE	FALSE	FALSE	FALSE	0	0	0	0	0	0	0	0	0
PXUG_V1_055058							1											1	0	0	0	1	1	0	0	0	FALSE	FALSE	FALSE	FALSE	FALSE	FALSE	FALSE	FALSE	FALSE	FALSE	TRUE	FALSE	FALSE	FALSE	0	0	0	0	0	0	0	0	0
PXUG_V1_041245							1											1	0	0	0	1	1	0	0	0	FALSE	FALSE	FALSE	FALSE	FALSE	FALSE	FALSE	FALSE	FALSE	FALSE	TRUE	FALSE	FALSE	FALSE	0	0	0	0	0	0	0	0	0
PXUG_V1_015264							1											1	0	0	0	1	1	0	0	0	FALSE	FALSE	FALSE	FALSE	FALSE	FALSE	FALSE	FALSE	FALSE	FALSE	TRUE	FALSE	FALSE	FALSE	0	0	0	0	0	0	0	0	0
PXUG_V1_050273							1											1	0	0	0	1	1	0	0	0	FALSE	FALSE	FALSE	FALSE	FALSE	FALSE	FALSE	FALSE	FALSE	FALSE	TRUE	FALSE	FALSE	FALSE	0	0	0	0	0	0	0	0	0
PXUG_V1_000985							1											1	0	0	0	1	1	0	0	0	FALSE	FALSE	FALSE	FALSE	FALSE	FALSE	FALSE	FALSE	FALSE	FALSE	TRUE	FALSE	FALSE	FALSE	0	0	0	0	0	0	0	0	0
PXUG_V1_028629							1											1	0	0	0	1	1	0	0	0	FALSE	FALSE	FALSE	FALSE	FALSE	FALSE	FALSE	FALSE	FALSE	FALSE	TRUE	FALSE	FALSE	FALSE	0	0	0	0	0	0	0	0	0
PXUG_V1_009260							1											1	0	0	0	1	1	0	0	0	FALSE	FALSE	FALSE	FALSE	FALSE	FALSE	FALSE	FALSE	FALSE	FALSE	TRUE	FALSE	FALSE	FALSE	0	0	0	0	0	0	0	0	0
PXUG_V1_076447							1											1	0	0	0	1	1	0	0	0	FALSE	FALSE	FALSE	FALSE	FALSE	FALSE	FALSE	FALSE	FALSE	FALSE	TRUE	FALSE	FALSE	FALSE	0	0	0	0	0	0	0	0	0
PXUG_V1_044278								1										1	0	0	0	1	1	0	0	0	FALSE	FALSE	FALSE	FALSE	FALSE	FALSE	FALSE	FALSE	FALSE	FALSE	TRUE	FALSE	FALSE	FALSE	0	0	0	0	0	0	0	0	0
PXUG_V1_003504								1										1	0	0	0	1	1	0	0	0	FALSE	FALSE	FALSE	FALSE	FALSE	FALSE	FALSE	FALSE	FALSE	FALSE	TRUE	FALSE	FALSE	FALSE	0	0	0	0	0	0	0	0	0
PXUG_V1_019453								1										1	0	0	0	1	1	0	0	0	FALSE	FALSE	FALSE	FALSE	FALSE	FALSE	FALSE	FALSE	FALSE	FALSE	TRUE	FALSE	FALSE	FALSE	0	0	0	0	0	0	0	0	0
PXUG_V1_078319								1										1	0	0	0	1	1	0	0	0	FALSE	FALSE	FALSE	FALSE	FALSE	FALSE	FALSE	FALSE	FALSE	FALSE	TRUE	FALSE	FALSE	FALSE	0	0	0	0	0	0	0	0	0
PXUG_V1_002896								1										1	0	0	0	1	1	0	0	0	FALSE	FALSE	FALSE	FALSE	FALSE	FALSE	FALSE	FALSE	FALSE	FALSE	TRUE	FALSE	FALSE	FALSE	0	0	0	0	0	0	0	0	0
PXUG_V1_019884								1										1	0	0	0	1	1	0	0	0	FALSE	FALSE	FALSE	FALSE	FALSE	FALSE	FALSE	FALSE	FALSE	FALSE	TRUE	FALSE	FALSE	FALSE	0	0	0	0	0	0	0	0	0
PXUG_V1_009054								1										1	0	0	0	1	1	0	0	0	FALSE	FALSE	FALSE	FALSE	FALSE	FALSE	FALSE	FALSE	FALSE	FALSE	TRUE	FALSE	FALSE	FALSE	0	0	0	0	0	0	0	0	0
PXUG_V1_023129								1										1	0	0	0	1	1	0	0	0	FALSE	FALSE	FALSE	FALSE	FALSE	FALSE	FALSE	FALSE	FALSE	FALSE	TRUE	FALSE	FALSE	FALSE	0	0	0	0	0	0	0	0	0
PXUG_V1_016962								1										1	0	0	0	1	1	0	0	0	FALSE	FALSE	FALSE	FALSE	FALSE	FALSE	FALSE	FALSE	FALSE	FALSE	TRUE	FALSE	FALSE	FALSE	0	0	0	0	0	0	0	0	0
PXUG_V1_016034								1										1	0	0	0	1	1	0	0	0	FALSE	FALSE	FALSE	FALSE	FALSE	FALSE	FALSE	FALSE	FALSE	FALSE	TRUE	FALSE	FALSE	FALSE	0	0	0	0	0	0	0	0	0
PXUG_V1_015142								1										1	0	0	0	1	1	0	0	0	FALSE	FALSE	FALSE	FALSE	FALSE	FALSE	FALSE	FALSE	FALSE	FALSE	TRUE	FALSE	FALSE	FALSE	0	0	0	0	0	0	0	0	0
PXUG_V1_075547								1										1	0	0	0	1	1	0	0	0	FALSE	FALSE	FALSE	FALSE	FALSE	FALSE	FALSE	FALSE	FALSE	FALSE	TRUE	FALSE	FALSE	FALSE	0	0	0	0	0	0	0	0	0
PXUG_V1_050568								1										1	0	0	0	1	1	0	0	0	FALSE	FALSE	FALSE	FALSE	FALSE	FALSE	FALSE	FALSE	FALSE	FALSE	TRUE	FALSE	FALSE	FALSE	0	0	0	0	0	0	0	0	0
PXUG_V1_024580								1										1	0	0	0	1	1	0	0	0	FALSE	FALSE	FALSE	FALSE	FALSE	FALSE	FALSE	FALSE	FALSE	FALSE	TRUE	FALSE	FALSE	FALSE	0	0	0	0	0	0	0	0	0
PXUG_V1_011611								1										1	0	0	0	1	1	0	0	0	FALSE	FALSE	FALSE	FALSE	FALSE	FALSE	FALSE	FALSE	FALSE	FALSE	TRUE	FALSE	FALSE	FALSE	0	0	0	0	0	0	0	0	0
PXUG_V1_011812								1										1	0	0	0	1	1	0	0	0	FALSE	FALSE	FALSE	FALSE	FALSE	FALSE	FALSE	FALSE	FALSE	FALSE	TRUE	FALSE	FALSE	FALSE	0	0	0	0	0	0	0	0	0
PXUG_V1_032432								1										1	0	0	0	1	1	0	0	0	FALSE	FALSE	FALSE	FALSE	FALSE	FALSE	FALSE	FALSE	FALSE	FALSE	TRUE	FALSE	FALSE	FALSE	0	0	0	0	0	0	0	0	0
PXUG_V1_047555								1										1	0	0	0	1	1	0	0	0	FALSE	FALSE	FALSE	FALSE	FALSE	FALSE	FALSE	FALSE	FALSE	FALSE	TRUE	FALSE	FALSE	FALSE	0	0	0	0	0	0	0	0	0
PXUG_V1_002529								1										1	0	0	0	1	1	0	0	0	FALSE	FALSE	FALSE	FALSE	FALSE	FALSE	FALSE	FALSE	FALSE	FALSE	TRUE	FALSE	FALSE	FALSE	0	0	0	0	0	0	0	0	0
PXUG_V1_000724								1										1	0	0	0	1	1	0	0	0	FALSE	FALSE	FALSE	FALSE	FALSE	FALSE	FALSE	FALSE	FALSE	FALSE	TRUE	FALSE	FALSE	FALSE	0	0	0	0	0	0	0	0	0
PXUG_V1_026674								1										1	0	0	0	1	1	0	0	0	FALSE	FALSE	FALSE	FALSE	FALSE	FALSE	FALSE	FALSE	FALSE	FALSE	TRUE	FALSE	FALSE	FALSE	0	0	0	0	0	0	0	0	0
PXUG_V1_068718								1										1	0	0	0	1	1	0	0	0	FALSE	FALSE	FALSE	FALSE	FALSE	FALSE	FALSE	FALSE	FALSE	FALSE	TRUE	FALSE	FALSE	FALSE	0	0	0	0	0	0	0	0	0
PXUG_V1_029293								1										1	0	0	0	1	1	0	0	0	FALSE	FALSE	FALSE	FALSE	FALSE	FALSE	FALSE	FALSE	FALSE	FALSE	TRUE	FALSE	FALSE	FALSE	0	0	0	0	0	0	0	0	0
PXUG_V1_018499								1										1	0	0	0	1	1	0	0	0	FALSE	FALSE	FALSE	FALSE	FALSE	FALSE	FALSE	FALSE	FALSE	FALSE	TRUE	FALSE	FALSE	FALSE	0	0	0	0	0	0	0	0	0
PXUG_V1_034639								1										1	0	0	0	1	1	0	0	0	FALSE	FALSE	FALSE	FALSE	FALSE	FALSE	FALSE	FALSE	FALSE	FALSE	TRUE	FALSE	FALSE	FALSE	0	0	0	0	0	0	0	0	0
PXUG_V1_000290								1										1	0	0	0	1	1	0	0	0	FALSE	FALSE	FALSE	FALSE	FALSE	FALSE	FALSE	FALSE	FALSE	FALSE	TRUE	FALSE	FALSE	FALSE	0	0	0	0	0	0	0	0	0
PXUG_V1_013363								1										1	0	0	0	1	1	0	0	0	FALSE	FALSE	FALSE	FALSE	FALSE	FALSE	FALSE	FALSE	FALSE	FALSE	TRUE	FALSE	FALSE	FALSE	0	0	0	0	0	0	0	0	0
PXUG_V1_014670								1										1	0	0	0	1	1	0	0	0	FALSE	FALSE	FALSE	FALSE	FALSE	FALSE	FALSE	FALSE	FALSE	FALSE	TRUE	FALSE	FALSE	FALSE	0	0	0	0	0	0	0	0	0
PXUG_V1_008666								1										1	0	0	0	1	1	0	0	0	FALSE	FALSE	FALSE	FALSE	FALSE	FALSE	FALSE	FALSE	FALSE	FALSE	TRUE	FALSE	FALSE	FALSE	0	0	0	0	0	0	0	0	0
PXUG_V1_076128								1										1	0	0	0	1	1	0	0	0	FALSE	FALSE	FALSE	FALSE	FALSE	FALSE	FALSE	FALSE	FALSE	FALSE	TRUE	FALSE	FALSE	FALSE	0	0	0	0	0	0	0	0	0
PXUG_V1_014454								1										1	0	0	0	1	1	0	0	0	FALSE	FALSE	FALSE	FALSE	FALSE	FALSE	FALSE	FALSE	FALSE	FALSE	TRUE	FALSE	FALSE	FALSE	0	0	0	0	0	0	0	0	0
PXUG_V1_000773								1										1	0	0	0	1	1	0	0	0	FALSE	FALSE	FALSE	FALSE	FALSE	FALSE	FALSE	FALSE	FALSE	FALSE	TRUE	FALSE	FALSE	FALSE	0	0	0	0	0	0	0	0	0
PXUG_V1_019282								1										1	0	0	0	1	1	0	0	0	FALSE	FALSE	FALSE	FALSE	FALSE	FALSE	FALSE	FALSE	FALSE	FALSE	TRUE	FALSE	FALSE	FALSE	0	0	0	0	0	0	0	0	0
PXUG_V1_001718								1										1	0	0	0	1	1	0	0	0	FALSE	FALSE	FALSE	FALSE	FALSE	FALSE	FALSE	FALSE	FALSE	FALSE	TRUE	FALSE	FALSE	FALSE	0	0	0	0	0	0	0	0	0
PXUG_V1_011520								1										1	0	0	0	1	1	0	0	0	FALSE	FALSE	FALSE	FALSE	FALSE	FALSE	FALSE	FALSE	FALSE	FALSE	TRUE	FALSE	FALSE	FALSE	0	0	0	0	0	0	0	0	0
PXUG_V1_012320								1										1	0	0	0	1	1	0	0	0	FALSE	FALSE	FALSE	FALSE	FALSE	FALSE	FALSE	FALSE	FALSE	FALSE	TRUE	FALSE	FALSE	FALSE	0	0	0	0	0	0	0	0	0
PXUG_V1_002482								1										1	0	0	0	1	1	0	0	0	FALSE	FALSE	FALSE	FALSE	FALSE	FALSE	FALSE	FALSE	FALSE	FALSE	TRUE	FALSE	FALSE	FALSE	0	0	0	0	0	0	0	0	0
PXUG_V1_049091								1										1	0	0	0	1	1	0	0	0	FALSE	FALSE	FALSE	FALSE	FALSE	FALSE	FALSE	FALSE	FALSE	FALSE	TRUE	FALSE	FALSE	FALSE	0	0	0	0	0	0	0	0	0
PXUG_V1_069139								1										1	0	0	0	1	1	0	0	0	FALSE	FALSE	FALSE	FALSE	FALSE	FALSE	FALSE	FALSE	FALSE	FALSE	TRUE	FALSE	FALSE	FALSE	0	0	0	0	0	0	0	0	0
PXUG_V1_007698								1										1	0	0	0	1	1	0	0	0	FALSE	FALSE	FALSE	FALSE	FALSE	FALSE	FALSE	FALSE	FALSE	FALSE	TRUE	FALSE	FALSE	FALSE	0	0	0	0	0	0	0	0	0
PXUG_V1_011416								1										1	0	0	0	1	1	0	0	0	FALSE	FALSE	FALSE	FALSE	FALSE	FALSE	FALSE	FALSE	FALSE	FALSE	TRUE	FALSE	FALSE	FALSE	0	0	0	0	0	0	0	0	0
PXUG_V1_005710								1										1	0	0	0	1	1	0	0	0	FALSE	FALSE	FALSE	FALSE	FALSE	FALSE	FALSE	FALSE	FALSE	FALSE	TRUE	FALSE	FALSE	FALSE	0	0	0	0	0	0	0	0	0
PXUG_V1_005709								1										1	0	0	0	1	1	0	0	0	FALSE	FALSE	FALSE	FALSE	FALSE	FALSE	FALSE	FALSE	FALSE	FALSE	TRUE	FALSE	FALSE	FALSE	0	0	0	0	0	0	0	0	0
PXUG_V1_039879								1										1	0	0	0	1	1	0	0	0	FALSE	FALSE	FALSE	FALSE	FALSE	FALSE	FALSE	FALSE	FALSE	FALSE	TRUE	FALSE	FALSE	FALSE	0	0	0	0	0	0	0	0	0
PXUG_V1_075546								1										1	0	0	0	1	1	0	0	0	FALSE	FALSE	FALSE	FALSE	FALSE	FALSE	FALSE	FALSE	FALSE	FALSE	TRUE	FALSE	FALSE	FALSE	0	0	0	0	0	0	0	0	0
PXUG_V1_004462								1										1	0	0	0	1	1	0	0	0	FALSE	FALSE	FALSE	FALSE	FALSE	FALSE	FALSE	FALSE	FALSE	FALSE	TRUE	FALSE	FALSE	FALSE	0	0	0	0	0	0	0	0	0
PXUG_V1_015130								1										1	0	0	0	1	1	0	0	0	FALSE	FALSE	FALSE	FALSE	FALSE	FALSE	FALSE	FALSE	FALSE	FALSE	TRUE	FALSE	FALSE	FALSE	0	0	0	0	0	0	0	0	0
PXUG_V1_023038								1										1	0	0	0	1	1	0	0	0	FALSE	FALSE	FALSE	FALSE	FALSE	FALSE	FALSE	FALSE	FALSE	FALSE	TRUE	FALSE	FALSE	FALSE	0	0	0	0	0	0	0	0	0
PXUG_V1_004172								1										1	0	0	0	1	1	0	0	0	FALSE	FALSE	FALSE	FALSE	FALSE	FALSE	FALSE	FALSE	FALSE	FALSE	TRUE	FALSE	FALSE	FALSE	0	0	0	0	0	0	0	0	0
PXUG_V1_013836								1										1	0	0	0	1	1	0	0	0	FALSE	FALSE	FALSE	FALSE	FALSE	FALSE	FALSE	FALSE	FALSE	FALSE	TRUE	FALSE	FALSE	FALSE	0	0	0	0	0	0	0	0	0
PXUG_V1_076324								1										1	0	0	0	1	1	0	0	0	FALSE	FALSE	FALSE	FALSE	FALSE	FALSE	FALSE	FALSE	FALSE	FALSE	TRUE	FALSE	FALSE	FALSE	0	0	0	0	0	0	0	0	0
PXUG_V1_007981								1										1	0	0	0	1	1	0	0	0	FALSE	FALSE	FALSE	FALSE	FALSE	FALSE	FALSE	FALSE	FALSE	FALSE	TRUE	FALSE	FALSE	FALSE	0	0	0	0	0	0	0	0	0
PXUG_V1_023200								1										1	0	0	0	1	1	0	0	0	FALSE	FALSE	FALSE	FALSE	FALSE	FALSE	FALSE	FALSE	FALSE	FALSE	TRUE	FALSE	FALSE	FALSE	0	0	0	0	0	0	0	0	0
PXUG_V1_006852								1										1	0	0	0	1	1	0	0	0	FALSE	FALSE	FALSE	FALSE	FALSE	FALSE	FALSE	FALSE	FALSE	FALSE	TRUE	FALSE	FALSE	FALSE	0	0	0	0	0	0	0	0	0
PXUG_V1_004615								1										1	0	0	0	1	1	0	0	0	FALSE	FALSE	FALSE	FALSE	FALSE	FALSE	FALSE	FALSE	FALSE	FALSE	TRUE	FALSE	FALSE	FALSE	0	0	0	0	0	0	0	0	0
PXUG_V1_028282								1										1	0	0	0	1	1	0	0	0	FALSE	FALSE	FALSE	FALSE	FALSE	FALSE	FALSE	FALSE	FALSE	FALSE	TRUE	FALSE	FALSE	FALSE	0	0	0	0	0	0	0	0	0
PXUG_V1_026252								1										1	0	0	0	1	1	0	0	0	FALSE	FALSE	FALSE	FALSE	FALSE	FALSE	FALSE	FALSE	FALSE	FALSE	TRUE	FALSE	FALSE	FALSE	0	0	0	0	0	0	0	0	0
PXUG_V1_012666								1										1	0	0	0	1	1	0	0	0	FALSE	FALSE	FALSE	FALSE	FALSE	FALSE	FALSE	FALSE	FALSE	FALSE	TRUE	FALSE	FALSE	FALSE	0	0	0	0	0	0	0	0	0
PXUG_V1_072554								1										1	0	0	0	1	1	0	0	0	FALSE	FALSE	FALSE	FALSE	FALSE	FALSE	FALSE	FALSE	FALSE	FALSE	TRUE	FALSE	FALSE	FALSE	0	0	0	0	0	0	0	0	0
PXUG_V1_017441								1										1	0	0	0	1	1	0	0	0	FALSE	FALSE	FALSE	FALSE	FALSE	FALSE	FALSE	FALSE	FALSE	FALSE	TRUE	FALSE	FALSE	FALSE	0	0	0	0	0	0	0	0	0
PXUG_V1_001973								1										1	0	0	0	1	1	0	0	0	FALSE	FALSE	FALSE	FALSE	FALSE	FALSE	FALSE	FALSE	FALSE	FALSE	TRUE	FALSE	FALSE	FALSE	0	0	0	0	0	0	0	0	0
PXUG_V1_002742								1										1	0	0	0	1	1	0	0	0	FALSE	FALSE	FALSE	FALSE	FALSE	FALSE	FALSE	FALSE	FALSE	FALSE	TRUE	FALSE	FALSE	FALSE	0	0	0	0	0	0	0	0	0
PXUG_V1_029703								1										1	0	0	0	1	1	0	0	0	FALSE	FALSE	FALSE	FALSE	FALSE	FALSE	FALSE	FALSE	FALSE	FALSE	TRUE	FALSE	FALSE	FALSE	0	0	0	0	0	0	0	0	0
PXUG_V1_026863								1										1	0	0	0	1	1	0	0	0	FALSE	FALSE	FALSE	FALSE	FALSE	FALSE	FALSE	FALSE	FALSE	FALSE	TRUE	FALSE	FALSE	FALSE	0	0	0	0	0	0	0	0	0
PXUG_V1_009265								1										1	0	0	0	1	1	0	0	0	FALSE	FALSE	FALSE	FALSE	FALSE	FALSE	FALSE	FALSE	FALSE	FALSE	TRUE	FALSE	FALSE	FALSE	0	0	0	0	0	0	0	0	0
PXUG_V1_002419								1										1	0	0	0	1	1	0	0	0	FALSE	FALSE	FALSE	FALSE	FALSE	FALSE	FALSE	FALSE	FALSE	FALSE	TRUE	FALSE	FALSE	FALSE	0	0	0	0	0	0	0	0	0
PXUG_V1_000940								1										1	0	0	0	1	1	0	0	0	FALSE	FALSE	FALSE	FALSE	FALSE	FALSE	FALSE	FALSE	FALSE	FALSE	TRUE	FALSE	FALSE	FALSE	0	0	0	0	0	0	0	0	0
PXUG_V1_009541								1										1	0	0	0	1	1	0	0	0	FALSE	FALSE	FALSE	FALSE	FALSE	FALSE	FALSE	FALSE	FALSE	FALSE	TRUE	FALSE	FALSE	FALSE	0	0	0	0	0	0	0	0	0
PXUG_V1_082306								1										1	0	0	0	1	1	0	0	0	FALSE	FALSE	FALSE	FALSE	FALSE	FALSE	FALSE	FALSE	FALSE	FALSE	TRUE	FALSE	FALSE	FALSE	0	0	0	0	0	0	0	0	0
PXUG_V1_004383								1										1	0	0	0	1	1	0	0	0	FALSE	FALSE	FALSE	FALSE	FALSE	FALSE	FALSE	FALSE	FALSE	FALSE	TRUE	FALSE	FALSE	FALSE	0	0	0	0	0	0	0	0	0
PXUG_V1_003858								1										1	0	0	0	1	1	0	0	0	FALSE	FALSE	FALSE	FALSE	FALSE	FALSE	FALSE	FALSE	FALSE	FALSE	TRUE	FALSE	FALSE	FALSE	0	0	0	0	0	0	0	0	0
PXUG_V1_015394								1										1	0	0	0	1	1	0	0	0	FALSE	FALSE	FALSE	FALSE	FALSE	FALSE	FALSE	FALSE	FALSE	FALSE	TRUE	FALSE	FALSE	FALSE	0	0	0	0	0	0	0	0	0
PXUG_V1_016302								1										1	0	0	0	1	1	0	0	0	FALSE	FALSE	FALSE	FALSE	FALSE	FALSE	FALSE	FALSE	FALSE	FALSE	TRUE	FALSE	FALSE	FALSE	0	0	0	0	0	0	0	0	0
PXUG_V1_000557								1										1	0	0	0	1	1	0	0	0	FALSE	FALSE	FALSE	FALSE	FALSE	FALSE	FALSE	FALSE	FALSE	FALSE	TRUE	FALSE	FALSE	FALSE	0	0	0	0	0	0	0	0	0
PXUG_V1_037247								1										1	0	0	0	1	1	0	0	0	FALSE	FALSE	FALSE	FALSE	FALSE	FALSE	FALSE	FALSE	FALSE	FALSE	TRUE	FALSE	FALSE	FALSE	0	0	0	0	0	0	0	0	0
PXUG_V1_078559								1										1	0	0	0	1	1	0	0	0	FALSE	FALSE	FALSE	FALSE	FALSE	FALSE	FALSE	FALSE	FALSE	FALSE	TRUE	FALSE	FALSE	FALSE	0	0	0	0	0	0	0	0	0
PXUG_V1_082715								1										1	0	0	0	1	1	0	0	0	FALSE	FALSE	FALSE	FALSE	FALSE	FALSE	FALSE	FALSE	FALSE	FALSE	TRUE	FALSE	FALSE	FALSE	0	0	0	0	0	0	0	0	0
PXUG_V1_024745								1										1	0	0	0	1	1	0	0	0	FALSE	FALSE	FALSE	FALSE	FALSE	FALSE	FALSE	FALSE	FALSE	FALSE	TRUE	FALSE	FALSE	FALSE	0	0	0	0	0	0	0	0	0
PXUG_V1_001847								1										1	0	0	0	1	1	0	0	0	FALSE	FALSE	FALSE	FALSE	FALSE	FALSE	FALSE	FALSE	FALSE	FALSE	TRUE	FALSE	FALSE	FALSE	0	0	0	0	0	0	0	0	0
PXUG_V1_034894								1										1	0	0	0	1	1	0	0	0	FALSE	FALSE	FALSE	FALSE	FALSE	FALSE	FALSE	FALSE	FALSE	FALSE	TRUE	FALSE	FALSE	FALSE	0	0	0	0	0	0	0	0	0
PXUG_V1_002921								1										1	0	0	0	1	1	0	0	0	FALSE	FALSE	FALSE	FALSE	FALSE	FALSE	FALSE	FALSE	FALSE	FALSE	TRUE	FALSE	FALSE	FALSE	0	0	0	0	0	0	0	0	0
PXUG_V1_020370								1										1	0	0	0	1	1	0	0	0	FALSE	FALSE	FALSE	FALSE	FALSE	FALSE	FALSE	FALSE	FALSE	FALSE	TRUE	FALSE	FALSE	FALSE	0	0	0	0	0	0	0	0	0
PXUG_V1_007846								1										1	0	0	0	1	1	0	0	0	FALSE	FALSE	FALSE	FALSE	FALSE	FALSE	FALSE	FALSE	FALSE	FALSE	TRUE	FALSE	FALSE	FALSE	0	0	0	0	0	0	0	0	0
PXUG_V1_003493								1										1	0	0	0	1	1	0	0	0	FALSE	FALSE	FALSE	FALSE	FALSE	FALSE	FALSE	FALSE	FALSE	FALSE	TRUE	FALSE	FALSE	FALSE	0	0	0	0	0	0	0	0	0
PXUG_V1_012731								1										1	0	0	0	1	1	0	0	0	FALSE	FALSE	FALSE	FALSE	FALSE	FALSE	FALSE	FALSE	FALSE	FALSE	TRUE	FALSE	FALSE	FALSE	0	0	0	0	0	0	0	0	0
PXUG_V1_083460								1										1	0	0	0	1	1	0	0	0	FALSE	FALSE	FALSE	FALSE	FALSE	FALSE	FALSE	FALSE	FALSE	FALSE	TRUE	FALSE	FALSE	FALSE	0	0	0	0	0	0	0	0	0
PXUG_V1_083461								1										1	0	0	0	1	1	0	0	0	FALSE	FALSE	FALSE	FALSE	FALSE	FALSE	FALSE	FALSE	FALSE	FALSE	TRUE	FALSE	FALSE	FALSE	0	0	0	0	0	0	0	0	0
PXUG_V1_029140								1										1	0	0	0	1	1	0	0	0	FALSE	FALSE	FALSE	FALSE	FALSE	FALSE	FALSE	FALSE	FALSE	FALSE	TRUE	FALSE	FALSE	FALSE	0	0	0	0	0	0	0	0	0
PXUG_V1_003049								1										1	0	0	0	1	1	0	0	0	FALSE	FALSE	FALSE	FALSE	FALSE	FALSE	FALSE	FALSE	FALSE	FALSE	TRUE	FALSE	FALSE	FALSE	0	0	0	0	0	0	0	0	0
PXUG_V1_012881								1										1	0	0	0	1	1	0	0	0	FALSE	FALSE	FALSE	FALSE	FALSE	FALSE	FALSE	FALSE	FALSE	FALSE	TRUE	FALSE	FALSE	FALSE	0	0	0	0	0	0	0	0	0
PXUG_V1_006816								1										1	0	0	0	1	1	0	0	0	FALSE	FALSE	FALSE	FALSE	FALSE	FALSE	FALSE	FALSE	FALSE	FALSE	TRUE	FALSE	FALSE	FALSE	0	0	0	0	0	0	0	0	0
PXUG_V1_014914								1										1	0	0	0	1	1	0	0	0	FALSE	FALSE	FALSE	FALSE	FALSE	FALSE	FALSE	FALSE	FALSE	FALSE	TRUE	FALSE	FALSE	FALSE	0	0	0	0	0	0	0	0	0
PXUG_V1_012044								1										1	0	0	0	1	1	0	0	0	FALSE	FALSE	FALSE	FALSE	FALSE	FALSE	FALSE	FALSE	FALSE	FALSE	TRUE	FALSE	FALSE	FALSE	0	0	0	0	0	0	0	0	0
PXUG_V1_012043								1										1	0	0	0	1	1	0	0	0	FALSE	FALSE	FALSE	FALSE	FALSE	FALSE	FALSE	FALSE	FALSE	FALSE	TRUE	FALSE	FALSE	FALSE	0	0	0	0	0	0	0	0	0
PXUG_V1_010382								1										1	0	0	0	1	1	0	0	0	FALSE	FALSE	FALSE	FALSE	FALSE	FALSE	FALSE	FALSE	FALSE	FALSE	TRUE	FALSE	FALSE	FALSE	0	0	0	0	0	0	0	0	0
PXUG_V1_009912								1										1	0	0	0	1	1	0	0	0	FALSE	FALSE	FALSE	FALSE	FALSE	FALSE	FALSE	FALSE	FALSE	FALSE	TRUE	FALSE	FALSE	FALSE	0	0	0	0	0	0	0	0	0
PXUG_V1_013859								1										1	0	0	0	1	1	0	0	0	FALSE	FALSE	FALSE	FALSE	FALSE	FALSE	FALSE	FALSE	FALSE	FALSE	TRUE	FALSE	FALSE	FALSE	0	0	0	0	0	0	0	0	0
PXUG_V1_033058								1										1	0	0	0	1	1	0	0	0	FALSE	FALSE	FALSE	FALSE	FALSE	FALSE	FALSE	FALSE	FALSE	FALSE	TRUE	FALSE	FALSE	FALSE	0	0	0	0	0	0	0	0	0
PXUG_V1_072202								1										1	0	0	0	1	1	0	0	0	FALSE	FALSE	FALSE	FALSE	FALSE	FALSE	FALSE	FALSE	FALSE	FALSE	TRUE	FALSE	FALSE	FALSE	0	0	0	0	0	0	0	0	0
PXUG_V1_008268								1										1	0	0	0	1	1	0	0	0	FALSE	FALSE	FALSE	FALSE	FALSE	FALSE	FALSE	FALSE	FALSE	FALSE	TRUE	FALSE	FALSE	FALSE	0	0	0	0	0	0	0	0	0
PXUG_V1_024650								1										1	0	0	0	1	1	0	0	0	FALSE	FALSE	FALSE	FALSE	FALSE	FALSE	FALSE	FALSE	FALSE	FALSE	TRUE	FALSE	FALSE	FALSE	0	0	0	0	0	0	0	0	0
PXUG_V1_030028								1										1	0	0	0	1	1	0	0	0	FALSE	FALSE	FALSE	FALSE	FALSE	FALSE	FALSE	FALSE	FALSE	FALSE	TRUE	FALSE	FALSE	FALSE	0	0	0	0	0	0	0	0	0
PXUG_V1_008401								1										1	0	0	0	1	1	0	0	0	FALSE	FALSE	FALSE	FALSE	FALSE	FALSE	FALSE	FALSE	FALSE	FALSE	TRUE	FALSE	FALSE	FALSE	0	0	0	0	0	0	0	0	0
PXUG_V1_011353								1										1	0	0	0	1	1	0	0	0	FALSE	FALSE	FALSE	FALSE	FALSE	FALSE	FALSE	FALSE	FALSE	FALSE	TRUE	FALSE	FALSE	FALSE	0	0	0	0	0	0	0	0	0
PXUG_V1_035893								1										1	0	0	0	1	1	0	0	0	FALSE	FALSE	FALSE	FALSE	FALSE	FALSE	FALSE	FALSE	FALSE	FALSE	TRUE	FALSE	FALSE	FALSE	0	0	0	0	0	0	0	0	0
PXUG_V1_022455								1										1	0	0	0	1	1	0	0	0	FALSE	FALSE	FALSE	FALSE	FALSE	FALSE	FALSE	FALSE	FALSE	FALSE	TRUE	FALSE	FALSE	FALSE	0	0	0	0	0	0	0	0	0
PXUG_V1_027164								1										1	0	0	0	1	1	0	0	0	FALSE	FALSE	FALSE	FALSE	FALSE	FALSE	FALSE	FALSE	FALSE	FALSE	TRUE	FALSE	FALSE	FALSE	0	0	0	0	0	0	0	0	0
PXUG_V1_049740								1										1	0	0	0	1	1	0	0	0	FALSE	FALSE	FALSE	FALSE	FALSE	FALSE	FALSE	FALSE	FALSE	FALSE	TRUE	FALSE	FALSE	FALSE	0	0	0	0	0	0	0	0	0
PXUG_V1_000319								1										1	0	0	0	1	1	0	0	0	FALSE	FALSE	FALSE	FALSE	FALSE	FALSE	FALSE	FALSE	FALSE	FALSE	TRUE	FALSE	FALSE	FALSE	0	0	0	0	0	0	0	0	0
PXUG_V1_021618		1																1	0	0	0	1	1	0	0	0	FALSE	FALSE	FALSE	FALSE	FALSE	FALSE	FALSE	FALSE	FALSE	FALSE	TRUE	FALSE	FALSE	FALSE	0	0	0	0	0	0	0	0	0
PXUG_V1_052227		1																1	0	0	0	1	1	0	0	0	FALSE	FALSE	FALSE	FALSE	FALSE	FALSE	FALSE	FALSE	FALSE	FALSE	TRUE	FALSE	FALSE	FALSE	0	0	0	0	0	0	0	0	0
PXUG_V1_082683		1																1	0	0	0	1	1	0	0	0	FALSE	FALSE	FALSE	FALSE	FALSE	FALSE	FALSE	FALSE	FALSE	FALSE	TRUE	FALSE	FALSE	FALSE	0	0	0	0	0	0	0	0	0
PXUG_V1_011065		1																1	0	0	0	1	1	0	0	0	FALSE	FALSE	FALSE	FALSE	FALSE	FALSE	FALSE	FALSE	FALSE	FALSE	TRUE	FALSE	FALSE	FALSE	0	0	0	0	0	0	0	0	0
PXUG_V1_055241		1																1	0	0	0	1	1	0	0	0	FALSE	FALSE	FALSE	FALSE	FALSE	FALSE	FALSE	FALSE	FALSE	FALSE	TRUE	FALSE	FALSE	FALSE	0	0	0	0	0	0	0	0	0
PXUG_V1_001096		1																1	0	0	0	1	1	0	0	0	FALSE	FALSE	FALSE	FALSE	FALSE	FALSE	FALSE	FALSE	FALSE	FALSE	TRUE	FALSE	FALSE	FALSE	0	0	0	0	0	0	0	0	0
PXUG_V1_053843		1																1	0	0	0	1	1	0	0	0	FALSE	FALSE	FALSE	FALSE	FALSE	FALSE	FALSE	FALSE	FALSE	FALSE	TRUE	FALSE	FALSE	FALSE	0	0	0	0	0	0	0	0	0
PXUG_V1_004367		1																1	0	0	0	1	1	0	0	0	FALSE	FALSE	FALSE	FALSE	FALSE	FALSE	FALSE	FALSE	FALSE	FALSE	TRUE	FALSE	FALSE	FALSE	0	0	0	0	0	0	0	0	0
PXUG_V1_007294		1																1	0	0	0	1	1	0	0	0	FALSE	FALSE	FALSE	FALSE	FALSE	FALSE	FALSE	FALSE	FALSE	FALSE	TRUE	FALSE	FALSE	FALSE	0	0	0	0	0	0	0	0	0
PXUG_V1_020910		1																1	0	0	0	1	1	0	0	0	FALSE	FALSE	FALSE	FALSE	FALSE	FALSE	FALSE	FALSE	FALSE	FALSE	TRUE	FALSE	FALSE	FALSE	0	0	0	0	0	0	0	0	0
PXUG_V1_030694		1																1	0	0	0	1	1	0	0	0	FALSE	FALSE	FALSE	FALSE	FALSE	FALSE	FALSE	FALSE	FALSE	FALSE	TRUE	FALSE	FALSE	FALSE	0	0	0	0	0	0	0	0	0
PXUG_V1_080607		1																1	0	0	0	1	1	0	0	0	FALSE	FALSE	FALSE	FALSE	FALSE	FALSE	FALSE	FALSE	FALSE	FALSE	TRUE	FALSE	FALSE	FALSE	0	0	0	0	0	0	0	0	0
PXUG_V1_022573																1		0	0	1	0	1	0	0	1	0	FALSE	FALSE	FALSE	FALSE	FALSE	FALSE	FALSE	FALSE	FALSE	FALSE	FALSE	FALSE	TRUE	FALSE	0	0	0	0	0	0	0	0	0
PXUG_V1_003932																1		0	0	1	0	1	0	0	1	0	FALSE	FALSE	FALSE	FALSE	FALSE	FALSE	FALSE	FALSE	FALSE	FALSE	FALSE	FALSE	TRUE	FALSE	0	0	0	0	0	0	0	0	0
PXUG_V1_045494																1		0	0	1	0	1	0	0	1	0	FALSE	FALSE	FALSE	FALSE	FALSE	FALSE	FALSE	FALSE	FALSE	FALSE	FALSE	FALSE	TRUE	FALSE	0	0	0	0	0	0	0	0	0
PXUG_V1_029999																1		0	0	1	0	1	0	0	1	0	FALSE	FALSE	FALSE	FALSE	FALSE	FALSE	FALSE	FALSE	FALSE	FALSE	FALSE	FALSE	TRUE	FALSE	0	0	0	0	0	0	0	0	0
PXUG_V1_011909																1		0	0	1	0	1	0	0	1	0	FALSE	FALSE	FALSE	FALSE	FALSE	FALSE	FALSE	FALSE	FALSE	FALSE	FALSE	FALSE	TRUE	FALSE	0	0	0	0	0	0	0	0	0
PXUG_V1_012952																1		0	0	1	0	1	0	0	1	0	FALSE	FALSE	FALSE	FALSE	FALSE	FALSE	FALSE	FALSE	FALSE	FALSE	FALSE	FALSE	TRUE	FALSE	0	0	0	0	0	0	0	0	0
PXUG_V1_006062																1		0	0	1	0	1	0	0	1	0	FALSE	FALSE	FALSE	FALSE	FALSE	FALSE	FALSE	FALSE	FALSE	FALSE	FALSE	FALSE	TRUE	FALSE	0	0	0	0	0	0	0	0	0
PXUG_V1_011726																1		0	0	1	0	1	0	0	1	0	FALSE	FALSE	FALSE	FALSE	FALSE	FALSE	FALSE	FALSE	FALSE	FALSE	FALSE	FALSE	TRUE	FALSE	0	0	0	0	0	0	0	0	0
PXUG_V1_009404																1		0	0	1	0	1	0	0	1	0	FALSE	FALSE	FALSE	FALSE	FALSE	FALSE	FALSE	FALSE	FALSE	FALSE	FALSE	FALSE	TRUE	FALSE	0	0	0	0	0	0	0	0	0
PXUG_V1_013597																1		0	0	1	0	1	0	0	1	0	FALSE	FALSE	FALSE	FALSE	FALSE	FALSE	FALSE	FALSE	FALSE	FALSE	FALSE	FALSE	TRUE	FALSE	0	0	0	0	0	0	0	0	0
PXUG_V1_011708																1		0	0	1	0	1	0	0	1	0	FALSE	FALSE	FALSE	FALSE	FALSE	FALSE	FALSE	FALSE	FALSE	FALSE	FALSE	FALSE	TRUE	FALSE	0	0	0	0	0	0	0	0	0
PXUG_V1_004780																1		0	0	1	0	1	0	0	1	0	FALSE	FALSE	FALSE	FALSE	FALSE	FALSE	FALSE	FALSE	FALSE	FALSE	FALSE	FALSE	TRUE	FALSE	0	0	0	0	0	0	0	0	0
PXUG_V1_018574																1		0	0	1	0	1	0	0	1	0	FALSE	FALSE	FALSE	FALSE	FALSE	FALSE	FALSE	FALSE	FALSE	FALSE	FALSE	FALSE	TRUE	FALSE	0	0	0	0	0	0	0	0	0
PXUG_V1_003198																1		0	0	1	0	1	0	0	1	0	FALSE	FALSE	FALSE	FALSE	FALSE	FALSE	FALSE	FALSE	FALSE	FALSE	FALSE	FALSE	TRUE	FALSE	0	0	0	0	0	0	0	0	0
PXUG_V1_011657																1		0	0	1	0	1	0	0	1	0	FALSE	FALSE	FALSE	FALSE	FALSE	FALSE	FALSE	FALSE	FALSE	FALSE	FALSE	FALSE	TRUE	FALSE	0	0	0	0	0	0	0	0	0
PXUG_V1_004028																1		0	0	1	0	1	0	0	1	0	FALSE	FALSE	FALSE	FALSE	FALSE	FALSE	FALSE	FALSE	FALSE	FALSE	FALSE	FALSE	TRUE	FALSE	0	0	0	0	0	0	0	0	0
PXUG_V1_003548																1		0	0	1	0	1	0	0	1	0	FALSE	FALSE	FALSE	FALSE	FALSE	FALSE	FALSE	FALSE	FALSE	FALSE	FALSE	FALSE	TRUE	FALSE	0	0	0	0	0	0	0	0	0
PXUG_V1_008039																1		0	0	1	0	1	0	0	1	0	FALSE	FALSE	FALSE	FALSE	FALSE	FALSE	FALSE	FALSE	FALSE	FALSE	FALSE	FALSE	TRUE	FALSE	0	0	0	0	0	0	0	0	0
PXUG_V1_011777																1		0	0	1	0	1	0	0	1	0	FALSE	FALSE	FALSE	FALSE	FALSE	FALSE	FALSE	FALSE	FALSE	FALSE	FALSE	FALSE	TRUE	FALSE	0	0	0	0	0	0	0	0	0
PXUG_V1_004235																1		0	0	1	0	1	0	0	1	0	FALSE	FALSE	FALSE	FALSE	FALSE	FALSE	FALSE	FALSE	FALSE	FALSE	FALSE	FALSE	TRUE	FALSE	0	0	0	0	0	0	0	0	0
PXUG_V1_006241																1		0	0	1	0	1	0	0	1	0	FALSE	FALSE	FALSE	FALSE	FALSE	FALSE	FALSE	FALSE	FALSE	FALSE	FALSE	FALSE	TRUE	FALSE	0	0	0	0	0	0	0	0	0
PXUG_V1_018691																1		0	0	1	0	1	0	0	1	0	FALSE	FALSE	FALSE	FALSE	FALSE	FALSE	FALSE	FALSE	FALSE	FALSE	FALSE	FALSE	TRUE	FALSE	0	0	0	0	0	0	0	0	0
PXUG_V1_002045																1		0	0	1	0	1	0	0	1	0	FALSE	FALSE	FALSE	FALSE	FALSE	FALSE	FALSE	FALSE	FALSE	FALSE	FALSE	FALSE	TRUE	FALSE	0	0	0	0	0	0	0	0	0
PXUG_V1_047030																1		0	0	1	0	1	0	0	1	0	FALSE	FALSE	FALSE	FALSE	FALSE	FALSE	FALSE	FALSE	FALSE	FALSE	FALSE	FALSE	TRUE	FALSE	0	0	0	0	0	0	0	0	0
PXUG_V1_002496																1		0	0	1	0	1	0	0	1	0	FALSE	FALSE	FALSE	FALSE	FALSE	FALSE	FALSE	FALSE	FALSE	FALSE	FALSE	FALSE	TRUE	FALSE	0	0	0	0	0	0	0	0	0
PXUG_V1_001693																1		0	0	1	0	1	0	0	1	0	FALSE	FALSE	FALSE	FALSE	FALSE	FALSE	FALSE	FALSE	FALSE	FALSE	FALSE	FALSE	TRUE	FALSE	0	0	0	0	0	0	0	0	0
PXUG_V1_034399																1		0	0	1	0	1	0	0	1	0	FALSE	FALSE	FALSE	FALSE	FALSE	FALSE	FALSE	FALSE	FALSE	FALSE	FALSE	FALSE	TRUE	FALSE	0	0	0	0	0	0	0	0	0
PXUG_V1_034398																1		0	0	1	0	1	0	0	1	0	FALSE	FALSE	FALSE	FALSE	FALSE	FALSE	FALSE	FALSE	FALSE	FALSE	FALSE	FALSE	TRUE	FALSE	0	0	0	0	0	0	0	0	0
PXUG_V1_024075																1		0	0	1	0	1	0	0	1	0	FALSE	FALSE	FALSE	FALSE	FALSE	FALSE	FALSE	FALSE	FALSE	FALSE	FALSE	FALSE	TRUE	FALSE	0	0	0	0	0	0	0	0	0
PXUG_V1_018904																1		0	0	1	0	1	0	0	1	0	FALSE	FALSE	FALSE	FALSE	FALSE	FALSE	FALSE	FALSE	FALSE	FALSE	FALSE	FALSE	TRUE	FALSE	0	0	0	0	0	0	0	0	0
PXUG_V1_006345																1		0	0	1	0	1	0	0	1	0	FALSE	FALSE	FALSE	FALSE	FALSE	FALSE	FALSE	FALSE	FALSE	FALSE	FALSE	FALSE	TRUE	FALSE	0	0	0	0	0	0	0	0	0
PXUG_V1_022826																1		0	0	1	0	1	0	0	1	0	FALSE	FALSE	FALSE	FALSE	FALSE	FALSE	FALSE	FALSE	FALSE	FALSE	FALSE	FALSE	TRUE	FALSE	0	0	0	0	0	0	0	0	0
PXUG_V1_035499																1		0	0	1	0	1	0	0	1	0	FALSE	FALSE	FALSE	FALSE	FALSE	FALSE	FALSE	FALSE	FALSE	FALSE	FALSE	FALSE	TRUE	FALSE	0	0	0	0	0	0	0	0	0
PXUG_V1_010312																1		0	0	1	0	1	0	0	1	0	FALSE	FALSE	FALSE	FALSE	FALSE	FALSE	FALSE	FALSE	FALSE	FALSE	FALSE	FALSE	TRUE	FALSE	0	0	0	0	0	0	0	0	0
PXUG_V1_011627																1		0	0	1	0	1	0	0	1	0	FALSE	FALSE	FALSE	FALSE	FALSE	FALSE	FALSE	FALSE	FALSE	FALSE	FALSE	FALSE	TRUE	FALSE	0	0	0	0	0	0	0	0	0
PXUG_V1_007552																1		0	0	1	0	1	0	0	1	0	FALSE	FALSE	FALSE	FALSE	FALSE	FALSE	FALSE	FALSE	FALSE	FALSE	FALSE	FALSE	TRUE	FALSE	0	0	0	0	0	0	0	0	0
PXUG_V1_002169																1		0	0	1	0	1	0	0	1	0	FALSE	FALSE	FALSE	FALSE	FALSE	FALSE	FALSE	FALSE	FALSE	FALSE	FALSE	FALSE	TRUE	FALSE	0	0	0	0	0	0	0	0	0
PXUG_V1_025758																1		0	0	1	0	1	0	0	1	0	FALSE	FALSE	FALSE	FALSE	FALSE	FALSE	FALSE	FALSE	FALSE	FALSE	FALSE	FALSE	TRUE	FALSE	0	0	0	0	0	0	0	0	0
PXUG_V1_006131																1		0	0	1	0	1	0	0	1	0	FALSE	FALSE	FALSE	FALSE	FALSE	FALSE	FALSE	FALSE	FALSE	FALSE	FALSE	FALSE	TRUE	FALSE	0	0	0	0	0	0	0	0	0
PXUG_V1_009995																1		0	0	1	0	1	0	0	1	0	FALSE	FALSE	FALSE	FALSE	FALSE	FALSE	FALSE	FALSE	FALSE	FALSE	FALSE	FALSE	TRUE	FALSE	0	0	0	0	0	0	0	0	0
PXUG_V1_002080																1		0	0	1	0	1	0	0	1	0	FALSE	FALSE	FALSE	FALSE	FALSE	FALSE	FALSE	FALSE	FALSE	FALSE	FALSE	FALSE	TRUE	FALSE	0	0	0	0	0	0	0	0	0
PXUG_V1_010099																1		0	0	1	0	1	0	0	1	0	FALSE	FALSE	FALSE	FALSE	FALSE	FALSE	FALSE	FALSE	FALSE	FALSE	FALSE	FALSE	TRUE	FALSE	0	0	0	0	0	0	0	0	0
PXUG_V1_004761																1		0	0	1	0	1	0	0	1	0	FALSE	FALSE	FALSE	FALSE	FALSE	FALSE	FALSE	FALSE	FALSE	FALSE	FALSE	FALSE	TRUE	FALSE	0	0	0	0	0	0	0	0	0
PXUG_V1_013039																1		0	0	1	0	1	0	0	1	0	FALSE	FALSE	FALSE	FALSE	FALSE	FALSE	FALSE	FALSE	FALSE	FALSE	FALSE	FALSE	TRUE	FALSE	0	0	0	0	0	0	0	0	0
PXUG_V1_003822																1		0	0	1	0	1	0	0	1	0	FALSE	FALSE	FALSE	FALSE	FALSE	FALSE	FALSE	FALSE	FALSE	FALSE	FALSE	FALSE	TRUE	FALSE	0	0	0	0	0	0	0	0	0
PXUG_V1_014270																1		0	0	1	0	1	0	0	1	0	FALSE	FALSE	FALSE	FALSE	FALSE	FALSE	FALSE	FALSE	FALSE	FALSE	FALSE	FALSE	TRUE	FALSE	0	0	0	0	0	0	0	0	0
PXUG_V1_076417																1		0	0	1	0	1	0	0	1	0	FALSE	FALSE	FALSE	FALSE	FALSE	FALSE	FALSE	FALSE	FALSE	FALSE	FALSE	FALSE	TRUE	FALSE	0	0	0	0	0	0	0	0	0
[truncated: 411 more rows]
[truncated: 6 more columns]

## Sheet: S.T5
			Supplementary Table S.T5: Gene distribution based on SwissProt (Insecta-specific) annotations.
						APPROACH 1: Insecta specific SwissProt results
	H	H	H	H	H	H	H	H	H	H	L	L	L	O	O	O	T
Gene IDs	BTS	HHS	NVS	PSS	ABS	AGS	DCS	ES	MHS	OLS	HAS	SLS	AS	PPS	SGS	PGS	TPS	H	L	O	T	Total	H	L	O	T	HLOT	HLO	HOT	LOT	HL	HO	HT	LO	LT	OT	H	L	O	T	HLOT	HLO	HOT	LOT	HL	HO	HT	LO	LT
sp|P06603|TBA1_DROME	1	1	1	1	1	1	1	1	1	1	1	1	1	1	1	1	1	10	3	3	1	17	1	1	1	1	TRUE	TRUE	TRUE	TRUE	TRUE	TRUE	TRUE	TRUE	TRUE	TRUE	TRUE	TRUE	TRUE	TRUE	1	1	1	1	1	1	1	1	1
sp|P52273|TBA_BOMMO	1	1	1	1	1	1	1	1	1	1	1	1	1	1	1	1	1	10	3	3	1	17	1	1	1	1	TRUE	TRUE	TRUE	TRUE	TRUE	TRUE	TRUE	TRUE	TRUE	TRUE	TRUE	TRUE	TRUE	TRUE	1	1	1	1	1	1	1	1	1
sp|P06605|TBA3_DROME	1	1	1	1	1	1	1	1	1	1	1	1	1	1	1	1	1	10	3	3	1	17	1	1	1	1	TRUE	TRUE	TRUE	TRUE	TRUE	TRUE	TRUE	TRUE	TRUE	TRUE	TRUE	TRUE	TRUE	TRUE	1	1	1	1	1	1	1	1	1
sp|P06604|TBA2_DROME	1	1	1	1	1	1	1	1	1	1	1	1	1	1	1	1	1	10	3	3	1	17	1	1	1	1	TRUE	TRUE	TRUE	TRUE	TRUE	TRUE	TRUE	TRUE	TRUE	TRUE	TRUE	TRUE	TRUE	TRUE	1	1	1	1	1	1	1	1	1
sp|P0CG69|UBIQP_DROME	1	1	1	1	1	1	1	1	1	1	1	1	1	1	1	1	1	10	3	3	1	17	1	1	1	1	TRUE	TRUE	TRUE	TRUE	TRUE	TRUE	TRUE	TRUE	TRUE	TRUE	TRUE	TRUE	TRUE	TRUE	1	1	1	1	1	1	1	1	1
sp|Q24560|TBB1_DROME	1	1	1	1	1	1	1	1	1	1	1	1	1	1	1	1	1	10	3	3	1	17	1	1	1	1	TRUE	TRUE	TRUE	TRUE	TRUE	TRUE	TRUE	TRUE	TRUE	TRUE	TRUE	TRUE	TRUE	TRUE	1	1	1	1	1	1	1	1	1
sp|Q27U48|TBB1_GLOMM	1	1	1	1	1	1	1	1	1	1	1	1	1	1	1	1	1	10	3	3	1	17	1	1	1	1	TRUE	TRUE	TRUE	TRUE	TRUE	TRUE	TRUE	TRUE	TRUE	TRUE	TRUE	TRUE	TRUE	TRUE	1	1	1	1	1	1	1	1	1
sp|O17449|TBB1_MANSE	1	1	1	1	1	1	1	1	1	1	1	1	1	1	1	1	1	10	3	3	1	17	1	1	1	1	TRUE	TRUE	TRUE	TRUE	TRUE	TRUE	TRUE	TRUE	TRUE	TRUE	TRUE	TRUE	TRUE	TRUE	1	1	1	1	1	1	1	1	1
sp|P61858|TBB2_DROHY	1	1	1	1	1	1	1	1	1	1	1	1	1	1	1	1	1	10	3	3	1	17	1	1	1	1	TRUE	TRUE	TRUE	TRUE	TRUE	TRUE	TRUE	TRUE	TRUE	TRUE	TRUE	TRUE	TRUE	TRUE	1	1	1	1	1	1	1	1	1
sp|P61857|TBB2_DROME	1	1	1	1	1	1	1	1	1	1	1	1	1	1	1	1	1	10	3	3	1	17	1	1	1	1	TRUE	TRUE	TRUE	TRUE	TRUE	TRUE	TRUE	TRUE	TRUE	TRUE	TRUE	TRUE	TRUE	TRUE	1	1	1	1	1	1	1	1	1
sp|P83130|TBB2_DROER	1	1	1	1	1	1	1	1	1	1	1	1	1	1	1	1	1	10	3	3	1	17	1	1	1	1	TRUE	TRUE	TRUE	TRUE	TRUE	TRUE	TRUE	TRUE	TRUE	TRUE	TRUE	TRUE	TRUE	TRUE	1	1	1	1	1	1	1	1	1
sp|P08841|TBB3_DROME	1	1	1	1	1	1	1	1	1	1	1	1	1	1	1	1	1	10	3	3	1	17	1	1	1	1	TRUE	TRUE	TRUE	TRUE	TRUE	TRUE	TRUE	TRUE	TRUE	TRUE	TRUE	TRUE	TRUE	TRUE	1	1	1	1	1	1	1	1	1
sp|P02572|ACT2_DROME	1	1	1	1	1	1	1	1	1	1	1	1	1	1	1	1	1	10	3	3	1	17	1	1	1	1	TRUE	TRUE	TRUE	TRUE	TRUE	TRUE	TRUE	TRUE	TRUE	TRUE	TRUE	TRUE	TRUE	TRUE	1	1	1	1	1	1	1	1	1
sp|P84185|ACT5C_ANOGA	1	1	1	1	1	1	1	1	1	1	1	1	1	1	1	1	1	10	3	3	1	17	1	1	1	1	TRUE	TRUE	TRUE	TRUE	TRUE	TRUE	TRUE	TRUE	TRUE	TRUE	TRUE	TRUE	TRUE	TRUE	1	1	1	1	1	1	1	1	1
sp|P84184|ACT3B_HELAM	1	1	1	1	1	1	1	1	1	1	1	1	1	1	1	1	1	10	3	3	1	17	1	1	1	1	TRUE	TRUE	TRUE	TRUE	TRUE	TRUE	TRUE	TRUE	TRUE	TRUE	TRUE	TRUE	TRUE	TRUE	1	1	1	1	1	1	1	1	1
sp|P84183|ACT4_BOMMO	1	1	1	1	1	1	1	1	1	1	1	1	1	1	1	1	1	10	3	3	1	17	1	1	1	1	TRUE	TRUE	TRUE	TRUE	TRUE	TRUE	TRUE	TRUE	TRUE	TRUE	TRUE	TRUE	TRUE	TRUE	1	1	1	1	1	1	1	1	1
sp|P10987|ACT1_DROME	1	1	1	1	1	1	1	1	1	1	1	1	1	1	1	1	1	10	3	3	1	17	1	1	1	1	TRUE	TRUE	TRUE	TRUE	TRUE	TRUE	TRUE	TRUE	TRUE	TRUE	TRUE	TRUE	TRUE	TRUE	1	1	1	1	1	1	1	1	1
sp|Q25010|ACT3A_HELAM	1	1	1	1	1	1	1	1	1	1	1	1	1	1	1	1	1	10	3	3	1	17	1	1	1	1	TRUE	TRUE	TRUE	TRUE	TRUE	TRUE	TRUE	TRUE	TRUE	TRUE	TRUE	TRUE	TRUE	TRUE	1	1	1	1	1	1	1	1	1
sp|P04829|ACT3_BOMMO	1	1	1	1	1	1	1	1	1	1	1	1	1	1	1	1	1	10	3	3	1	17	1	1	1	1	TRUE	TRUE	TRUE	TRUE	TRUE	TRUE	TRUE	TRUE	TRUE	TRUE	TRUE	TRUE	TRUE	TRUE	1	1	1	1	1	1	1	1	1
sp|P45886|ACT3_BACDO	1	1	1	1	1	1	1	1	1	1	1	1	1	1	1	1	1	10	3	3	1	17	1	1	1	1	TRUE	TRUE	TRUE	TRUE	TRUE	TRUE	TRUE	TRUE	TRUE	TRUE	TRUE	TRUE	TRUE	TRUE	1	1	1	1	1	1	1	1	1
sp|P83969|ACT1_BACDO	1	1	1	1	1	1	1	1	1	1	1	1	1	1	1	1	1	10	3	3	1	17	1	1	1	1	TRUE	TRUE	TRUE	TRUE	TRUE	TRUE	TRUE	TRUE	TRUE	TRUE	TRUE	TRUE	TRUE	TRUE	1	1	1	1	1	1	1	1	1
sp|P83968|ACT6_DROSI	1	1	1	1	1	1	1	1	1	1	1	1	1	1	1	1	1	10	3	3	1	17	1	1	1	1	TRUE	TRUE	TRUE	TRUE	TRUE	TRUE	TRUE	TRUE	TRUE	TRUE	TRUE	TRUE	TRUE	TRUE	1	1	1	1	1	1	1	1	1
sp|P83967|ACT6_DROME	1	1	1	1	1	1	1	1	1	1	1	1	1	1	1	1	1	10	3	3	1	17	1	1	1	1	TRUE	TRUE	TRUE	TRUE	TRUE	TRUE	TRUE	TRUE	TRUE	TRUE	TRUE	TRUE	TRUE	TRUE	1	1	1	1	1	1	1	1	1
sp|P49871|ACT_MANSE	1	1	1	1	1	1	1	1	1	1	1	1	1	1	1	1	1	10	3	3	1	17	1	1	1	1	TRUE	TRUE	TRUE	TRUE	TRUE	TRUE	TRUE	TRUE	TRUE	TRUE	TRUE	TRUE	TRUE	TRUE	1	1	1	1	1	1	1	1	1
sp|P45885|ACT2_BACDO	1	1	1	1	1	1	1	1	1	1	1	1	1	1	1	1	1	10	3	3	1	17	1	1	1	1	TRUE	TRUE	TRUE	TRUE	TRUE	TRUE	TRUE	TRUE	TRUE	TRUE	TRUE	TRUE	TRUE	TRUE	1	1	1	1	1	1	1	1	1
sp|P53501|ACT3_DROME	1	1	1	1	1	1	1	1	1	1	1	1	1	1	1	1	1	10	3	3	1	17	1	1	1	1	TRUE	TRUE	TRUE	TRUE	TRUE	TRUE	TRUE	TRUE	TRUE	TRUE	TRUE	TRUE	TRUE	TRUE	1	1	1	1	1	1	1	1	1
sp|P45887|ACT5_BACDO	1	1	1	1	1	1	1	1	1	1	1	1	1	1	1	1	1	10	3	3	1	17	1	1	1	1	TRUE	TRUE	TRUE	TRUE	TRUE	TRUE	TRUE	TRUE	TRUE	TRUE	TRUE	TRUE	TRUE	TRUE	1	1	1	1	1	1	1	1	1
sp|P10981|ACT5_DROME	1	1	1	1	1	1	1	1	1	1	1	1	1	1	1	1	1	10	3	3	1	17	1	1	1	1	TRUE	TRUE	TRUE	TRUE	TRUE	TRUE	TRUE	TRUE	TRUE	TRUE	TRUE	TRUE	TRUE	TRUE	1	1	1	1	1	1	1	1	1
sp|O16808|ACT_MAYDE	1	1	1	1	1	1	1	1	1	1	1	1	1	1	1	1	1	10	3	3	1	17	1	1	1	1	TRUE	TRUE	TRUE	TRUE	TRUE	TRUE	TRUE	TRUE	TRUE	TRUE	TRUE	TRUE	TRUE	TRUE	1	1	1	1	1	1	1	1	1
sp|P07837|ACT2_BOMMO	1	1	1	1	1	1	1	1	1	1	1	1	1	1	1	1	1	10	3	3	1	17	1	1	1	1	TRUE	TRUE	TRUE	TRUE	TRUE	TRUE	TRUE	TRUE	TRUE	TRUE	TRUE	TRUE	TRUE	TRUE	1	1	1	1	1	1	1	1	1
sp|P07836|ACT1_BOMMO	1	1	1	1	1	1	1	1	1	1	1	1	1	1	1	1	1	10	3	3	1	17	1	1	1	1	TRUE	TRUE	TRUE	TRUE	TRUE	TRUE	TRUE	TRUE	TRUE	TRUE	TRUE	TRUE	TRUE	TRUE	1	1	1	1	1	1	1	1	1
sp|P49128|ACT1_AEDAE	1	1	1	1	1	1	1	1	1	1	1	1	1	1	1	1	1	10	3	3	1	17	1	1	1	1	TRUE	TRUE	TRUE	TRUE	TRUE	TRUE	TRUE	TRUE	TRUE	TRUE	TRUE	TRUE	TRUE	TRUE	1	1	1	1	1	1	1	1	1
sp|P02574|ACT4_DROME	1	1	1	1	1	1	1	1	1	1	1	1	1	1	1	1	1	10	3	3	1	17	1	1	1	1	TRUE	TRUE	TRUE	TRUE	TRUE	TRUE	TRUE	TRUE	TRUE	TRUE	TRUE	TRUE	TRUE	TRUE	1	1	1	1	1	1	1	1	1
sp|P29520|EF1A_BOMMO	1	1	1	1	1	1	1	1	1	1	1	1	1	1		1	1	10	3	2	1	16	1	1	1	1	TRUE	TRUE	TRUE	TRUE	TRUE	TRUE	TRUE	TRUE	TRUE	TRUE	TRUE	TRUE	TRUE	TRUE	1	1	1	1	1	1	1	1	1
sp|P08736|EF1A1_DROME	1	1	1	1	1	1	1	1	1	1	1	1	1	1		1	1	10	3	2	1	16	1	1	1	1	TRUE	TRUE	TRUE	TRUE	TRUE	TRUE	TRUE	TRUE	TRUE	TRUE	TRUE	TRUE	TRUE	TRUE	1	1	1	1	1	1	1	1	1
sp|O97125|HSP68_DROME	1	1	1	1	1	1	1	1		1	1	1	1	1			1	9	3	1	1	14	1	1	1	1	TRUE	TRUE	TRUE	TRUE	TRUE	TRUE	TRUE	TRUE	TRUE	TRUE	TRUE	TRUE	TRUE	TRUE	1	1	1	1	1	1	1	1	1
sp|P84322|EF1A_ANIIF	1	1	1	1	1	1	1	1	1	1	1	1	1	1		1	1	10	3	2	1	16	1	1	1	1	TRUE	TRUE	TRUE	TRUE	TRUE	TRUE	TRUE	TRUE	TRUE	TRUE	TRUE	TRUE	TRUE	TRUE	1	1	1	1	1	1	1	1	1
sp|P84321|EF1A_ADIBE	1	1	1	1	1	1	1	1	1	1	1	1	1	1		1	1	10	3	2	1	16	1	1	1	1	TRUE	TRUE	TRUE	TRUE	TRUE	TRUE	TRUE	TRUE	TRUE	TRUE	TRUE	TRUE	TRUE	TRUE	1	1	1	1	1	1	1	1	1
sp|P84320|EF1A_HELDI	1	1	1	1	1	1	1	1	1	1	1	1	1	1		1	1	10	3	2	1	16	1	1	1	1	TRUE	TRUE	TRUE	TRUE	TRUE	TRUE	TRUE	TRUE	TRUE	TRUE	TRUE	TRUE	TRUE	TRUE	1	1	1	1	1	1	1	1	1
sp|P84319|EF1A_HELAL	1	1	1	1	1	1	1	1	1	1	1	1	1	1		1	1	10	3	2	1	16	1	1	1	1	TRUE	TRUE	TRUE	TRUE	TRUE	TRUE	TRUE	TRUE	TRUE	TRUE	TRUE	TRUE	TRUE	TRUE	1	1	1	1	1	1	1	1	1
sp|P84318|EF1A_HELGL	1	1	1	1	1	1	1	1	1	1	1	1	1	1		1	1	10	3	2	1	16	1	1	1	1	TRUE	TRUE	TRUE	TRUE	TRUE	TRUE	TRUE	TRUE	TRUE	TRUE	TRUE	TRUE	TRUE	TRUE	1	1	1	1	1	1	1	1	1
sp|P84317|EF1A_HELAM	1	1	1	1	1	1	1	1	1	1	1	1	1	1		1	1	10	3	2	1	16	1	1	1	1	TRUE	TRUE	TRUE	TRUE	TRUE	TRUE	TRUE	TRUE	TRUE	TRUE	TRUE	TRUE	TRUE	TRUE	1	1	1	1	1	1	1	1	1
sp|P84316|EF1A_HELZE	1	1	1	1	1	1	1	1	1	1	1	1	1	1		1	1	10	3	2	1	16	1	1	1	1	TRUE	TRUE	TRUE	TRUE	TRUE	TRUE	TRUE	TRUE	TRUE	TRUE	TRUE	TRUE	TRUE	TRUE	1	1	1	1	1	1	1	1	1
sp|P84315|EF1A_HELVI	1	1	1	1	1	1	1	1	1	1	1	1	1	1		1	1	10	3	2	1	16	1	1	1	1	TRUE	TRUE	TRUE	TRUE	TRUE	TRUE	TRUE	TRUE	TRUE	TRUE	TRUE	TRUE	TRUE	TRUE	1	1	1	1	1	1	1	1	1
sp|Q26487|EF1A_SPOFR	1	1	1	1	1	1	1	1	1	1	1	1	1	1		1	1	10	3	2	1	16	1	1	1	1	TRUE	TRUE	TRUE	TRUE	TRUE	TRUE	TRUE	TRUE	TRUE	TRUE	TRUE	TRUE	TRUE	TRUE	1	1	1	1	1	1	1	1	1
sp|P11147|HSP7D_DROME	1	1	1	1	1	1	1	1	1	1	1	1	1	1			1	10	3	1	1	15	1	1	1	1	TRUE	TRUE	TRUE	TRUE	TRUE	TRUE	TRUE	TRUE	TRUE	TRUE	TRUE	TRUE	TRUE	TRUE	1	1	1	1	1	1	1	1	1
sp|P08266|RPB2_DROME	1	1			1	1	1	1	1		1	1	1	1		1	1	7	3	2	1	13	0	1	1	1	TRUE	TRUE	TRUE	TRUE	TRUE	TRUE	TRUE	TRUE	TRUE	TRUE	TRUE	TRUE	TRUE	TRUE	1	1	1	1	1	1	1	1	1
sp|Q9U639|HSP7D_MANSE	1	1	1	1	1	1	1	1	1	1	1	1	1	1			1	10	3	1	1	15	1	1	1	1	TRUE	TRUE	TRUE	TRUE	TRUE	TRUE	TRUE	TRUE	TRUE	TRUE	TRUE	TRUE	TRUE	TRUE	1	1	1	1	1	1	1	1	1
sp|Q9BIS2|HSP73_DROME	1	1	1		1	1	1	1		1	1	1	1	1			1	8	3	1	1	13	0	1	1	1	TRUE	TRUE	TRUE	TRUE	TRUE	TRUE	TRUE	TRUE	TRUE	TRUE	TRUE	TRUE	TRUE	TRUE	1	1	1	1	1	1	1	1	1
sp|Q9BIR7|HSP75_DROME	1	1	1		1	1	1	1		1	1	1	1	1			1	8	3	1	1	13	0	1	1	1	TRUE	TRUE	TRUE	TRUE	TRUE	TRUE	TRUE	TRUE	TRUE	TRUE	TRUE	TRUE	TRUE	TRUE	1	1	1	1	1	1	1	1	1
sp|Q8INI8|HSP72_DROME	1	1	1		1	1	1	1		1	1	1	1	1			1	8	3	1	1	13	0	1	1	1	TRUE	TRUE	TRUE	TRUE	TRUE	TRUE	TRUE	TRUE	TRUE	TRUE	TRUE	TRUE	TRUE	TRUE	1	1	1	1	1	1	1	1	1
sp|Q9GSU4|HSP72_DROSI	1	1	1		1	1	1	1		1	1	1	1	1	1		1	8	3	2	1	14	0	1	1	1	TRUE	TRUE	TRUE	TRUE	TRUE	TRUE	TRUE	TRUE	TRUE	TRUE	TRUE	TRUE	TRUE	TRUE	1	1	1	1	1	1	1	1	1
sp|Q9VG58|HSP74_DROME	1	1	1		1	1	1	1		1	1	1	1	1			1	8	3	1	1	13	0	1	1	1	TRUE	TRUE	TRUE	TRUE	TRUE	TRUE	TRUE	TRUE	TRUE	TRUE	TRUE	TRUE	TRUE	TRUE	1	1	1	1	1	1	1	1	1
sp|P19039|EF1A_APIME	1	1	1	1	1	1	1	1	1	1	1		1	1		1	1	10	2	2	1	15	1	1	1	1	TRUE	TRUE	TRUE	TRUE	TRUE	TRUE	TRUE	TRUE	TRUE	TRUE	TRUE	TRUE	TRUE	TRUE	1	1	1	1	1	1	1	1	1
sp|P05303|EF1A2_DROME	1	1	1	1	1	1	1	1	1	1	1		1	1		1	1	10	2	2	1	15	1	1	1	1	TRUE	TRUE	TRUE	TRUE	TRUE	TRUE	TRUE	TRUE	TRUE	TRUE	TRUE	TRUE	TRUE	TRUE	1	1	1	1	1	1	1	1	1
sp|P82910|HSP70_DROME	1	1	1		1	1	1	1		1	1	1	1	1	1		1	8	3	2	1	14	0	1	1	1	TRUE	TRUE	TRUE	TRUE	TRUE	TRUE	TRUE	TRUE	TRUE	TRUE	TRUE	TRUE	TRUE	TRUE	1	1	1	1	1	1	1	1	1
sp|P02825|HSP71_DROME	1	1	1		1	1	1	1		1	1	1	1	1	1		1	8	3	2	1	14	0	1	1	1	TRUE	TRUE	TRUE	TRUE	TRUE	TRUE	TRUE	TRUE	TRUE	TRUE	TRUE	TRUE	TRUE	TRUE	1	1	1	1	1	1	1	1	1
sp|P41825|HSP71_ANOAL	1	1	1	1	1	1	1	1		1	1		1	1			1	9	2	1	1	13	1	1	1	1	TRUE	TRUE	TRUE	TRUE	TRUE	TRUE	TRUE	TRUE	TRUE	TRUE	TRUE	TRUE	TRUE	TRUE	1	1	1	1	1	1	1	1	1
sp|P41826|HSP72_ANOAL	1	1	1	1	1	1	1	1		1	1		1	1			1	9	2	1	1	13	1	1	1	1	TRUE	TRUE	TRUE	TRUE	TRUE	TRUE	TRUE	TRUE	TRUE	TRUE	TRUE	TRUE	TRUE	TRUE	1	1	1	1	1	1	1	1	1
sp|P41827|HSP74_ANOAL	1	1	1	1	1	1	1	1		1	1		1	1			1	9	2	1	1	13	1	1	1	1	TRUE	TRUE	TRUE	TRUE	TRUE	TRUE	TRUE	TRUE	TRUE	TRUE	TRUE	TRUE	TRUE	TRUE	1	1	1	1	1	1	1	1	1
sp|Q9GSU7|HSP71_DROSI	1	1	1		1	1	1	1		1	1	1	1	1			1	8	3	1	1	13	0	1	1	1	TRUE	TRUE	TRUE	TRUE	TRUE	TRUE	TRUE	TRUE	TRUE	TRUE	TRUE	TRUE	TRUE	TRUE	1	1	1	1	1	1	1	1	1
sp|P37276|DYHC_DROME	1	1	1		1	1	1	1	1	1	1	1	1	1		1	1	9	3	2	1	15	0	1	1	1	TRUE	TRUE	TRUE	TRUE	TRUE	TRUE	TRUE	TRUE	TRUE	TRUE	TRUE	TRUE	TRUE	TRUE	1	1	1	1	1	1	1	1	1
sp|P18101|RL40_DROME	1	1	1	1	1	1	1	1	1	1	1	1	1	1		1	1	10	3	2	1	16	1	1	1	1	TRUE	TRUE	TRUE	TRUE	TRUE	TRUE	TRUE	TRUE	TRUE	TRUE	TRUE	TRUE	TRUE	TRUE	1	1	1	1	1	1	1	1	1
sp|P31409|VATB_DROME	1	1	1	1	1	1	1	1			1	1	1	1			1	8	3	1	1	13	1	1	1	1	TRUE	TRUE	TRUE	TRUE	TRUE	TRUE	TRUE	TRUE	TRUE	TRUE	TRUE	TRUE	TRUE	TRUE	1	1	1	1	1	1	1	1	1
sp|P31401|VATB_MANSE	1	1	1	1	1	1	1	1			1	1	1	1			1	8	3	1	1	13	1	1	1	1	TRUE	TRUE	TRUE	TRUE	TRUE	TRUE	TRUE	TRUE	TRUE	TRUE	TRUE	TRUE	TRUE	TRUE	1	1	1	1	1	1	1	1	1
sp|P31410|VATB_HELVI	1	1	1	1	1	1	1	1			1	1	1	1			1	8	3	1	1	13	1	1	1	1	TRUE	TRUE	TRUE	TRUE	TRUE	TRUE	TRUE	TRUE	TRUE	TRUE	TRUE	TRUE	TRUE	TRUE	1	1	1	1	1	1	1	1	1
sp|P29843|HSP7A_DROME	1	1	1	1	1	1	1	1	1	1	1		1	1			1	10	2	1	1	14	1	1	1	1	TRUE	TRUE	TRUE	TRUE	TRUE	TRUE	TRUE	TRUE	TRUE	TRUE	TRUE	TRUE	TRUE	TRUE	1	1	1	1	1	1	1	1	1
sp|P91902|HSP70_CERCA	1	1			1	1	1	1		1	1	1	1	1			1	7	3	1	1	12	0	1	1	1	TRUE	TRUE	TRUE	TRUE	TRUE	TRUE	TRUE	TRUE	TRUE	TRUE	TRUE	TRUE	TRUE	TRUE	1	1	1	1	1	1	1	1	1
[truncated: 604 more rows]
[truncated: 6 more columns]

## Sheet: S.T6
			Supplementary Table S.T6: Gene distribution across insect orders by metadatabase approach (Approach 2)
[truncated: 1,918 more rows]
